# Supplementary material for: Two mixed-ligand lanthanide–hydrazone complexes: [Pr(NCS)3(pbh)2]·H2O and [Nd(NCS)(NO3)(pbh)2(H2O)]NO3·2.33H2O [pbh is N′-(pyridin-2-ylmethylidene)benzo­hydrazide, C13H11N3O]
Source: Acta Crystallogr E Crystallogr Commun. 2016 Jan 16;72(Pt 2):191–5. doi: 10.1107/S2056989015024962 (PMC4770984; doi:10.1107/S2056989015024962)
Supplement: Supplementary file 1 [file e-72-00191-sup1.cif]

##############################################################################
#                                                                            #
# This CIF contains the data in a paper accepted for publication in          #
# Acta Crystallographica Section E. It conforms to the requirements of       #
# Notes for Authors for Acta Crystallographica Section E, and has been       #
# peer reviewed under the auspices of the IUCr Commission on Journals.       #
#                                                                            #
# Full details of the Crystallographic Information File format               #
# are given in the paper "The Crystallographic Information File (CIF):       #
# a New Standard Archive File for Crystallography" by S. R. Hall, F. H.      #
# Allen and I. D. Brown [Acta Cryst. (1991), A47, 655-685].                  #
#                                                                            #
# The current version of the core CIF dictionary is obtainable from          #
# ftp://ftp.iucr.org/pub/cif_core.dic.                                       #
#                                                                            #
# Software is freely available for graphical display of the structure(s)     #
# in this CIF. For information consult the CIF software page                 #
# http://www.iucr.org/resources/cif/software.                                #
#                                                                            #
# This file may be used for bona fide research purposes within the           #
# scientific community so long as proper attribution is given to the journal # 
# article from which it was obtained.                                        #
#                                                                            #
##############################################################################
data_I
_database_code_depnum_ccdc_archive 'CCDC 1444955'
_audit_creation_method     'SHELXL-2014/7'
_chemical_name_systematic
;\
[<i>N</i>'-(Pyridin-2-ylmethylidene-\k<i>N</i>)benzohydrazide-\
\k^2^<i>N</i>',<i>O</i>]tris(thiocyanato-\k<i>N</i>)praseodymium(III)
monohydrate
;
_chemical_name_common     ?
_chemical_formula_moiety     'C29 H22 N9 O2 Pr S3, H2 O'
_chemical_formula_sum     'C29 H24 N9 O3 Pr S3'
_chemical_formula_iupac     '[Pr (N C S )3 (C13 H11 N3 O)2], H2 O'
_chemical_formula_weight     783.66
_chemical_melting_point     ?
_shelx_space_group_comment
;
The symmetry employed for this shelxl refinement is uniquely defined
by the following loop, which should always be used as a source of
symmetry information in preference to the above space-group names.
They are only intended as comments.
;
_space_group_crystal_system     monoclinic
_space_group_name_H-M_alt     'P 21/c'
_space_group_name_Hall     '-P 2ybc'
loop_
    _space_group_symop_operation_xyz
    'x, y, z'
    '-x, y+1/2, -z+1/2'
    '-x, -y, -z'
    'x, -y-1/2, z-1/2'
_cell_length_a     9.6999(4)
_cell_length_b     25.8275(13)
_cell_length_c     13.5791(7)
_cell_angle_alpha     90
_cell_angle_beta     110.222(2)
_cell_angle_gamma     90
_cell_volume     3192.2(3)
_cell_formula_units_Z     4
_cell_measurement_reflns_used     6998
_cell_measurement_theta_min     1.00
_cell_measurement_theta_max     27.48
_cell_measurement_temperature     120(2)
_exptl_crystal_description     slab
_exptl_crystal_colour     green
_exptl_crystal_size_max     0.24
_exptl_crystal_size_mid     0.22
_exptl_crystal_size_min     0.10
_exptl_crystal_density_diffrn     1.631
_exptl_crystal_density_meas     ?
_exptl_crystal_density_method     ?
_exptl_crystal_F_000     1568
_exptl_absorpt_coefficient_mu     1.769
_exptl_absorpt_correction_type     multi-scan
_exptl_absorpt_process_details
;
(SADABS; Bruker, 2003)
;
_exptl_absorpt_correction_T_min     0.676
_exptl_absorpt_correction_T_max     0.843
_diffrn_ambient_temperature     120(2)
_diffrn_radiation_type     MoK\a
_diffrn_radiation_wavelength     0.71073
_diffrn_measurement_device_type     'Nonius KappaCCD'
_diffrn_measurement_method     \w
_diffrn_detector_area_resol_mean     ?
_diffrn_reflns_number     33021
_diffrn_reflns_av_R_equivalents     0.0593
_diffrn_reflns_theta_min     1.782
_diffrn_reflns_theta_max     27.523
_diffrn_reflns_theta_full     25.242
_diffrn_measured_fraction_theta_max     0.993
_diffrn_measured_fraction_theta_full     0.997
_diffrn_reflns_limit_h_min     -12
_diffrn_reflns_limit_h_max     12
_diffrn_reflns_limit_k_min     -33
_diffrn_reflns_limit_k_max     33
_diffrn_reflns_limit_l_min     -17
_diffrn_reflns_limit_l_max     17
_refine_special_details     ?
_reflns_number_total     7291
_reflns_number_gt     5239
_reflns_threshold_expression     'I > 2\s(I)'
_refine_ls_structure_factor_coef     Fsqd
_refine_ls_matrix_type     full
_refine_ls_R_factor_all     0.0717
_refine_ls_R_factor_gt     0.0365
_refine_ls_wR_factor_gt     0.0682
_refine_ls_wR_factor_ref     0.0787
_refine_ls_goodness_of_fit_ref     1.038
_refine_ls_restrained_S_all     1.038
_refine_ls_number_reflns     7291
_refine_ls_number_parameters     406
_refine_ls_number_restraints     0
_refine_ls_hydrogen_treatment     constr
_refine_ls_weighting_scheme     calc
_refine_ls_weighting_details
              'w=1/[\s^2^(Fo^2^)+(0.0324P)^2^+1.6778P] where P=(Fo^2^+2Fc^2^)/3'
_atom_sites_solution_hydrogens     mixed
_atom_sites_solution_primary     direct
_atom_sites_solution_secondary     difmap
_refine_ls_shift/su_max     0.000
_refine_ls_shift/su_mean     0.000
_refine_diff_density_max     1.209
_refine_diff_density_min     -0.986
_refine_ls_extinction_method     none
_refine_ls_extinction_coef     .
loop_
    _atom_type_symbol
    _atom_type_description
    _atom_type_scat_dispersion_real
    _atom_type_scat_dispersion_imag
    _atom_type_scat_source
    'C' 'C' 0.0033 0.0016
                         'International Tables Vol C Tables 4.2.6.8 and 6.1.1.4'
    'H' 'H' 0.0000 0.0000
                         'International Tables Vol C Tables 4.2.6.8 and 6.1.1.4'
    'N' 'N' 0.0061 0.0033
                         'International Tables Vol C Tables 4.2.6.8 and 6.1.1.4'
    'O' 'O' 0.0106 0.0060
                         'International Tables Vol C Tables 4.2.6.8 and 6.1.1.4'
    'S' 'S' 0.1246 0.1234
                         'International Tables Vol C Tables 4.2.6.8 and 6.1.1.4'
    'Pr' 'Pr' -0.2180 2.8214
                         'International Tables Vol C Tables 4.2.6.8 and 6.1.1.4'
_computing_data_collection
;
COLLECT (Nonius, 1998)
;
_computing_cell_refinement
;
HKL Scalepack (Otwinowski & Minor, 1997)
;
_computing_data_reduction
;
HKL Denzo and Scalepack (Otwinowski & Minor, 1997) & SORTAV
(Blessing, 1995)
;
_computing_structure_solution
;
SHELXS-97 (Sheldrick, 2008)
;
_computing_structure_refinement
;
SHELXL2014 (Sheldrick, 2015)
;
_computing_molecular_graphics
;
ORTEP-3 for Windows (Farrugia, 2012)
;
_computing_publication_material
;
publCIF (Westrip, 2010)
;
loop_
    _atom_site_type_symbol
    _atom_site_label
    _atom_site_fract_x
    _atom_site_fract_y
    _atom_site_fract_z
    _atom_site_U_iso_or_equiv
    _atom_site_adp_type
    _atom_site_calc_flag
    _atom_site_occupancy
    _atom_site_disorder_assembly
    _atom_site_disorder_group
    Pr Pr1 0.31829(2) 0.12253(2) 0.24529(2) 0.02007(7) Uani d 1 . .
    N N1 0.3645(3) 0.13940(12) 0.4366(2) 0.0280(7) Uani d 1 . .
    C C1 0.4060(4) 0.16047(14) 0.5174(3) 0.0241(8) Uani d 1 . .
    S S1 0.46404(11) 0.19006(4) 0.63040(8) 0.0403(3) Uani d 1 . .
    N N2 0.1460(3) 0.06122(12) 0.2837(2) 0.0315(7) Uani d 1 . .
    C C2 0.0465(4) 0.05319(14) 0.3096(3) 0.0264(8) Uani d 1 . .
    S S2 -0.09479(11) 0.04185(4) 0.34602(8) 0.0351(2) Uani d 1 . .
    N N3 0.4011(4) 0.15427(16) 0.0968(3) 0.0477(10) Uani d 1 . .
    C C3 0.4470(4) 0.14588(16) 0.0277(3) 0.0398(10) Uani d 1 . .
    S S3 0.51589(11) 0.13680(4) -0.06694(7) 0.0295(2) Uani d 1 . .
    C C4 0.5853(4) 0.04394(15) 0.4307(3) 0.0267(8) Uani d 1 . .
    H H4 0.5825 0.0734 0.4719 0.032 Uiso calc 1 . .
    C C5 0.6773(4) 0.00334(15) 0.4786(3) 0.0270(8) Uani d 1 . .
    H H5 0.7354 0.0050 0.5510 0.032 Uiso calc 1 . .
    C C6 0.6833(4) -0.03941(15) 0.4198(3) 0.0283(9) Uani d 1 . .
    H H6A 0.7461 -0.0676 0.4507 0.034 Uiso calc 1 . .
    C C7 0.5962(4) -0.04060(14) 0.3149(3) 0.0271(8) Uani d 1 . .
    H H7 0.5977 -0.0697 0.2725 0.033 Uiso calc 1 . .
    C C8 0.5075(4) 0.00113(14) 0.2732(3) 0.0232(8) Uani d 1 . .
    C C9 0.4120(4) 0.00156(14) 0.1624(3) 0.0251(8) Uani d 1 . .
    H H9A 0.4141 -0.0261 0.1167 0.030 Uiso calc 1 . .
    C C10 0.1273(4) 0.07720(14) 0.0022(3) 0.0244(8) Uani d 1 . .
    C C11 0.0251(4) 0.08091(13) -0.1085(3) 0.0244(8) Uani d 1 . .
    C C12 0.0722(4) 0.07241(14) -0.1933(3) 0.0327(9) Uani d 1 . .
    H H12 0.1691 0.0606 -0.1823 0.039 Uiso calc 1 . .
    C C13 -0.0250(5) 0.08149(15) -0.2936(3) 0.0397(10) Uani d 1 . .
    H H13 0.0060 0.0762 -0.3520 0.048 Uiso calc 1 . .
    C C14 -0.1662(5) 0.09819(15) -0.3101(3) 0.0421(11) Uani d 1 . .
    H H14 -0.2311 0.1048 -0.3795 0.051 Uiso calc 1 . .
    C C15 -0.2136(4) 0.10539(15) -0.2260(3) 0.0381(10) Uani d 1 . .
    H H15 -0.3117 0.1160 -0.2376 0.046 Uiso calc 1 . .
    C C16 -0.1178(4) 0.09704(14) -0.1251(3) 0.0309(9) Uani d 1 . .
    H H16 -0.1496 0.1023 -0.0671 0.037 Uiso calc 1 . .
    N N4 0.5000(3) 0.04383(11) 0.3292(2) 0.0224(6) Uani d 1 . .
    N N5 0.3262(3) 0.04014(11) 0.1291(2) 0.0244(7) Uani d 1 . .
    N N6 0.2323(3) 0.04032(11) 0.0262(2) 0.0264(7) Uani d 1 . .
    H H6 0.2403 0.0180 -0.0205 0.032 Uiso calc 1 . .
    O O1 0.1171(3) 0.10740(9) 0.07046(18) 0.0269(6) Uani d 1 . .
    C C17 -0.0481(4) 0.16983(15) 0.1854(3) 0.0257(8) Uani d 1 . .
    H H17 -0.0657 0.1339 0.1718 0.031 Uiso calc 1 . .
    C C18 -0.1687(4) 0.20226(15) 0.1677(3) 0.0279(9) Uani d 1 . .
    H H18 -0.2656 0.1887 0.1432 0.034 Uiso calc 1 . .
    C C19 -0.1448(4) 0.25442(16) 0.1862(3) 0.0283(9) Uani d 1 . .
    H H19 -0.2250 0.2777 0.1729 0.034 Uiso calc 1 . .
    C C20 -0.0019(4) 0.27227(15) 0.2246(3) 0.0269(8) Uani d 1 . .
    H H20 0.0176 0.3080 0.2398 0.032 Uiso calc 1 . .
    C C21 0.1131(4) 0.23752(14) 0.2409(2) 0.0227(8) Uani d 1 . .
    C C22 0.2649(4) 0.25490(14) 0.2843(3) 0.0239(8) Uani d 1 . .
    H H22 0.2878 0.2899 0.3047 0.029 Uiso calc 1 . .
    C C23 0.6139(4) 0.19972(14) 0.3548(2) 0.0224(8) Uani d 1 . .
    C C24 0.7707(4) 0.21404(14) 0.4054(3) 0.0218(8) Uani d 1 . .
    C C25 0.8208(4) 0.26462(14) 0.4237(3) 0.0240(8) Uani d 1 . .
    H H25 0.7526 0.2924 0.4070 0.029 Uiso calc 1 . .
    C C26 0.9700(4) 0.27478(15) 0.4663(3) 0.0256(8) Uani d 1 . .
    H H26 1.0039 0.3095 0.4788 0.031 Uiso calc 1 . .
    C C27 1.0695(4) 0.23443(15) 0.4904(3) 0.0279(8) Uani d 1 . .
    H H27 1.1718 0.2414 0.5194 0.033 Uiso calc 1 . .
    C C28 1.0206(4) 0.18410(16) 0.4726(3) 0.0319(9) Uani d 1 . .
    H H28 1.0895 0.1565 0.4895 0.038 Uiso calc 1 . .
    C C29 0.8718(4) 0.17344(15) 0.4304(3) 0.0276(8) Uani d 1 . .
    H H29 0.8386 0.1386 0.4185 0.033 Uiso calc 1 . .
    N N7 0.0910(3) 0.18629(11) 0.2205(2) 0.0213(6) Uani d 1 . .
    N N8 0.3669(3) 0.22167(11) 0.2942(2) 0.0219(6) Uani d 1 . .
    N N9 0.5105(3) 0.23700(11) 0.3409(2) 0.0231(7) Uani d 1 . .
    H H9 0.5340 0.2692 0.3607 0.028 Uiso calc 1 . .
    O O2 0.5758(2) 0.15496(9) 0.32451(18) 0.0253(6) Uani d 1 . .
    O O3 0.2910(3) -0.03882(11) -0.0952(2) 0.0510(8) Uani d 1 . .
    H H1 0.2511 -0.0452 -0.1595 0.061 Uiso d 1 . .
    H H2 0.3381 -0.0630 -0.0553 0.061 Uiso d 1 . .
loop_
    _atom_site_aniso_label
    _atom_site_aniso_U_11
    _atom_site_aniso_U_22
    _atom_site_aniso_U_33
    _atom_site_aniso_U_12
    _atom_site_aniso_U_13
    _atom_site_aniso_U_23
    Pr1 0.01872(10) 0.02491(11) 0.01514(9) 0.00104(9) 0.00403(7) 0.00080(9)
    N1 0.0310(18) 0.0321(18) 0.0210(16) 0.0026(14) 0.0091(14) 0.0054(14)
    C1 0.0181(18) 0.032(2) 0.024(2) 0.0050(16) 0.0094(16) 0.0070(17)
    S1 0.0298(5) 0.0551(7) 0.0285(5) 0.0078(5) 0.0007(4) -0.0129(5)
    N2 0.0279(18) 0.035(2) 0.0290(17) -0.0020(15) 0.0068(15) 0.0071(15)
    C2 0.027(2) 0.022(2) 0.0213(18) 0.0017(16) -0.0028(16) 0.0030(15)
    S2 0.0350(6) 0.0357(6) 0.0403(6) -0.0043(5) 0.0201(5) -0.0058(5)
    N3 0.039(2) 0.086(3) 0.0230(18) -0.019(2) 0.0159(17) 0.0056(18)
    C3 0.034(2) 0.032(2) 0.045(3) -0.0041(19) 0.003(2) 0.008(2)
    S3 0.0361(5) 0.0276(5) 0.0291(5) 0.0015(4) 0.0168(4) 0.0014(4)
    C4 0.025(2) 0.034(2) 0.0201(18) -0.0026(17) 0.0062(16) 0.0016(16)
    C5 0.0196(19) 0.039(2) 0.0193(18) -0.0004(17) 0.0029(15) 0.0072(16)
    C6 0.0195(19) 0.031(2) 0.031(2) 0.0015(16) 0.0047(16) 0.0109(17)
    C7 0.0206(18) 0.028(2) 0.030(2) 0.0002(16) 0.0057(16) 0.0039(16)
    C8 0.0165(18) 0.025(2) 0.0241(18) 0.0015(15) 0.0017(15) 0.0059(16)
    C9 0.0239(19) 0.027(2) 0.0227(18) 0.0046(17) 0.0062(16) -0.0008(16)
    C10 0.0227(19) 0.027(2) 0.0209(18) -0.0005(16) 0.0050(15) 0.0017(16)
    C11 0.029(2) 0.0182(19) 0.0191(18) -0.0003(16) 0.0001(16) -0.0025(15)
    C12 0.039(2) 0.028(2) 0.026(2) 0.0067(18) 0.0046(18) -0.0018(17)
    C13 0.062(3) 0.030(2) 0.020(2) 0.006(2) 0.005(2) -0.0011(17)
    C14 0.052(3) 0.026(2) 0.027(2) -0.001(2) -0.014(2) -0.0004(18)
    C15 0.028(2) 0.027(2) 0.041(2) -0.0034(17) -0.0104(19) -0.0016(18)
    C16 0.025(2) 0.026(2) 0.033(2) 0.0006(17) 0.0004(17) -0.0002(18)
    N4 0.0200(15) 0.0239(17) 0.0216(15) -0.0010(13) 0.0048(13) 0.0035(13)
    N5 0.0229(16) 0.0271(17) 0.0185(15) 0.0019(14) 0.0013(13) 0.0009(13)
    N6 0.0256(16) 0.0316(18) 0.0142(14) 0.0077(14) -0.0028(13) -0.0033(13)
    O1 0.0263(14) 0.0326(15) 0.0182(12) 0.0063(11) 0.0030(11) -0.0023(11)
    C17 0.026(2) 0.033(2) 0.0187(18) 0.0000(17) 0.0079(16) 0.0017(16)
    C18 0.0202(19) 0.043(3) 0.0195(18) -0.0029(18) 0.0053(15) -0.0014(17)
    C19 0.0209(19) 0.046(3) 0.0193(18) 0.0108(18) 0.0079(16) 0.0027(17)
    C20 0.028(2) 0.031(2) 0.0229(18) 0.0050(17) 0.0100(16) -0.0006(16)
    C21 0.0214(18) 0.031(2) 0.0150(17) 0.0049(16) 0.0057(15) 0.0028(15)
    C22 0.025(2) 0.025(2) 0.0202(18) 0.0016(16) 0.0062(16) 0.0010(15)
    C23 0.027(2) 0.028(2) 0.0145(16) -0.0005(17) 0.0105(15) 0.0006(15)
    C24 0.0206(18) 0.031(2) 0.0167(17) -0.0008(16) 0.0096(15) -0.0020(15)
    C25 0.0228(19) 0.029(2) 0.0203(18) 0.0006(16) 0.0080(15) 0.0010(15)
    C26 0.026(2) 0.031(2) 0.0213(18) -0.0048(17) 0.0093(16) -0.0019(16)
    C27 0.0202(19) 0.040(2) 0.0215(18) -0.0010(17) 0.0052(16) -0.0009(17)
    C28 0.024(2) 0.040(3) 0.031(2) 0.0070(18) 0.0078(17) -0.0007(18)
    C29 0.026(2) 0.031(2) 0.0257(19) -0.0005(17) 0.0086(17) -0.0044(16)
    N7 0.0194(15) 0.0293(18) 0.0151(14) -0.0004(13) 0.0061(12) 0.0004(12)
    N8 0.0170(15) 0.0282(18) 0.0186(15) -0.0024(13) 0.0039(12) 0.0021(13)
    N9 0.0215(16) 0.0224(17) 0.0242(16) -0.0026(13) 0.0065(13) -0.0009(13)
    O2 0.0240(13) 0.0246(14) 0.0266(13) 0.0003(11) 0.0078(11) -0.0034(11)
    O3 0.061(2) 0.0457(19) 0.0356(17) 0.0210(16) 0.0030(15) -0.0086(14)
_geom_special_details
;
 All esds (except the esd in the dihedral angle between two l.s. planes)
 are estimated using the full covariance matrix.  The cell esds are taken
 into account individually in the estimation of esds in distances, angles
 and torsion angles; correlations between esds in cell parameters are only
 used when they are defined by crystal symmetry.  An approximate (isotropic)
 treatment of cell esds is used for estimating esds involving l.s. planes.
;
loop_
    _geom_bond_atom_site_label_1
    _geom_bond_atom_site_label_2
    _geom_bond_site_symmetry_2
    _geom_bond_distance
    _geom_bond_publ_flag
    Pr1 N2 . 2.485(3) y
    Pr1 O2 . 2.498(2) y
    Pr1 N1 . 2.517(3) y
    Pr1 O1 . 2.529(2) y
    Pr1 N3 . 2.550(3) y
    Pr1 N8 . 2.646(3) y
    Pr1 N5 . 2.666(3) y
    Pr1 N4 . 2.674(3) y
    Pr1 N7 . 2.679(3) y
    N1 C1 . 1.165(4) ?
    C1 S1 . 1.630(4) ?
    N2 C2 . 1.154(4) ?
    C2 S2 . 1.636(4) ?
    N3 C3 . 1.189(5) ?
    C3 S3 . 1.658(5) ?
    C4 N4 . 1.340(4) ?
    C4 C5 . 1.385(5) ?
    C4 H4 . 0.9500 ?
    C5 C6 . 1.376(5) ?
    C5 H5 . 0.9500 ?
    C6 C7 . 1.382(5) ?
    C6 H6A . 0.9500 ?
    C7 C8 . 1.373(5) ?
    C7 H7 . 0.9500 ?
    C8 N4 . 1.355(4) ?
    C8 C9 . 1.470(5) ?
    C9 N5 . 1.276(4) ?
    C9 H9A . 0.9500 ?
    C10 O1 . 1.241(4) ?
    C10 N6 . 1.350(4) ?
    C10 C11 . 1.490(5) ?
    C11 C16 . 1.389(5) ?
    C11 C12 . 1.395(5) ?
    C12 C13 . 1.383(5) ?
    C12 H12 . 0.9500 ?
    C13 C14 . 1.378(6) ?
    C13 H13 . 0.9500 ?
    C14 C15 . 1.384(6) ?
    C14 H14 . 0.9500 ?
    C15 C16 . 1.381(5) ?
    C15 H15 . 0.9500 ?
    C16 H16 . 0.9500 ?
    N5 N6 . 1.380(4) ?
    N6 H6 . 0.8800 ?
    C17 N7 . 1.335(4) ?
    C17 C18 . 1.390(5) ?
    C17 H17 . 0.9500 ?
    C18 C19 . 1.375(5) ?
    C18 H18 . 0.9500 ?
    C19 C20 . 1.381(5) ?
    C19 H19 . 0.9500 ?
    C20 C21 . 1.388(5) ?
    C20 H20 . 0.9500 ?
    C21 N7 . 1.353(4) ?
    C21 C22 . 1.455(5) ?
    C22 N8 . 1.281(4) ?
    C22 H22 . 0.9500 ?
    C23 O2 . 1.240(4) ?
    C23 N9 . 1.356(4) ?
    C23 C24 . 1.483(5) ?
    C24 C25 . 1.386(5) ?
    C24 C29 . 1.395(5) ?
    C25 C26 . 1.386(5) ?
    C25 H25 . 0.9500 ?
    C26 C27 . 1.380(5) ?
    C26 H26 . 0.9500 ?
    C27 C28 . 1.376(5) ?
    C27 H27 . 0.9500 ?
    C28 C29 . 1.384(5) ?
    C28 H28 . 0.9500 ?
    C29 H29 . 0.9500 ?
    N8 N9 . 1.374(4) ?
    N9 H9 . 0.8800 ?
    O3 H1 . 0.8395 ?
    O3 H2 . 0.8498 ?
loop_
    _geom_angle_atom_site_label_1
    _geom_angle_atom_site_label_2
    _geom_angle_atom_site_label_3
    _geom_angle_site_symmetry_1
    _geom_angle_site_symmetry_3
    _geom_angle
    _geom_angle_publ_flag
    N2 Pr1 O2 . . 140.19(9) ?
    N2 Pr1 N1 . . 77.66(10) ?
    O2 Pr1 N1 . . 72.71(9) ?
    N2 Pr1 O1 . . 75.04(9) ?
    O2 Pr1 O1 . . 142.03(8) ?
    N1 Pr1 O1 . . 143.14(9) ?
    N2 Pr1 N3 . . 142.12(11) ?
    O2 Pr1 N3 . . 72.02(9) ?
    N1 Pr1 N3 . . 140.19(11) ?
    O1 Pr1 N3 . . 70.07(9) ?
    N2 Pr1 N8 . . 129.67(9) ?
    O2 Pr1 N8 . . 60.17(8) ?
    N1 Pr1 N8 . . 67.72(9) ?
    O1 Pr1 N8 . . 113.44(8) ?
    N3 Pr1 N8 . . 79.03(11) ?
    N2 Pr1 N5 . . 76.96(10) ?
    O2 Pr1 N5 . . 107.07(8) ?
    N1 Pr1 N5 . . 135.86(9) ?
    O1 Pr1 N5 . . 59.45(8) ?
    N3 Pr1 N5 . . 72.99(11) ?
    N8 Pr1 N5 . . 151.86(8) ?
    N2 Pr1 N4 . . 79.53(9) ?
    O2 Pr1 N4 . . 69.97(8) ?
    N1 Pr1 N4 . . 80.55(9) ?
    O1 Pr1 N4 . . 117.63(8) ?
    N3 Pr1 N4 . . 103.88(11) ?
    N8 Pr1 N4 . . 126.48(8) ?
    N5 Pr1 N4 . . 59.72(9) ?
    N2 Pr1 N7 . . 80.44(10) ?
    O2 Pr1 N7 . . 120.34(8) ?
    N1 Pr1 N7 . . 82.42(9) ?
    O1 Pr1 N7 . . 69.06(8) ?
    N3 Pr1 N7 . . 100.01(10) ?
    N8 Pr1 N7 . . 60.28(8) ?
    N5 Pr1 N7 . . 127.39(8) ?
    N4 Pr1 N7 . . 156.03(8) ?
    C1 N1 Pr1 . . 159.0(3) ?
    N1 C1 S1 . . 179.9(4) ?
    C2 N2 Pr1 . . 150.7(3) ?
    N2 C2 S2 . . 179.9(4) ?
    C3 N3 Pr1 . . 150.6(3) ?
    N3 C3 S3 . . 177.2(4) ?
    N4 C4 C5 . . 123.4(4) ?
    N4 C4 H4 . . 118.3 ?
    C5 C4 H4 . . 118.3 ?
    C6 C5 C4 . . 119.0(3) ?
    C6 C5 H5 . . 120.5 ?
    C4 C5 H5 . . 120.5 ?
    C5 C6 C7 . . 118.9(3) ?
    C5 C6 H6A . . 120.6 ?
    C7 C6 H6A . . 120.6 ?
    C8 C7 C6 . . 118.7(4) ?
    C8 C7 H7 . . 120.7 ?
    C6 C7 H7 . . 120.7 ?
    N4 C8 C7 . . 123.7(3) ?
    N4 C8 C9 . . 115.5(3) ?
    C7 C8 C9 . . 120.8(3) ?
    N5 C9 C8 . . 118.1(3) ?
    N5 C9 H9A . . 121.0 ?
    C8 C9 H9A . . 121.0 ?
    O1 C10 N6 . . 120.8(3) ?
    O1 C10 C11 . . 121.1(3) ?
    N6 C10 C11 . . 118.2(3) ?
    C16 C11 C12 . . 120.4(3) ?
    C16 C11 C10 . . 117.5(3) ?
    C12 C11 C10 . . 121.9(3) ?
    C13 C12 C11 . . 118.7(4) ?
    C13 C12 H12 . . 120.6 ?
    C11 C12 H12 . . 120.6 ?
    C14 C13 C12 . . 121.0(4) ?
    C14 C13 H13 . . 119.5 ?
    C12 C13 H13 . . 119.5 ?
    C13 C14 C15 . . 120.2(4) ?
    C13 C14 H14 . . 119.9 ?
    C15 C14 H14 . . 119.9 ?
    C16 C15 C14 . . 119.7(4) ?
    C16 C15 H15 . . 120.1 ?
    C14 C15 H15 . . 120.1 ?
    C15 C16 C11 . . 120.0(4) ?
    C15 C16 H16 . . 120.0 ?
    C11 C16 H16 . . 120.0 ?
    C4 N4 C8 . . 116.4(3) ?
    C4 N4 Pr1 . . 121.2(2) ?
    C8 N4 Pr1 . . 122.3(2) ?
    C9 N5 N6 . . 118.8(3) ?
    C9 N5 Pr1 . . 124.2(2) ?
    N6 N5 Pr1 . . 116.9(2) ?
    C10 N6 N5 . . 115.2(3) ?
    C10 N6 H6 . . 122.4 ?
    N5 N6 H6 . . 122.4 ?
    C10 O1 Pr1 . . 124.3(2) ?
    N7 C17 C18 . . 123.7(4) ?
    N7 C17 H17 . . 118.1 ?
    C18 C17 H17 . . 118.1 ?
    C19 C18 C17 . . 118.7(3) ?
    C19 C18 H18 . . 120.6 ?
    C17 C18 H18 . . 120.6 ?
    C18 C19 C20 . . 118.7(3) ?
    C18 C19 H19 . . 120.7 ?
    C20 C19 H19 . . 120.7 ?
    C19 C20 C21 . . 119.4(4) ?
    C19 C20 H20 . . 120.3 ?
    C21 C20 H20 . . 120.3 ?
    N7 C21 C20 . . 122.5(3) ?
    N7 C21 C22 . . 116.8(3) ?
    C20 C21 C22 . . 120.6(3) ?
    N8 C22 C21 . . 118.2(3) ?
    N8 C22 H22 . . 120.9 ?
    C21 C22 H22 . . 120.9 ?
    O2 C23 N9 . . 119.7(3) ?
    O2 C23 C24 . . 121.8(3) ?
    N9 C23 C24 . . 118.6(3) ?
    C25 C24 C29 . . 119.4(3) ?
    C25 C24 C23 . . 123.9(3) ?
    C29 C24 C23 . . 116.6(3) ?
    C26 C25 C24 . . 120.3(3) ?
    C26 C25 H25 . . 119.9 ?
    C24 C25 H25 . . 119.9 ?
    C27 C26 C25 . . 120.0(3) ?
    C27 C26 H26 . . 120.0 ?
    C25 C26 H26 . . 120.0 ?
    C28 C27 C26 . . 120.1(3) ?
    C28 C27 H27 . . 120.0 ?
    C26 C27 H27 . . 120.0 ?
    C27 C28 C29 . . 120.5(4) ?
    C27 C28 H28 . . 119.8 ?
    C29 C28 H28 . . 119.8 ?
    C28 C29 C24 . . 119.7(4) ?
    C28 C29 H29 . . 120.1 ?
    C24 C29 H29 . . 120.1 ?
    C17 N7 C21 . . 117.0(3) ?
    C17 N7 Pr1 . . 122.4(2) ?
    C21 N7 Pr1 . . 120.6(2) ?
    C22 N8 N9 . . 118.6(3) ?
    C22 N8 Pr1 . . 123.9(2) ?
    N9 N8 Pr1 . . 117.3(2) ?
    C23 N9 N8 . . 116.3(3) ?
    C23 N9 H9 . . 121.9 ?
    N8 N9 H9 . . 121.9 ?
    C23 O2 Pr1 . . 126.5(2) ?
    H1 O3 H2 . . 118.2 ?
loop_
    _geom_torsion_atom_site_label_1
    _geom_torsion_atom_site_label_2
    _geom_torsion_atom_site_label_3
    _geom_torsion_atom_site_label_4
    _geom_torsion_site_symmetry_1
    _geom_torsion_site_symmetry_2
    _geom_torsion_site_symmetry_3
    _geom_torsion_site_symmetry_4
    _geom_torsion
    _geom_torsion_publ_flag
    N4 C4 C5 C6 . . . . 0.4(5) ?
    C4 C5 C6 C7 . . . . -0.5(5) ?
    C5 C6 C7 C8 . . . . 0.3(5) ?
    C6 C7 C8 N4 . . . . 0.0(5) ?
    C6 C7 C8 C9 . . . . -179.5(3) ?
    N4 C8 C9 N5 . . . . -3.2(5) ?
    C7 C8 C9 N5 . . . . 176.4(3) ?
    O1 C10 C11 C16 . . . . -32.9(5) ?
    N6 C10 C11 C16 . . . . 147.6(3) ?
    O1 C10 C11 C12 . . . . 142.3(4) ?
    N6 C10 C11 C12 . . . . -37.1(5) ?
    C16 C11 C12 C13 . . . . 1.5(6) ?
    C10 C11 C12 C13 . . . . -173.7(4) ?
    C11 C12 C13 C14 . . . . -0.6(6) ?
    C12 C13 C14 C15 . . . . -1.0(6) ?
    C13 C14 C15 C16 . . . . 1.6(6) ?
    C14 C15 C16 C11 . . . . -0.7(6) ?
    C12 C11 C16 C15 . . . . -0.8(6) ?
    C10 C11 C16 C15 . . . . 174.5(3) ?
    C5 C4 N4 C8 . . . . -0.1(5) ?
    C5 C4 N4 Pr1 . . . . 177.7(2) ?
    C7 C8 N4 C4 . . . . -0.1(5) ?
    C9 C8 N4 C4 . . . . 179.4(3) ?
    C7 C8 N4 Pr1 . . . . -177.9(2) ?
    C9 C8 N4 Pr1 . . . . 1.7(4) ?
    C8 C9 N5 N6 . . . . -177.9(3) ?
    C8 C9 N5 Pr1 . . . . 3.3(4) ?
    O1 C10 N6 N5 . . . . -1.5(5) ?
    C11 C10 N6 N5 . . . . 177.9(3) ?
    C9 N5 N6 C10 . . . . 168.3(3) ?
    Pr1 N5 N6 C10 . . . . -12.7(4) ?
    N6 C10 O1 Pr1 . . . . 17.0(5) ?
    C11 C10 O1 Pr1 . . . . -162.4(2) ?
    N7 C17 C18 C19 . . . . 0.6(5) ?
    C17 C18 C19 C20 . . . . -1.8(5) ?
    C18 C19 C20 C21 . . . . 1.6(5) ?
    C19 C20 C21 N7 . . . . -0.1(5) ?
    C19 C20 C21 C22 . . . . -178.1(3) ?
    N7 C21 C22 N8 . . . . 4.3(5) ?
    C20 C21 C22 N8 . . . . -177.5(3) ?
    O2 C23 C24 C25 . . . . 168.1(3) ?
    N9 C23 C24 C25 . . . . -11.3(5) ?
    O2 C23 C24 C29 . . . . -8.7(5) ?
    N9 C23 C24 C29 . . . . 171.9(3) ?
    C29 C24 C25 C26 . . . . 0.2(5) ?
    C23 C24 C25 C26 . . . . -176.5(3) ?
    C24 C25 C26 C27 . . . . 0.1(5) ?
    C25 C26 C27 C28 . . . . -0.2(5) ?
    C26 C27 C28 C29 . . . . 0.0(5) ?
    C27 C28 C29 C24 . . . . 0.2(5) ?
    C25 C24 C29 C28 . . . . -0.3(5) ?
    C23 C24 C29 C28 . . . . 176.6(3) ?
    C18 C17 N7 C21 . . . . 1.0(5) ?
    C18 C17 N7 Pr1 . . . . -177.3(2) ?
    C20 C21 N7 C17 . . . . -1.2(5) ?
    C22 C21 N7 C17 . . . . 176.9(3) ?
    C20 C21 N7 Pr1 . . . . 177.1(2) ?
    C22 C21 N7 Pr1 . . . . -4.8(4) ?
    C21 C22 N8 N9 . . . . -176.1(3) ?
    C21 C22 N8 Pr1 . . . . -1.8(4) ?
    O2 C23 N9 N8 . . . . 0.9(4) ?
    C24 C23 N9 N8 . . . . -179.7(3) ?
    C22 N8 N9 C23 . . . . 176.5(3) ?
    Pr1 N8 N9 C23 . . . . 1.7(3) ?
    N9 C23 O2 Pr1 . . . . -3.5(4) ?
    C24 C23 O2 Pr1 . . . . 177.1(2) ?
loop_
    _geom_hbond_atom_site_label_D
    _geom_hbond_atom_site_label_H
    _geom_hbond_atom_site_label_A
    _geom_hbond_site_symmetry_A
    _geom_hbond_distance_DH
    _geom_hbond_distance_HA
    _geom_hbond_distance_DA
    _geom_hbond_angle_DHA
    N6 H6 O3 . 0.88 1.94 2.806(4) 167
    N9 H9 S3 4_566 0.88 2.65 3.485(3) 160
    O3 H1 S2 3 0.84 2.46 3.278(3) 164
    O3 H2 S3 3_655 0.85 2.60 3.451(3) 180
    C26 H26 O1 4_666 0.95 2.53 3.450(4) 162
_shelx_hkl_file
;
   1   0   0  100.29   12.84   2
  -2   0   0  694.81   28.05   1
  -2   0   0  663.66   18.42   2
  -2   0   0  734.24   32.39   1
   2   0   0  704.78   23.72   2
   2   0   0  702.51   16.43   1
   2   0   0  689.45   23.32   1
  -3   0   0  791.52   29.05   2
   3   0   0  802.10   31.35   1
   3   0   0  869.16   28.55   1
  -3   0   0  792.61   38.30   1
   3   0   0  847.60   35.08   3
  -3   0   0  814.52   27.75   1
  -4   0   0  213.39    9.47   1
   4   0   0  235.90   13.35   1
   4   0   0  226.91   11.67   1
   4   0   0  264.91   13.31   3
  -4   0   0  215.54   10.28   2
   5   0   0 3178.23  124.90   3
   5   0   0 3331.68   79.41   1
  -5   0   0 3288.49  121.63   1
   5   0   0 3140.68   85.28   1
  -5   0   0 3170.21   91.15   2
   6   0   0 1426.89   65.06   3
   6   0   0 1317.45   67.59   1
  -6   0   0 1449.71   79.34   1
  -6   0   0 1372.32   42.73   2
   6   0   0 1279.94   97.39   1
   7   0   0   -4.46    9.15   1
   7   0   0  -21.81   13.71   3
  -7   0   0   23.24   13.71   1
   8   0   0  395.85   35.92   1
   8   0   0  406.37   35.71   3
  -8   0   0  354.06   27.02   1
   9   0   0  371.52   25.84   1
   9   0   0  358.34   33.27   3
  10   0   0  291.97   39.71   1
  10   0   0  381.24   40.47   3
  11   0   0  741.79   53.89   3
  11   0   0  814.15   57.06   1
  -2   1   0 3728.56  102.38   1
  -2  -1   0 3684.52   71.19   1
   2  -1   0 3592.53  126.52   2
   2  -1   0 3623.80  148.53   3
   2  -1   0 3631.93  120.07   1
   2  -1   0 3582.95  136.35   1
   2   1   0 3571.66   81.99   1
   2   1   0 3647.43   69.86   1
  -2  -1   0 3613.02  113.69   1
  -2   1   0 3618.15   73.07   1
   3  -1   0  206.18   12.86   3
  -3  -1   0  203.04    9.95   2
   3   1   0  180.52   11.57   3
  -3   1   0  204.36   12.65   1
   3   1   0  192.83    8.54   1
  -3   1   0  204.38   12.90   1
   3  -1   0  209.33   13.34   1
   3   1   0  206.28   12.32   1
  -3   1   0  202.06    9.51   2
  -3  -1   0  175.42   11.33   1
   3  -1   0  206.18   19.58   1
   3  -1   0  202.15   11.42   2
  -3  -1   0  195.36   11.73   1
  -4   1   0 3136.86   91.76   1
   4  -1   0 3003.59   97.64   3
  -4  -1   0 3023.56  134.29   1
  -4  -1   0 3021.46  118.91   2
   4  -1   0 3095.13   82.16   1
   4  -1   0 3052.01   88.91   1
   4   1   0 3134.91   77.48   1
   4  -1   0 3101.32  105.19   2
   4   1   0 3020.35  122.09   1
   4   1   0 3053.34  115.61   3
   5  -1   0  197.15   12.52   3
   5   1   0  201.25   12.62   1
  -5  -1   0  192.64   15.11   1
  -5  -1   0  163.27   12.83   2
   5   1   0  193.94   13.38   1
   5   1   0  177.68   15.21   3
  -5   1   0  182.33   14.99   1
   5  -1   0  187.77   17.27   1
   5  -1   0  181.51   15.61   1
   6   1   0  387.27   24.79   3
   6  -1   0  318.38   33.16   1
  -6   1   0  407.38   19.63   1
   6  -1   0  394.73   16.51   1
  -6  -1   0  380.09   26.19   1
   6  -1   0  368.36   22.67   3
  -6  -1   0  409.44   19.63   2
   6   1   0  415.34   28.31   1
   6   1   0  317.61   28.82   1
   7  -1   0  355.25   23.62   1
  -7   1   0  417.62   23.41   1
   7   1   0  353.81   27.24   3
  -7  -1   0  400.88   22.53   2
   7   1   0  384.65   18.62   1
   7  -1   0  318.23   32.83   3
  -7  -1   0  387.11   30.47   1
  -8   1   0  179.11   22.11   1
  -8  -1   0  154.02   20.47   1
   8  -1   0  147.96   18.82   1
   8   1   0  149.84   19.77   3
   8   1   0  179.88   19.89   1
   8  -1   0  144.53   14.69   3
   9  -1   0  133.67   21.87   3
   9   1   0  154.48   25.10   3
   9   1   0  187.62   24.08   1
   9  -1   0  152.43   16.87   1
  10   1   0  146.85   19.99   1
  10  -1   0  160.23   33.34   3
  10  -1   0  178.81   20.39   1
  10   1   0  158.20   26.29   3
  11   1   0  -28.88   18.31   1
  11  -1   0  -14.83   20.39   3
  11   1   0  -27.10   33.07   3
   0  -2   0   -0.72    0.96   1
   0   2   0    0.28    0.98   1
   0   2   0    0.46    1.22   1
   0  -2   0   -0.92    1.32   1
  -2   2   0  542.29   22.66   1
   2  -2   0  509.14   19.83   2
   2  -2   0  541.78   17.61   1
  -2   2   0  520.76   20.00   1
   2  -2   0  541.18   22.15   3
   2   2   0  556.68   20.20   1
  -2  -2   0  523.83   13.20   1
  -2  -2   0  564.37   17.46   1
   2   2   0  502.75   14.68   1
   2  -2   0  499.72   19.41   1
  -3   2   0  294.82   13.13   1
   3   2   0  288.68   11.33   1
  -3  -2   0  288.94    8.36   1
   3  -2   0  282.19   14.40   3
   3  -2   0  305.46   16.18   1
   3   2   0  263.18   12.69   1
  -3  -2   0  288.68   13.31   1
   3  -2   0  304.35   13.10   2
   3  -2   0  288.77   16.03   1
  -3   2   0  271.09   14.58   1
   4   2   0   82.39    7.66   1
  -4  -2   0   90.25    7.07   2
   4  -2   0   85.96    6.54   3
   4   2   0   97.63   10.39   3
   4  -2   0   75.88    7.62   1
  -4  -2   0   78.36    7.49   1
   4  -2   0   78.74    7.31   2
  -4   2   0   85.05    8.42   1
   4  -2   0   93.20    9.20   1
   4   2   0  101.20    8.95   1
   5  -2   0  338.40   17.38   3
   5   2   0  348.22   34.07   3
   5   2   0  358.47   19.48   1
  -5  -2   0  343.40   20.20   2
   5   2   0  340.95   14.40   1
   5  -2   0  326.04   19.63   1
  -5  -2   0  366.22   19.42   1
   5  -2   0  337.33   26.77   1
  -5   2   0  341.75   22.78   1
   6   2   0   27.04    9.61   1
  -6  -2   0   34.64   10.08   2
   6  -2   0    4.84    9.77   3
   6   2   0   20.45    7.72   1
   6  -2   0   37.43   12.09   1
   6   2   0   27.09   10.11   3
   6  -2   0   20.88   21.05   1
  -6  -2   0    5.95   18.50   1
  -6   2   0   14.54   10.68   1
  -7  -2   0    1.51    8.49   2
  -7   2   0   -3.17    8.68   1
   7  -2   0    3.13    7.16   1
   7   2   0   26.42   14.74   1
   7   2   0   -7.88   10.78   3
   7  -2   0   -0.18   12.82   3
  -7  -2   0    2.29   13.87   1
  -8   2   0    7.29   14.69   1
   8   2   0   42.61   13.18   1
   8  -2   0   36.71   12.32   3
  -8  -2   0   38.67   21.39   1
   8  -2   0   39.92   15.44   1
   8   2   0   40.08   14.67   3
   9   2   0  -12.25   24.32   3
   9   2   0   -3.53   19.15   1
   9  -2   0   15.47   12.36   3
   9  -2   0    8.05   18.05   1
  10   2   0   56.56   60.19   3
  10   2   0   47.60   15.24   1
  10  -2   0   26.17   14.15   1
  10  -2   0   51.83   42.83   3
  11   2   0  102.04   47.12   1
  11  -2   0  133.28   22.16   1
  11  -2   0   48.01   68.38   3
  11   2   0   98.04   34.34   3
   0   3   0   -1.19    3.87   1
   0  -3   0    0.30    1.42   1
   0  -3   0    0.91    1.81   1
   0   3   0   -0.45    1.63   1
   1  -3   0  770.71   62.74   3
   2   3   0  794.36   31.64   1
  -2  -3   0  818.38   28.28   4
  -2   3   0  798.53   30.76   1
   2  -3   0  756.73   44.91   1
  -2  -3   0  780.30   21.79   1
  -2  -3   0  824.61   21.12   1
   2   3   0  799.99   33.33   1
  -2   3   0  782.91   32.23   1
   2  -3   0  765.81   36.67   3
   2  -3   0  827.00   28.02   1
  -3  -3   0  228.66    9.35   1
  -3   3   0  246.44    9.46   1
  -3  -3   0  232.75    9.40   4
  -3   3   0  212.45   10.78   1
  -3  -3   0  227.73   11.99   1
   3  -3   0  247.35   11.06   2
   3  -3   0  261.08   10.18   3
   3  -3   0  242.51   10.38   1
   3   3   0  243.76   11.72   1
   3   3   0  236.41   14.46   1
   3  -3   0  245.53   23.04   1
   4  -3   0 1074.54   63.36   1
   4   3   0 1026.32   37.68   3
  -4   3   0 1055.89   49.02   1
   4  -3   0 1041.12   32.91   3
   4   3   0 1113.85   32.39   1
   4  -3   0  991.72   40.03   2
  -4  -3   0 1055.88   30.95   1
   4   3   0 1027.66   33.95   1
   4  -3   0 1073.34   39.93   1
  -5  -3   0  958.12   42.69   1
   5   3   0  984.66   35.45   1
   5   3   0  997.42   41.44   1
   5  -3   0  965.49   76.62   1
  -5   3   0 1018.35   63.35   1
   5   3   0  998.50   38.93   3
   5  -3   0  956.67   43.25   1
  -5  -3   0  961.11   25.69   2
   5  -3   0 1005.08   38.54   3
   6   3   0   43.05   11.39   1
   6  -3   0   30.82    9.89   3
   6   3   0   43.46   10.18   1
  -6   3   0   59.48   12.81   1
  -6  -3   0   46.10    9.57   2
   6   3   0   29.08   14.07   3
  -6  -3   0   48.75   21.51   1
   6  -3   0   50.48   12.58   1
   7   3   0 1106.92   60.19   1
   7  -3   0 1015.34   60.64   3
  -7   3   0 1066.39   64.73   1
  -7  -3   0 1079.00   47.38   2
   7   3   0 1083.49   53.27   3
  -7  -3   0 1080.08   63.30   1
   7  -3   0 1070.86   45.90   1
   8  -3   0   44.38   14.87   1
   8   3   0   28.02   17.88   3
  -8  -3   0   32.23   11.75   2
   8   3   0   12.72   11.73   1
   8  -3   0   16.78   11.10   3
  -8   3   0   28.24   19.16   1
   9   3   0  136.01   22.31   1
   9   3   0  126.20   22.60   3
   9  -3   0  101.34   25.04   3
   9  -3   0   95.18   17.10   1
  10  -3   0  582.27   67.23   3
  10   3   0  491.01   41.38   1
  10  -3   0  633.08   44.06   1
  10   3   0  542.13   50.58   3
  11   3   0   14.13   30.07   3
  11   3   0    5.49   22.22   1
  11  -3   0   30.79   23.30   1
  -1  -4   0 1135.75   36.42   4
  -1   4   0 1078.93   44.60   1
   1   4   0 1069.18   38.15   1
   1  -4   0 1077.19   48.17   1
  -1  -4   0 1084.78   39.76   1
  -1  -4   0 1110.69   51.48   1
   1   4   0  848.63   53.12   1
   1   4   0 1102.43   42.20   4
   2   4   0  395.46   14.44   1
   2  -4   0  384.30   16.36   1
  -2  -4   0  429.98   14.26   1
  -2  -4   0  413.78   15.04   4
   2   4   0  441.08   16.20   1
  -2   4   0  374.89   12.82   1
   2  -4   0  407.31   16.88   1
  -2  -4   0  425.52   19.19   1
  -2   4   0  413.75   18.57   1
   2  -4   0  412.32   16.34   3
  -3  -4   0 1500.28   46.06   1
  -3  -4   0 1502.87   33.45   1
  -3   4   0 1590.42   44.74   1
   3   4   0 1438.54   36.54   1
  -3  -4   0 1571.42   49.33   4
   3  -4   0 1486.47   44.51   1
   3  -4   0 1550.76   42.36   1
   3   4   0 1533.80   55.73   1
   3  -4   0 1560.34   60.27   3
   4   4   0  322.10   16.56   3
   4  -4   0  309.90   13.55   3
   4  -4   0  295.37   15.11   1
   4   4   0  289.62   12.24   1
   4  -4   0  302.49   15.48   2
  -4   4   0  333.14   12.81   1
   4  -4   0  331.51   14.16   1
   4   4   0  319.90   14.17   1
  -4  -4   0  315.82   13.67   1
  -5   4   0  998.07   54.65   1
   5  -4   0  901.76   37.72   1
   5  -4   0  978.69   56.24   1
   5   4   0  942.42   43.45   1
   5  -4   0  976.65   32.55   3
  -5  -4   0  955.94   24.71   2
  -5  -4   0  942.96   40.68   1
   5   4   0  937.24   39.66   3
   5   4   0  961.13   45.49   1
   6  -4   0 1056.21   46.38   3
  -6   4   0 1000.11   66.17   1
   6  -4   0 1082.45   83.88   1
   6   4   0  944.42   78.81   1
   6   4   0 1019.85   48.57   3
  -6  -4   0 1023.49   35.75   2
   6   4   0  975.86   38.81   1
  -6  -4   0  965.09   31.25   1
   7  -4   0   43.95   12.14   3
  -7   4   0   25.57   13.87   1
   7   4   0   76.48   11.56   1
  -7  -4   0   54.47   10.03   1
  -7  -4   0   76.45   12.48   2
   7  -4   0   29.49   31.07   1
   7   4   0   67.76   13.11   3
  -8  -4   0  751.40   45.08   2
   8   4   0  824.47   65.45   1
   8  -4   0  814.77   66.58   1
   8  -4   0  799.38   62.57   3
   8   4   0  778.24   54.16   3
  -8   4   0  772.21   86.96   1
   9  -4   0  453.16   36.98   1
   9  -4   0  350.57   31.78   3
   9   4   0  478.75   27.66   1
   9   4   0  377.58   36.73   3
  10   4   0   61.12   27.14   3
  10  -4   0   66.26   35.19   3
  10  -4   0   57.43   33.70   1
  10   4   0   27.95   12.43   1
  11   4   0  471.59   55.36   1
  11   4   0  337.27   38.10   3
  11  -4   0  320.65   30.08   1
   0   5   0    0.90    2.35   1
   0  -5   0    0.82    3.03   1
   0   5   0   -2.56    3.72   1
   0  -5   0    3.22    2.70   1
   1  -5   0  931.72   37.66   1
  -1  -5   0  948.33   36.56   1
  -1   5   0  889.95   30.37   1
  -1  -5   0  877.64   30.32   1
   1  -5   0  907.07   35.98   1
   1   5   0  918.59   35.41   1
  -1   5   0  922.44   33.77   1
   1   5   0  881.71   26.27   4
  -1  -5   0  908.12   23.36   4
   1   5   0  883.57   32.10   1
   2  -5   0 1255.48   44.72   1
   2   5   0 1353.29   48.75   1
   2   5   0 1323.19   56.21   1
   2  -5   0 1356.42   48.89   3
   2  -5   0 1355.01   40.26   1
  -2  -5   0 1300.16   41.58   1
  -2   5   0 1329.29   44.33   1
  -2   5   0 1280.51   54.04   1
  -2  -5   0 1414.90   45.15   4
  -2  -5   0 1338.27   40.11   1
  -3   5   0  -11.73    6.03   1
   3   5   0    9.10    5.02   1
   3  -5   0    8.05    4.82   1
  -3  -5   0   -9.20   10.79   1
   3   5   0    6.22    4.72   1
   3  -5   0   -3.51    6.33   3
  -3  -5   0   -6.96    7.27   1
  -3  -5   0    6.06    6.29   4
   3  -5   0  -23.95   14.33   1
   4  -5   0  487.09   28.24   2
   4  -5   0  493.10   21.03   1
  -4  -5   0  543.15   22.00   4
   4  -5   0  561.55   22.14   3
   4   5   0  578.22   26.27   3
  -4   5   0  528.99   18.51   1
   4  -5   0  552.04   21.91   1
   4   5   0  541.96   17.93   1
   4   5   0  533.61   25.39   1
  -4  -5   0  552.70   20.80   1
   5  -5   0  327.26   17.51   3
  -5  -5   0  338.97   14.95   1
   5  -5   0  300.66   14.44   1
  -5   5   0  349.50   19.92   1
   5  -5   0  291.81   20.68   1
   5   5   0  326.34   18.60   1
   5   5   0  275.22   37.12   1
   5   5   0  331.32   21.52   3
  -6  -5   0  246.49   14.70   2
   6   5   0  237.71   20.18   3
  -6   5   0  205.83   19.38   1
   6  -5   0  241.21   18.04   3
  -6  -5   0  233.18   15.58   1
   6   5   0  233.30   19.85   1
   6  -5   0  208.34   18.76   1
  -7   5   0  258.65   18.29   1
   7  -5   0  292.73   22.96   3
  -7  -5   0  228.82   38.49   1
   7   5   0  279.10   26.64   3
   7  -5   0  287.65   24.73   1
  -7  -5   0  270.34   17.67   2
   7   5   0  312.18   23.64   1
   8  -5   0   72.76   11.96   1
  -8  -5   0   65.22   12.69   2
   8   5   0   74.23   14.13   1
  -8   5   0    9.25   39.01   1
   8  -5   0   67.98   20.72   3
   8   5   0   44.78   14.86   3
   9   5   0  333.92   30.69   3
   9  -5   0  385.15   39.03   3
   9  -5   0  332.78   33.52   1
   9   5   0  411.13   26.07   1
  10   5   0   91.56   61.29   3
  10   5   0  126.37   38.85   1
  10  -5   0   85.25   38.62   3
  10  -5   0   98.10   22.12   1
  11   5   0    7.55   23.74   1
  11   5   0    2.74   52.97   3
  11  -5   0    6.02   19.28   1
   0   6   0  226.06    9.06   1
   0  -6   0  224.86   10.63   1
   0   6   0  234.04   16.52   1
   0  -6   0  233.85   11.42   1
  -1  -6   0 6093.88  188.65   1
  -1  -6   0 5691.40  197.69   1
   1   6   0 5884.43  291.39   4
  -1   6   0 5486.49  147.21   3
  -1   6   0 5878.57  310.57   1
  -1   6   0 5841.77  247.33   1
   1  -6   0 5985.06  255.98   1
   1   6   0 5903.03  158.92   1
   1   6   0 5734.10  184.48   1
   1  -6   0 5661.36  267.28   1
  -2  -6   0  673.21   22.42   1
   2  -6   0  703.73   36.75   1
   2  -6   0  697.56   20.59   1
  -2  -6   0  700.43   36.58   1
   2  -6   0  719.55   31.34   3
   2   6   0  670.16   20.02   1
  -2   6   0  702.94   28.14   1
  -2   6   0  678.49   21.96   1
  -2  -6   0  697.92   24.85   4
   2   6   0  681.50   22.89   1
   3  -6   0   20.74    6.13   1
  -3   6   0   12.28    4.81   1
   3   6   0    9.56    5.29   1
  -3  -6   0   20.41    4.59   4
  -3  -6   0   15.64    5.63   1
   3   6   0    7.07    5.06   1
   3  -6   0   15.81    6.90   1
   3  -6   0   16.17    3.23   3
   4  -6   0    0.94   17.30   1
   4   6   0    6.51    6.91   1
   4  -6   0    5.98    7.57   1
   4   6   0   20.16    6.47   3
  -4   6   0   -4.72   15.04   1
  -4  -6   0   -0.15    6.49   1
   4  -6   0    8.09    5.03   3
  -4  -6   0    1.80    7.10   4
   4   6   0   11.33    6.41   1
   5   6   0   30.43   11.40   1
   5  -6   0   36.95   11.76   1
  -5  -6   0   37.35    7.44   1
  -5   6   0   31.95   12.34   1
   5  -6   0   49.84    7.59   3
   5   6   0   41.33   15.32   3
   5   6   0   41.60    7.83   1
  -6  -6   0  105.91   12.41   2
   6   6   0   83.07   15.84   1
   6  -6   0   98.37   11.77   3
   6   6   0  130.91   36.15   3
  -6  -6   0   96.12   11.76   1
   6   6   0  102.75   11.74   1
  -6   6   0   86.07   25.42   1
   6  -6   0  100.34   11.81   1
   7  -6   0   -3.60   24.29   1
  -7   6   0   19.62   16.21   1
   7   6   0   -5.20   20.64   1
  -7  -6   0    8.53   12.52   1
  -7  -6   0   14.64   10.38   2
   7  -6   0    5.53   12.20   3
   7   6   0   14.66   11.07   3
   8   6   0    8.88   16.09   3
   8   6   0    7.59   13.70   1
  -8   6   0    5.96   15.17   1
  -8  -6   0   14.72   12.86   2
   8  -6   0   30.68   14.51   3
   8  -6   0   49.62   19.72   1
   9   6   0    2.27   16.85   1
   9   6   0    6.29   28.48   3
   9  -6   0   11.68   19.19   3
   9  -6   0   16.18   12.72   1
  10   6   0   -6.60   33.03   3
  10  -6   0  -10.53   16.84   1
  10   6   0    8.78   18.25   1
  11  -6   0   -5.33   18.21   1
  11   6   0  -73.76   81.91   3
  11   6   0   12.97   25.36   1
   0   7   0    0.60    3.62   1
   0  -7   0    0.05    4.45   1
   0   7   0    3.23    4.90   1
   0  -7   0    0.19    3.67   1
  -1   7   0 1144.78   62.89   1
  -1  -7   0 1133.20   39.21   1
   1  -7   0 1081.48   49.59   1
   1  -7   0 1191.57   60.80   1
   1   7   0 1250.03   41.08   1
  -1  -7   0 1168.05   27.74   1
   1   7   0 1153.80   55.18   4
   1   7   0 1146.59   39.38   1
  -1   7   0 1132.96   47.63   1
  -1   7   0 1100.90   30.36   3
  -2  -7   0  400.69   18.67   1
  -2  -7   0  439.17   13.63   4
  -2   7   0  397.68   26.24   1
   2   7   0  448.43   20.33   1
   2  -7   0  434.42   23.21   1
   2   7   0  388.60   13.57   1
  -2  -7   0  400.76   17.01   1
   2  -7   0  430.29   21.26   1
   3   7   0   16.30    5.56   1
   3   7   0    1.73    6.67   1
   3  -7   0    7.22    6.65   1
  -3   7   0   11.62    5.55   1
  -3  -7   0   15.90    5.35   4
   3  -7   0   17.76    3.34   3
   3  -7   0   11.65    8.51   1
  -4   7   0 3534.86   91.40   1
   4  -7   0 3608.67  113.71   1
   4  -7   0 3681.56  146.47   3
  -4  -7   0 3560.11  154.30   4
   4   7   0 3622.67   65.63   1
   4   7   0 3510.55  129.27   3
   4   7   0 3499.78  111.48   1
  -4  -7   0 3535.56  101.27   1
  -5  -7   0  538.76   24.10   1
   5  -7   0  505.82   37.43   1
   5   7   0  529.05   29.28   1
   5  -7   0  509.93   32.04   3
   5   7   0  494.40   15.94   1
  -5   7   0  492.67   31.47   1
   5   7   0  464.21   52.63   3
   6  -7   0  403.87   26.92   3
   6   7   0  355.37   37.81   1
   6   7   0  395.99   19.01   1
   6   7   0  413.88   43.59   3
  -6  -7   0  410.02   22.08   1
  -6   7   0  431.74   23.23   1
   6  -7   0  414.77   24.62   1
   7  -7   0   26.87   11.29   1
  -7   7   0   13.06   11.08   1
   7  -7   0   13.71    8.58   3
   7   7   0   -0.73   26.52   3
  -7  -7   0   11.81   18.46   2
  -7  -7   0    2.07   15.48   1
   7   7   0   30.22   10.59   1
   8   7   0   23.32   13.03   1
   8  -7   0   10.73   29.35   3
   8  -7   0   26.61   18.75   1
  -8   7   0   39.06   20.26   1
   8   7   0    5.65   20.63   3
   9   7   0  513.10   45.01   3
   9  -7   0  432.36   44.46   3
   9   7   0  508.61   69.44   1
   9  -7   0  482.23   67.12   1
  10   7   0  288.45   29.73   3
  10  -7   0  222.30   25.92   1
  10   7   0  141.28   22.51   1
  11   7   0  -14.80   31.85   3
  11   7   0  -25.33   21.20   1
  11  -7   0   -6.29   20.10   1
   0  -8   0 1360.87   51.65   1
   0  -8   0 1514.21   63.23   1
   0   8   0 1409.76   51.43   1
   0   8   0 1495.47   79.68   1
   1  -8   0 3167.87  127.79   1
  -1   8   0 2998.88   98.60   3
   1   8   0 3119.41  146.21   4
  -1  -8   0 3039.70  100.71   1
   1  -8   0 3071.49   94.42   1
  -1  -8   0 3117.75   86.42   1
   1   8   0 2940.01   82.49   1
  -1   8   0 3090.65  106.14   1
  -1   8   0 3078.28  134.20   1
   1   8   0 3216.58  105.71   1
   2  -8   0 2213.36  121.22   1
   2  -8   0 2251.60   80.08   1
  -2  -8   0 2176.82   74.69   1
   2   8   0 2172.02   59.47   1
  -2   8   0 2399.62   93.46   1
  -2  -8   0 2390.51   55.70   4
   2   8   0 2415.49   83.24   1
   3   8   0 1301.17   39.15   1
  -3  -8   0 1275.77   29.59   4
   3   8   0 1212.20   38.83   1
   3  -8   0 1202.75   56.15   1
  -3  -8   0 1239.68   32.78   1
  -3   8   0 1275.40   32.78   1
   3  -8   0 1183.78   35.06   1
   3  -8   0 1219.74   51.57   3
   4  -8   0   -2.39    7.57   1
   4   8   0    0.58    6.48   3
   4   8   0   -2.75    7.91   1
  -4  -8   0    9.63    6.92   1
   4  -8   0   -3.99    3.63   3
  -4   8   0   -4.72    9.13   1
  -4  -8   0   -2.17   13.07   4
   4   8   0    1.58    6.79   1
  -5  -8   0 1616.77   50.00   1
   5  -8   0 1604.91   94.62   3
   5   8   0 1591.56  101.38   1
  -5   8   0 1631.16   87.37   1
   5  -8   0 1490.87   88.69   1
   5   8   0 1614.27   38.19   1
   5   8   0 1581.71   66.33   3
   6   8   0 1806.15   78.94   3
  -6  -8   0 1858.57   76.96   1
   6  -8   0 1855.80  110.13   3
  -6   8   0 1956.23   73.07   1
   6  -8   0 1902.28   66.44   1
   6   8   0 1812.19   59.41   1
   6   8   0 1481.99  192.70   1
  -7  -8   0    4.85   10.80   2
   7  -8   0   -1.75    7.25   3
  -7  -8   0   -6.82   19.50   1
   7  -8   0   -1.30   16.38   1
   7   8   0  -32.92   16.32   3
   7   8   0    6.74    9.24   1
  -7   8   0   39.63   17.47   1
  -8   8   0  497.42   31.98   1
   8  -8   0  577.55   29.37   1
  -8  -8   0  489.28   39.08   2
   8  -8   0  458.00   40.30   3
   8   8   0  542.95   36.12   1
   8   8   0  448.52   36.07   3
   9   8   0  147.25   23.60   3
   9  -8   0  186.18   29.37   1
   9   8   0  180.25   36.42   1
  10  -8   0  199.06   26.29   1
  10   8   0  150.70   21.99   1
  10   8   0  160.77   32.48   3
  11   8   0  384.55  100.98   3
  11   8   0  451.97   50.18   1
   0  -9   0    0.99    9.33   1
   0  -9   0   -4.82    4.48   1
   0   9   0    0.64    6.49   1
   0   9   0   -8.78    4.53   1
   1   9   0 1675.31   72.05   4
  -1   9   0 1604.72   37.08   3
  -1   9   0 1660.19   68.30   1
   1  -9   0 1597.01   79.07   1
   1  -9   0 1653.37   74.40   1
  -1  -9   0 1589.70   51.63   1
   1   9   0 1581.09   52.16   1
   1   9   0 1730.84   75.27   1
  -1   9   0 1542.29   80.28   1
  -2  -9   0 1947.96   58.84   4
  -2  -9   0 1842.29   77.32   1
   2   9   0 1896.99   52.30   4
   2  -9   0 1828.60   91.69   1
   2   9   0 1969.13   37.57   1
  -2   9   0 1835.39   89.00   1
   2   9   0 1722.29   42.90   1
  -3   9   0 1018.52   29.88   1
   3   9   0  989.72   29.08   1
   3  -9   0 1010.39   35.60   3
   3   9   0 1009.23   40.14   1
   3   9   0  963.21   47.75   3
  -3  -9   0 1001.44   30.96   1
  -3  -9   0 1023.48   35.13   4
   3  -9   0  992.96   35.53   1
   4  -9   0  861.07   34.87   1
   4   9   0  845.36   34.80   3
  -4  -9   0  838.28   25.70   1
  -4  -9   0  858.87   34.78   4
   4  -9   0  879.53   43.01   3
   4   9   0  807.72   54.65   1
  -4   9   0  821.89   41.11   1
   4   9   0  758.64   28.21   1
   5  -9   0  885.56   58.99   3
   5   9   0  860.37   39.07   1
   5   9   0  801.41   68.52   1
  -5   9   0  804.54   52.85   1
  -5  -9   0  840.29   35.58   1
   5  -9   0  872.59   59.12   1
   5   9   0  910.60   37.54   3
   6   9   0   42.32   18.23   3
  -6   9   0   26.90   16.28   1
  -6  -9   0   23.08   10.38   1
   6   9   0   51.30   12.68   1
   6  -9   0   41.64    9.71   3
   6  -9   0   55.96   15.93   1
  -7   9   0   85.85   19.99   1
   7   9   0    8.47   40.68   3
  -7  -9   0  100.35   16.66   1
   7  -9   0   84.37   12.50   3
   7   9   0   93.70   11.82   1
   7  -9   0   91.22   27.38   1
  -8   9   0  -14.44   40.68   1
   8   9   0   -1.97   21.91   3
  -8  -9   0   21.29   13.75   2
   8   9   0   14.65   14.08   1
   8  -9   0   25.27   37.04   3
   8  -9   0   -0.19   23.02   1
   9   9   0  280.26   25.02   1
   9   9   0  249.01   65.68   3
   9  -9   0  252.87   25.83   1
  10   9   0  337.69   42.77   3
  10   9   0  329.99   31.65   1
  10  -9   0  317.14   31.21   1
  11   9   0   45.44   32.94   3
  11   9   0   37.22   27.35   1
   0  10   0  955.77   52.73   1
   0  10   0  944.52   26.50   3
   0  10   0  988.62   34.51   1
   0 -10   0  975.77   28.20   1
   1  10   0  227.80   14.54   1
  -1 -10   0  241.27   13.13   1
   1 -10   0  234.82   12.98   1
   1  10   0  243.04   12.90   4
  -1  10   0  214.54   11.41   1
   1  10   0  266.24   17.86   1
  -1  10   0  238.55    9.50   3
   2  10   0  250.79   12.22   1
   2  10   0  243.60    8.33   4
  -2  10   0  235.63   11.56   1
  -2 -10   0  230.14   10.50   1
   2 -10   0  228.78   15.71   1
   2  10   0  254.38   15.67   1
   3  10   0   19.26    8.28   1
   3  10   0   43.34    9.35   3
   3  10   0   -2.34   17.48   1
  -3 -10   0   19.84    6.17   1
   3 -10   0   19.15    8.30   1
  -3  10   0   29.12    9.14   1
  -3 -10   0   30.39    6.23   4
   4 -10   0   -6.07   16.97   1
  -4 -10   0    0.42    6.15   4
  -4  10   0    2.09    7.28   1
   4  10   0   10.94    9.16   1
   4  10   0   11.70   11.55   3
  -4 -10   0   -1.61    6.39   1
   4  10   0   -2.39    7.26   1
   4 -10   0    3.13    3.44   3
   5 -10   0   34.22   12.38   1
   5 -10   0   12.62    7.89   3
   5  10   0   16.97    7.83   1
   5  10   0    8.64    6.01   1
  -5  10   0    1.92   11.92   1
   5  10   0   -2.54    8.84   3
  -5 -10   0    5.11    8.76   1
  -6 -10   0  152.92   19.61   1
   6  10   0  155.60   13.33   1
  -6  10   0  106.76   24.58   1
   6  10   0  164.42   23.38   3
   6 -10   0  155.59   13.69   3
   6 -10   0  133.58   20.47   1
   7  10   0   -2.65   14.37   3
   7  10   0   14.12   11.50   1
   7 -10   0    2.77   12.53   1
  -7  10   0   15.48   15.40   1
  -7 -10   0   17.76   12.56   1
   7 -10   0    8.86    9.47   3
  -8 -10   0    6.52   17.39   2
   8  10   0    5.05   10.26   1
   8  10   0   23.67   23.43   3
  -8  10   0    9.34   23.73   1
   8 -10   0   10.54   15.78   1
   9  10   0   56.54   23.48   3
   9  10   0   -8.45   28.03   1
   9 -10   0   34.53   19.71   1
  10  10   0    6.27   19.13   1
  10  10   0    5.74   31.24   3
  11  10   0   -0.99   34.63   3
  11  10   0  -25.30   25.20   1
  11 -10   0  -25.60   60.67   1
   0  11   0    6.95    7.96   1
   0 -11   0    0.52    7.07   1
   0  11   0    1.04    2.82   3
   1  11   0  364.67   17.08   3
   1  11   0  333.47   27.01   1
   1 -11   0  380.87   16.79   1
   1  11   0  345.68   24.05   1
  -1  11   0  367.70   14.19   1
   1  11   0  366.60   19.51   4
  -1  11   0  360.40   12.09   3
  -1 -11   0  354.00   15.54   1
   2 -11   0 1523.23   46.95   1
   2  11   0 1533.47   69.78   3
  -2  11   0 1481.76   52.94   1
   2  11   0 1496.42   47.64   1
   2  11   0 1531.02   55.50   4
   2  11   0 1530.25   67.48   1
  -2 -11   0 1504.26   48.69   1
  -3  11   0   84.31   13.08   1
   3  11   0   99.94   12.28   3
   3  11   0   72.77   11.45   1
  -3 -11   0   74.58    6.90   4
  -3 -11   0   83.09   15.16   1
   3  11   0   85.46   13.82   1
   3 -11   0   78.28   13.42   1
   4 -11   0 1013.81   34.63   1
   4 -11   0 1049.29   49.68   3
   4  11   0  998.77   42.96   1
   4  11   0 1014.01   39.48   3
   4  11   0  956.62   54.06   1
  -4 -11   0  983.04   44.36   4
  -4  11   0 1080.47   34.18   1
   5  11   0  260.83   17.96   1
   5  11   0  170.90   27.62   1
   5 -11   0  261.70   19.98   3
   5  11   0  275.71   20.47   3
  -5  11   0  260.74   18.04   1
   5 -11   0  269.44   22.89   1
  -5 -11   0  244.94   15.14   1
   6 -11   0  551.72   49.02   3
  -6  11   0  472.90   32.30   1
   6  11   0  511.69   38.24   3
  -6 -11   0  545.53   26.55   1
   6  11   0  556.32   25.26   1
   6 -11   0  534.19   33.13   1
  -7  11   0 1052.33  117.97   1
   7  11   0 1092.41   54.33   3
   7 -11   0 1082.52   90.09   1
   7  11   0 1177.67   40.67   1
  -7 -11   0 1202.73   72.15   1
   8  11   0   99.06   25.09   1
  -8  11   0   77.12   31.11   1
   8 -11   0  107.74   25.08   1
   8  11   0  104.33   53.50   3
   9 -11   0  128.31   24.34   1
   9  11   0  143.21   19.48   1
   9  11   0  127.60   71.29   3
  10  11   0  256.43   40.44   3
  10 -11   0  239.65   24.62   1
  10  11   0  313.93   34.83   1
  11  11   0   20.30   24.57   1
  11 -11   0   10.85   24.93   1
  11  11   0   -6.84   29.37   3
   0 -12   0 3734.58  112.95   1
   0  12   0 3734.24  110.32   1
   0  12   0 3652.23  115.89   3
   1  12   0 1585.60   93.82   1
  -1  12   0 1572.53   52.33   3
  -1 -12   0 1575.95   56.30   1
   1 -12   0 1489.81   45.49   1
  -1  12   0 1573.25   57.94   1
   1  12   0 1640.92   80.28   4
   1  12   0 1609.37   73.90   3
   2 -12   0 1810.81   78.61   1
   2  12   0 1807.73   83.71   4
  -2  12   0 1871.73   69.66   1
  -2 -12   0 1813.09   57.00   1
   2  12   0 1774.98   91.22   3
   2  12   0 1780.19  133.45   1
   2  12   0 1783.26   59.75   1
   3 -12   0 1862.14   64.03   1
   3  12   0 1898.33   56.84   1
   3  12   0 1755.06  107.39   1
  -3 -12   0 2071.45   69.35   4
  -3 -12   0 1987.15   60.60   1
   3  12   0 1966.80   65.89   3
  -3  12   0 1950.28   51.77   1
  -4 -12   0   -5.35    9.09   1
  -4 -12   0  -14.26   11.86   4
   4  12   0   -4.41    8.57   1
   4  12   0  -34.57   16.09   1
  -4  12   0   17.77   15.19   1
   4  12   0    7.62   11.53   3
   4 -12   0   -4.79   11.74   1
   5 -12   0 1635.43  100.60   1
   5 -12   0 1559.94  116.99   3
  -5  12   0 1676.38   87.26   1
   5  12   0 1693.56   76.47   3
  -5 -12   0 1672.14   47.75   1
   5  12   0 1653.41   79.27   1
   6  12   0  845.31   37.40   1
  -6 -12   0  856.79   68.60   1
   6 -12   0  831.78   63.06   3
   6  12   0  819.83   53.35   3
  -6  12   0  813.22   57.35   1
   6 -12   0  943.41   63.04   1
   7  12   0   67.51   16.85   1
  -7  12   0   59.93   18.76   1
   7  12   0  106.16   19.05   3
   7 -12   0   89.18   16.64   1
   8  12   0  568.81   44.60   3
  -8  12   0  622.45   52.62   1
   8  12   0  625.31   40.47   1
   8 -12   0  654.49   39.74   1
   9  12   0  322.01   42.81   3
   9  12   0  326.09   30.71   1
   9 -12   0  282.76   26.11   1
  10  12   0  158.72   38.41   3
  10  12   0  158.41   53.48   1
  10 -12   0  211.90   35.25   1
  11  12   0  248.89   31.10   1
  11 -12   0  222.60   28.54   1
   0 -13   0    4.52    6.38   1
   0  13   0    1.78    8.58   1
   0  13   0    7.11    3.48   3
  -1  13   0  897.72   37.79   1
   1 -13   0  938.63   35.10   1
  -1 -13   0  869.26   38.42   1
   1  13   0  898.84   38.84   4
   1  13   0  902.95   47.19   3
  -1  13   0  903.69   26.89   3
   1  13   0  913.28   53.38   1
   2  13   0  209.87    9.82   4
   2 -13   0  215.74   20.23   1
   2  13   0  214.47   12.74   3
   2  13   0  229.32   16.96   1
  -2  13   0  232.42   18.07   1
  -2 -13   0  234.44   14.57   1
  -3 -13   0   28.30    9.69   1
   3 -13   0   16.33   14.16   1
   3  13   0   31.40   10.26   3
  -3  13   0    9.31   12.18   1
   3  13   0    2.48   10.11   1
  -4 -13   0  586.70   23.96   1
  -4 -13   0  523.93   30.88   4
  -4  13   0  548.09   29.53   1
   4 -13   0  545.02   28.88   1
   4  13   0  600.74   33.20   1
   4  13   0  555.18   32.34   3
   5  13   0  593.08   38.36   1
   5 -13   0  614.78   31.39   1
   5  13   0  571.64   30.79   3
  -5 -13   0  634.31   26.23   1
  -5  13   0  630.21   39.07   1
   6 -13   0   20.25   11.27   1
   6  13   0   37.54   15.88   1
  -6 -13   0   12.47   14.77   1
  -6  13   0    1.47   31.74   1
   6  13   0   29.30   14.26   3
   7 -13   0  385.24   28.73   1
  -7  13   0  343.98   39.66   1
   7  13   0  425.03   35.99   3
   7  13   0  438.18   27.04   1
   8  13   0  -33.99   27.07   3
   8 -13   0    1.49   17.26   1
  -8  13   0   -1.36   20.75   1
   8  13   0   -3.30   20.67   1
   9  13   0   -4.40   34.11   3
   9  13   0   41.08   18.13   1
   9 -13   0   22.00   24.30   1
  10  13   0  128.89   36.08   1
  10  13   0  110.17   32.95   3
  10 -13   0  131.52   28.37   1
   0 -14   0  587.54   27.77   1
   0  14   0  556.95   27.95   1
   0  14   0  556.73   27.07   3
   1  14   0  330.40   17.98   4
  -1 -14   0  321.58   21.44   1
   1  14   0  311.37   22.43   3
   1 -14   0  346.75   15.57   1
   1  14   0  307.87   24.56   1
  -1  14   0  302.77   16.92   1
  -1  14   0  332.49   16.89   3
  -2 -14   0  424.12   31.82   1
   2  14   0  440.21   19.81   4
  -2  14   0  405.08   28.58   1
   2 -14   0  386.89   29.08   1
   2  14   0  450.81   24.19   1
   2  14   0  398.50   32.11   3
   3  14   0   16.66   11.14   1
   3  14   0    7.01   12.76   3
  -3  14   0    7.95    9.97   1
  -3 -14   0    4.53   10.08   1
   3 -14   0    1.91    8.65   1
  -4 -14   0   82.17    8.63   4
  -4 -14   0   58.87   13.99   1
  -4  14   0   60.84   16.65   1
   4  14   0   61.07   11.69   1
   4 -14   0   88.82   20.46   1
   4  14   0   66.65   11.87   3
  -5 -14   0  442.79   24.23   1
   5  14   0  429.38   31.48   1
   5  14   0  418.37   33.62   3
   5 -14   0  441.15   46.64   1
  -5  14   0  435.34   37.35   1
   6 -14   0    2.87   12.28   1
   6  14   0  -14.04   36.83   3
  -6 -14   0   14.77   13.11   1
   6  14   0   22.11   13.46   1
  -6  14   0  -16.08   18.67   1
   7  14   0   13.09   22.33   1
   7 -14   0   38.98   16.88   1
   7  14   0   15.79   18.59   3
  -7  14   0   35.99   27.08   1
  -8  14   0   66.85   28.96   1
   8  14   0   80.99   30.42   3
   8  14   0   81.61   35.02   1
   8 -14   0   59.82   24.28   1
   9  14   0   75.30   26.12   1
   9 -14   0  -33.07   86.69   1
   9  14   0   87.04   26.91   3
  10  14   0   65.81   41.58   3
  10 -14   0   50.75   36.48   1
  10  14   0   -5.69   49.91   1
   0  15   0    9.48    8.22   1
   0 -15   0   -2.58    8.90   1
   0  15   0   -3.52    5.53   3
  -1 -15   0 1384.33   49.46   1
   1  15   0 1367.19   91.47   3
  -1  15   0 1362.17   59.28   3
   1  15   0 1325.80   64.81   1
   1 -15   0 1382.12   58.54   1
   1  15   0 1347.12   59.63   4
  -1  15   0 1410.53   64.26   1
  -2  15   0  710.65   45.59   1
   2  15   0  782.25   50.22   3
  -2 -15   0  745.37   25.86   1
   2  15   0  765.38   33.52   1
   2 -15   0  766.04   68.63   1
  -3 -15   0  183.11   16.01   1
   3  15   0  150.27   21.72   3
   3 -15   0  182.92   20.68   1
  -3  15   0  192.31   22.47   1
   3  15   0  189.38   18.82   1
   4  15   0  876.16   43.28   3
   4  15   0  866.14   42.28   1
   4 -15   0  858.15   48.12   1
  -4 -15   0  890.21   33.02   1
  -4  15   0  851.18   49.59   1
  -4 -15   0  863.34   42.02   4
  -5 -15   0   34.74   14.02   1
   5  15   0   -1.55   17.01   3
   5 -15   0   18.89    9.91   1
   5  15   0   32.84   11.65   1
  -5  15   0   40.68   11.24   1
  -6  15   0  327.87   37.67   1
  -6 -15   0  314.97   30.31   1
   6 -15   0  248.37   51.17   1
   6  15   0  302.99   22.88   1
   6  15   0  313.45   31.85   3
  -7  15   0 1134.79   68.49   1
   7  15   0 1094.17   65.44   1
   7 -15   0 1204.86   65.49   1
   7  15   0 1136.35   65.24   3
  -8  15   0   65.26   63.27   1
   8 -15   0   19.06   29.35   1
   8  15   0   46.57   22.55   1
   8  15   0   79.52   34.07   3
   9  15   0  103.30   26.60   3
   9 -15   0  138.03   23.04   1
   9  15   0   64.83   21.81   1
  10  15   0  262.31   53.34   3
  10  15   0  308.50   31.03   1
  10 -15   0  258.54   41.02   1
   0  16   0 1423.88   93.66   1
   0 -16   0 1474.34   60.31   1
   0  16   0 1466.90   69.70   3
  -1  16   0  364.44   23.40   1
  -1  16   0  363.66   16.15   3
   1 -16   0  375.18   24.63   1
   1  16   0  372.76   30.93   3
   1  16   0  363.18   22.53   4
   1  16   0  386.65   21.35   1
  -1 -16   0  373.45   18.35   1
  -2 -16   0  223.97   14.63   1
   2 -16   0  239.62   19.44   1
   2  16   0  219.32   17.70   3
  -2  16   0  163.44   36.90   1
   2  16   0  189.62   19.37   1
  -3 -16   0  490.14   29.90   1
   3  16   0  456.12   41.14   1
  -3  16   0  504.03   36.17   1
   3  16   0  490.17   28.30   3
   3 -16   0  522.43   34.43   1
   4 -16   0    8.85   10.87   1
   4  16   0   21.24   13.12   1
   4  16   0   -0.83   11.85   3
  -4  16   0    8.01   13.24   1
  -4 -16   0   10.91   18.78   1
  -5  16   0 1459.54   84.39   1
   5  16   0 1544.05  113.04   1
   5  16   0 1643.39   94.19   3
   5 -16   0 1425.45   77.62   1
   6 -16   0 1165.76   72.55   1
  -6  16   0 1195.47   71.43   1
   6  16   0 1181.40   73.13   1
   6  16   0 1092.75   51.03   3
  -6 -16   0 1208.44   69.91   1
   7  16   0    6.31   24.94   3
  -7  16   0    1.87   22.42   1
   7 -16   0  -17.94   13.58   1
   7  16   0   16.99   16.37   1
   8  16   0  392.61   32.00   1
  -8  16   0  431.39   50.56   1
   8  16   0  396.83   41.45   3
   8 -16   0  364.20   31.25   1
   9  16   0   85.63   26.81   1
   9  16   0   63.32   32.76   3
   9 -16   0  100.76   22.90   1
  10  16   0    3.85   29.97   1
  10  16   0  164.15   45.59   3
  10 -16   0   -4.91   36.28   1
   0  17   0  -17.96   14.37   1
   0 -17   0    1.34    8.45   1
   0  17   0    8.65    7.45   3
   1  17   0  775.81   46.83   4
   1  17   0  780.44   39.42   1
   1  17   0  774.41   42.38   3
  -1 -17   0  681.99   31.72   1
  -1  17   0  759.86   53.44   1
   1 -17   0  732.33   47.06   1
  -1  17   0  797.07   34.01   3
  -2  17   0   25.96   18.53   1
  -2 -17   0   19.63   13.42   1
   2  17   0   17.70   24.63   1
   2 -17   0   11.24   13.64   1
   2  17   0    2.30    8.93   3
  -3  17   0   28.16   30.99   1
   3  17   0   19.08   13.86   1
  -3 -17   0   30.22   12.78   1
   3 -17   0   34.06   16.61   1
   3  17   0   -7.73   10.55   3
  -4  17   0  359.39   23.65   1
   4  17   0  375.79   27.15   1
   4 -17   0  338.35   25.33   1
  -4 -17   0  386.69   26.52   1
   4  17   0  350.71   27.81   3
   5  17   0   10.58   13.80   1
   5  17   0   13.06   20.17   3
  -5  17   0   24.46   24.11   1
   5 -17   0   -3.95   22.63   1
  -5 -17   0    6.95   13.61   1
  -6 -17   0  114.07   19.81   1
   6 -17   0  170.99   22.01   1
   6  17   0  173.91   20.79   1
  -6  17   0  162.30   20.36   1
   6  17   0  116.36   55.38   3
   7  17   0   90.66   31.40   3
  -7  17   0   57.06   54.49   1
   7 -17   0  182.99   30.20   1
   7  17   0   96.40   41.59   1
   8 -17   0   67.78   25.60   1
   8  17   0   73.85   20.79   1
  -8  17   0   -8.28   29.96   1
   8  17   0   36.64   20.27   3
   9  17   0   78.43   25.07   1
   9  17   0   53.04   42.59   3
   9 -17   0   53.32   29.94   1
  10 -17   0  157.39   44.01   1
  10  17   0   78.21   56.80   1
   0  18   0   47.71   18.12   1
   0 -18   0  -60.52   22.34   1
   0  18   0   14.29    8.45   3
  -1 -18   0   38.34   17.10   1
  -1  18   0   31.79   16.89   1
   1  18   0   55.00    7.15   4
   1 -18   0   49.51   15.08   1
  -1  18   0   48.01    6.95   3
   1  18   0   34.24   15.96   1
   1  18   0   52.11    9.26   3
  -2 -18   0  276.00   21.23   1
   2 -18   0  227.37   23.22   1
   2  18   0  249.45   20.26   1
   2  18   0  237.85   20.84   3
  -2  18   0  250.74   27.49   1
  -3 -18   0  253.42   19.91   1
   3  18   0  318.65   28.06   3
   3 -18   0  201.30   27.20   1
   3  18   0  274.82   40.19   1
  -3  18   0  267.31   24.07   1
  -4  18   0   87.35   23.93   1
  -4 -18   0  101.97   16.45   1
   4 -18   0  110.34   22.40   1
   4  18   0   69.90   15.62   3
   4  18   0   69.54   16.03   1
   5  18   0   -5.09   10.57   1
  -5  18   0   21.59   24.49   1
   5 -18   0    0.47   20.84   1
  -5 -18   0   15.60   18.13   1
   5  18   0   -0.92   14.55   3
   6 -18   0   40.72   24.13   1
   6  18   0    4.20   15.11   1
  -6  18   0    6.21   27.64   1
   6  18   0  -17.29   21.06   3
  -7  18   0   37.07   31.16   1
   7  18   0  -20.94   20.46   3
   7  18   0    7.46   20.36   1
   7 -18   0   40.92   27.59   1
   8  18   0   47.24   21.33   3
   8  18   0   65.02   22.46   1
   8 -18   0   21.55   32.76   1
  -8  18   0   68.70   25.08   1
   9 -18   0   30.95   25.67   1
   9  18   0   28.98   30.50   1
   9  18   0   23.40   46.60   3
   0  19   0  -10.59   10.54   1
   0  19   0   -5.34    7.63   3
   0 -19   0   -0.71   10.37   1
  -1  19   0 1017.45   59.68   1
   1 -19   0 1077.02   61.01   1
   1  19   0  993.02   59.39   1
   1  19   0  990.10   74.31   4
  -1 -19   0 1043.26   76.65   1
  -1  19   0  923.79   75.78   3
   1  19   0  994.94   54.18   3
   2 -19   0   80.27   19.05   1
   2  19   0  108.33   18.55   1
  -2 -19   0  106.90   39.89   1
   2  19   0  137.66   15.24   3
  -2  19   0   80.64   36.27   1
   3  19   0   -8.72   25.76   3
  -3  19   0   10.40   17.42   1
   3 -19   0   -0.74   18.52   1
   3  19   0    5.76   18.49   1
  -3 -19   0   -7.28   13.40   1
  -4 -19   0  708.13   40.46   1
   4  19   0  645.66   58.64   3
  -4  19   0  653.20   56.18   1
   4 -19   0  687.99   53.48   1
   4  19   0  637.83   45.42   1
   5  19   0  454.25   32.06   1
  -5  19   0  465.38   37.89   1
   5 -19   0  422.74   37.82   1
  -5 -19   0  378.78   34.52   1
   5  19   0  394.33   71.36   3
   6  19   0  194.43   27.41   1
   6  19   0  264.32   32.55   3
   6 -19   0  272.90   39.50   1
  -6  19   0  192.39   51.36   1
  -7  19   0  163.71   42.82   1
   7 -19   0  176.40   31.26   1
   7  19   0  175.27   36.66   3
   7  19   0  216.42   29.43   1
   8 -19   0  -39.22   32.78   1
  -8  19   0   33.13   49.16   1
   8  19   0  -27.21   78.08   3
   8  19   0   27.43   23.74   1
   9  19   0  325.14   47.36   1
   9  19   0  281.46   58.10   3
   9 -19   0  173.70   85.60   1
   0  20   0  190.83   16.98   3
   0  20   0  178.12   23.79   1
   0 -20   0  173.97   20.50   1
  -1 -20   0   21.12   11.55   1
  -1  20   0    6.05    7.18   3
   1 -20   0   -3.17   12.16   1
  -1  20   0   10.49   15.09   1
   1  20   0   12.13   12.16   1
   1  20   0   21.12    9.13   3
   1  20   0    6.41   15.07   4
   2  20   0  244.33   56.22   1
   2  20   0  240.00   34.50   3
  -2  20   0  275.30   28.77   1
  -2 -20   0  281.60   23.91   1
   2 -20   0  277.50   35.52   1
   3 -20   0 1792.06  109.95   1
  -3 -20   0 1758.82   92.51   1
  -3  20   0 1714.63  103.54   1
   3  20   0 1767.03  118.74   3
   3  20   0 1741.17   96.86   1
   4 -20   0  -26.02   20.05   1
  -4 -20   0   -3.91   19.11   1
   4  20   0    8.46   15.52   1
   4  20   0  -17.12   18.60   3
  -4  20   0   54.88   23.29   1
   5  20   0  376.99   35.34   3
   5 -20   0  389.42   36.57   1
  -5  20   0  409.30   37.13   1
  -5 -20   0  309.41   37.02   1
   5  20   0  395.65   35.99   1
  -6  20   0  653.60   63.16   1
   6 -20   0  727.89   56.50   1
   6  20   0  725.75   58.03   1
   6  20   0  640.73   64.22   3
   7 -20   0  -29.97   22.59   1
   7  20   0   -4.81   23.36   1
   7  20   0  -11.91   22.84   3
  -7  20   0   -8.66   26.61   1
  -8  20   0  314.65   57.08   1
   8  20   0  299.47   35.47   1
   8 -20   0  303.64   47.05   1
   8  20   0  346.23   47.27   3
   9  20   0  273.64   53.90   3
   9 -20   0  197.12   46.61   1
   9  20   0  230.77   36.21   1
   0 -21   0   -4.17   19.63   1
   0  21   0   16.28   13.88   1
   0  21   0    1.87    7.11   3
  -1  21   0  238.18   63.50   1
   1  21   0  227.57   27.06   1
   1 -21   0  203.51   47.60   1
   1  21   0  225.86   17.54   3
  -1  21   0  202.62   17.12   3
  -1 -21   0  189.87   57.44   1
   2  21   0  407.56   31.77   3
  -2 -21   0  330.31   56.28   1
   2  21   0  329.74   26.79   1
   2 -21   0  354.38   29.85   1
  -2  21   0  336.06   38.82   1
  -3 -21   0   63.87   14.17   1
   3 -21   0   43.17   22.41   1
   3  21   0   65.82   16.92   3
   3  21   0   97.28   15.38   1
  -3  21   0   49.34   24.95   1
   4  21   0   81.82   17.68   1
   4  21   0   82.69   16.32   3
   4 -21   0  124.91   22.58   1
  -4  21   0   55.07   28.73   1
  -4 -21   0   53.42   20.58   1
  -5  21   0  190.64   24.06   1
  -5 -21   0  139.11   29.30   1
   5  21   0  189.27   27.46   1
   5 -21   0  158.12   28.46   1
   5  21   0  109.17   32.69   3
   6 -21   0  -15.50   53.07   1
  -6  21   0    8.50   31.83   1
   6  21   0   20.32   31.28   1
   6  21   0  -21.90   25.63   3
   7  21   0   95.28   34.37   3
  -7  21   0   59.44   41.11   1
   7 -21   0  120.34   27.23   1
   7  21   0  136.20   32.17   1
   8  21   0   22.67   50.15   3
   8 -21   0   30.53   42.80   1
   8  21   0  -16.04   30.77   1
   9 -21   0   72.66   49.21   1
   9  21   0   42.48   26.58   1
   0  22   0  347.80   33.65   1
   0 -22   0  326.44   25.74   1
   0  22   0  305.74   24.75   3
   1  22   0   24.55   15.92   1
   1 -22   0   -5.43   18.48   1
   1  22   0   -0.91   10.92   3
  -1  22   0   -4.30   15.53   1
  -1 -22   0    2.95   13.79   1
   2 -22   0  579.40   40.83   1
   2  22   0  541.44   30.80   3
  -2  22   0  547.56   42.99   1
   2  22   0  486.73   41.19   1
  -2 -22   0  554.64   44.28   1
   3 -22   0  104.78   24.00   1
  -3  22   0  124.53   29.70   1
   3  22   0  122.72   19.85   3
  -3 -22   0  114.56   22.06   1
   3  22   0  124.66   25.52   1
  -4  22   0   38.45   28.06   1
   4  22   0   72.34   17.13   3
  -4 -22   0   65.25   16.28   1
   4 -22   0   82.61   25.59   1
   4  22   0   89.27   23.55   1
   5 -22   0   30.87   26.09   1
   5  22   0   -1.01   28.05   3
   5  22   0   -3.94   14.24   1
  -5  22   0   16.46   20.97   1
   6  22   0    9.50   23.80   3
  -6  22   0   45.10   40.65   1
   6  22   0  -62.00   21.31   1
   6 -22   0  -12.86   34.27   1
   7  22   0  108.58   34.91   3
   7 -22   0   35.53   32.59   1
   7  22   0   67.59   30.14   1
  -7  22   0   50.16   27.86   1
   8  22   0   88.37   32.91   1
   8  22   0  113.42   31.99   3
   8 -22   0  116.16   47.34   1
   0 -23   0   27.03   21.34   1
   0  23   0   27.36   21.65   1
   0  23   0   -4.24   23.62   3
  -1  23   0  575.84   42.10   1
  -1 -23   0  573.74   69.95   1
   1  23   0  601.56   42.76   3
   1  23   0  472.04   56.62   1
   1 -23   0  569.54   36.49   1
   2 -23   0  320.64   32.86   1
  -2  23   0  275.56   32.45   1
   2  23   0  281.65   30.31   1
   2  23   0  326.53   26.29   3
  -2 -23   0  339.32   32.55   1
  -3 -23   0  157.98   22.05   1
  -3  23   0  194.04   31.16   1
   3  23   0  153.44   21.97   3
   3 -23   0  159.21   28.43   1
   3  23   0  204.13   23.76   1
   4 -23   0  390.16   46.07   1
   4  23   0  431.87   39.63   1
  -4 -23   0  448.39   41.27   1
   4  23   0  463.65   41.75   3
  -4  23   0  413.82   95.90   1
   5 -23   0  179.03   25.70   1
   5  23   0  141.65   23.94   3
  -5  23   0  210.75   30.84   1
   5  23   0  216.24   48.63   1
   6 -23   0  109.23   36.34   1
   6  23   0  199.87   32.93   1
  -6  23   0  155.86   40.85   1
   6  23   0  126.16   37.60   3
   7  23   0  320.42   54.18   3
   7  23   0  357.61   39.81   1
   7 -23   0  306.55   42.64   1
  -7  23   0  257.43   42.39   1
   8  23   0    7.31   50.59   3
   8 -23   0   26.83   78.62   1
   8  23   0  -12.23   36.05   1
   0 -24   0 1025.96   58.09   1
   0  24   0 1019.31   78.23   1
  -1  24   0   60.01   25.04   1
   1 -24   0   70.47   24.93   1
   1  24   0   92.93   22.73   3
  -1 -24   0  116.51   22.56   1
   1  24   0  153.66   37.39   1
   2  24   0  470.79   47.21   1
  -2 -24   0  465.03   40.87   1
  -2  24   0  492.28   43.44   1
   2  24   0  453.54   32.98   3
   2 -24   0  407.33   51.55   1
  -3  24   0  839.05   64.89   1
   3  24   0  953.91   60.08   1
   3  24   0  894.78   81.02   3
  -3 -24   0  900.28   67.36   1
   3 -24   0  779.25   81.62   1
  -4  24   0  -34.36   32.70   1
   4 -24   0   -9.88   55.21   1
  -4 -24   0   43.55   28.11   1
   4  24   0   36.30   25.31   3
   4  24   0   11.22   22.22   1
   5  24   0  456.64   71.78   1
   5  24   0  525.29   47.23   3
  -5  24   0  483.34   53.03   1
   5 -24   0  503.51   41.72   1
   6  24   0  166.50   37.38   1
   6  24   0   96.73   27.55   3
   6 -24   0  175.46   40.87   1
  -6  24   0  171.82   52.18   1
   7 -24   0    9.88   33.73   1
   7  24   0   24.23   27.95   3
   7  24   0  -50.51   30.16   1
  -7  24   0    3.06   29.91   1
   8  24   0  290.92   46.98   3
   8  24   0  280.99   38.10   1
   8 -24   0  270.01   52.98   1
   0 -25   0    7.13   23.14   1
   0  25   0    6.66   34.71   1
   1 -25   0    9.38   25.92   1
   1  25   0    4.04   13.31   3
  -1  25   0  -17.92   32.05   1
  -1 -25   0   -4.73   15.49   1
   1  25   0   -7.88   16.33   1
  -2  25   0  173.75   33.27   1
   2  25   0  126.69   24.96   1
   2  25   0  160.51   24.08   3
  -2 -25   0  165.10   27.56   1
   2 -25   0  128.08   28.91   1
   3  25   0  128.89   29.98   3
   3  25   0   87.49   53.61   1
  -3 -25   0  114.21   30.21   1
   3 -25   0  109.02   23.00   1
  -3  25   0  148.54   34.15   1
  -4  25   0   27.12   44.75   1
  -4 -25   0   -3.08   27.75   1
   4  25   0   85.70   28.38   3
   4  25   0   58.16   24.04   1
   4 -25   0   87.67   56.51   1
   5  25   0  -31.79   33.78   3
  -5  25   0   44.74   29.99   1
   5  25   0   36.86   28.91   1
   5 -25   0   38.30   23.61   1
   6  25   0    5.62   29.20   1
   6 -25   0  -67.19   71.77   1
  -6  25   0  -41.73   44.48   1
   6  25   0   44.10   27.17   3
  -7  25   0   17.55   32.61   1
   7 -25   0    2.73   35.74   1
   7  25   0   -8.28   54.14   1
   7  25   0   21.27   47.58   3
   0  26   0  737.53   59.02   1
   0 -26   0  692.61   42.63   1
  -1 -26   0  -21.40   27.26   1
   1 -26   0   52.93   47.03   1
   1  26   0   -5.26   34.09   1
  -1  26   0   34.59   20.66   1
   2  26   0   -5.33   18.81   3
   2  26   0    6.73   32.88   1
  -2  26   0   20.15   32.37   1
   2 -26   0   -4.23   62.79   1
  -2 -26   0   19.28   25.42   1
   3  26   0  213.15   28.12   3
   3  26   0  210.07   38.33   1
  -3 -26   0  157.79   32.50   1
  -3  26   0  192.78   32.11   1
   3 -26   0  153.32   28.45   1
  -4  26   0  -12.06   32.24   1
   4  26   0   -3.36   30.17   1
   4  26   0   49.49   17.79   3
   4 -26   0  -12.16   25.33   1
   5 -26   0   41.45   29.58   1
   5  26   0   96.17   36.36   1
   5  26   0    0.28   30.53   3
  -5  26   0   29.60   47.72   1
   6 -26   0   97.35   40.53   1
  -6  26   0   23.98   45.73   1
   6  26   0   24.17   33.23   1
   6  26   0  -59.86   73.73   3
   7  26   0    3.29   39.11   1
   7 -26   0   -6.85   27.16   1
   7  26   0   -7.02   38.55   3
  -7  26   0    8.17   45.30   1
   0 -27   0   -3.50   27.44   1
   0  27   0  -50.98   35.95   1
   1  27   0  441.46   48.67   1
  -1 -27   0  360.51   34.39   1
   1 -27   0  420.07   45.59   1
  -1  27   0  308.38   82.89   1
   2  27   0  222.19   35.52   1
  -2  27   0  222.31   30.11   1
   2 -27   0  208.53   28.38   1
  -2 -27   0  133.17   55.27   1
   3  27   0   29.25   28.43   3
   3 -27   0   42.71   21.27   1
  -3 -27   0   15.07   34.56   1
  -3  27   0  131.90   40.78   1
   3  27   0   10.80   32.37   1
  -4  27   0  303.69   40.12   1
   4  27   0  322.16   40.66   1
   4 -27   0  324.25   33.26   1
   4  27   0  208.75   30.38   3
   5 -27   0   24.70   35.96   1
   5  27   0   58.31   35.42   1
   5  27   0   53.97   25.66   3
  -5  27   0   43.84   42.57   1
  -6  27   0  108.22   57.15   1
   6 -27   0   31.83   91.43   1
   6  27   0   81.52   33.24   3
   6  27   0  129.24   40.24   1
  -7  27   0  154.93   65.61   1
   0 -28   0    6.11   54.95   1
   0  28   0   36.41   20.12   1
   1 -28   0   79.13   30.20   1
  -1  28   0  -68.07   54.56   1
   1  28   0   83.44   33.85   1
  -1 -28   0   18.54   30.63   1
   2  28   0  125.60   29.76   1
   2 -28   0  135.06   35.83   1
  -2  28   0   38.67   24.91   1
  -2 -28   0   74.03   24.32   1
   3 -28   0  355.28   48.72   1
  -3  28   0  383.24   56.09   1
  -3 -28   0  286.83   41.70   1
   3  28   0  329.13   45.75   1
   3  28   0  223.22   51.09   3
   4  28   0    1.00   34.17   3
  -4  28   0    0.00   24.86   1
   4  28   0   38.82   32.63   1
   4 -28   0  -10.37   28.31   1
   5 -28   0  144.59   44.38   1
   5  28   0   46.54   39.38   1
  -5  28   0   -4.16   44.17   1
   5  28   0   27.75   44.18   3
   6  28   0  202.50   43.84   1
   6 -28   0  144.24  112.48   1
  -6  28   0   83.00   50.13   1
   6  28   0  164.33   51.53   3
   0  29   0   -4.77   25.66   1
   0 -29   0  -19.56   29.06   1
   1  29   0   16.43   28.73   1
  -1  29   0   23.73   32.73   1
  -1 -29   0   -6.70   22.76   1
   1 -29   0   21.71   22.97   1
  -2  29   0   -4.07   39.30   1
   2 -29   0  -72.42   37.40   1
   2  29   0   -6.13   34.28   1
  -2 -29   0   54.64   36.43   1
   3 -29   0   26.21   39.65   1
  -3  29   0    2.82   43.52   1
   3  29   0  -22.78   22.54   1
  -4  29   0  -15.85   84.06   1
   4 -29   0  101.78   37.80   1
   4  29   0   54.25   36.56   3
   4  29   0   74.55   29.61   1
   5 -29   0   24.45   95.40   1
   5  29   0  -20.48   38.54   1
  -5  29   0   88.61   72.71   1
   5  29   0   26.12   43.81   3
   0  30   0   -4.68   74.09   1
   0 -30   0   11.42   38.39   1
   1  30   0  -20.04   42.66   1
   1 -30   0   25.95   36.13   1
  -1 -30   0  -27.77   42.14   1
  -1  30   0    6.97   40.46   1
   2 -30   0    7.91   43.05   1
  -2 -30   0   59.10   41.02   1
  -2  30   0   29.13   40.36   1
   2  30   0  -10.64   75.39   1
   3  30   0  194.50   49.14   1
  -3  30   0  233.31   46.42   1
   3 -30   0  161.37   38.31   1
   4 -30   0  -11.80   46.65   1
  -4  30   0   34.97   52.12   1
   4  30   0   31.80   41.19   1
   5 -30   0  -22.31   43.88   1
   5  30   0  -37.51   52.85   1
  -5  30   0   35.30   59.52   1
   5  30   0   23.37   37.72   3
   0 -31   0   16.64   34.99   1
   0  31   0   57.43   32.83   1
   1 -31   0  333.12   46.08   1
  -1 -31   0  280.88   41.41   1
  -1  31   0  315.71   51.52   1
   1  31   0  223.69   40.41   1
   2 -31   0   26.45   28.70   1
  -2 -31   0   45.22   48.87   1
   2  31   0   90.51   53.58   1
  -2  31   0   93.35   33.95   1
   3 -31   0  -37.53   40.34   1
  -3  31   0    8.44   41.31   1
   3  31   0  -50.68   47.57   1
  -4  31   0  138.22   53.01   1
   4  31   0  247.76   48.78   1
   4 -31   0  127.12   64.30   1
   0 -32   0   91.59   47.44   1
   0  32   0   81.97   49.90   1
  -1 -32   0   74.69   47.53   1
   1 -32   0   46.51   39.24   1
  -1  32   0   80.30   38.27   1
   1  32   0   92.61   58.65   1
   2 -32   0  118.54   39.26   1
   2  32   0   29.62   59.87   1
  -2  32   0  147.47   36.84   1
   3  32   0  347.71   39.50   1
   3 -32   0  261.44   50.85   1
  -3  32   0  200.57   50.36   1
   0  33   0   30.20   49.85   1
   0 -33   0   -6.31   52.83   1
  -1  33   0  121.38   51.70   1
   1 -33   0  -61.93   57.34   1
  -1 -33   0   82.36   62.48   1
   1  33   0   16.15   38.39   1
   2 -33   0   58.25   45.21   1
  -2  33   0   65.47   53.07   1
   2  33   0   90.55   35.08   1
  12   0  -1  -72.18   46.51   1
  12   0  -1   -4.03   40.29   3
  11   0  -1   -3.20   18.32   1
  11   0  -1   -2.31   26.85   3
  10   0  -1   -5.56   13.86   1
  10   0  -1   -9.46   21.58   3
   9   0  -1  -15.99   26.68   1
   9   0  -1  -11.23   23.33   3
  -8   0   1  -12.41   14.89   1
   8   0  -1    7.07   11.75   1
   8   0  -1    5.02   13.11   3
   7   0  -1   -5.19   13.83   3
  -7   0   1    1.68   10.68   1
   7   0  -1  -12.62   10.37   1
   7   0  -1   -1.43   10.15   1
  -6   0   1    5.96   14.63   1
   6   0  -1   17.60    7.56   1
   6   0  -1    3.42    9.36   1
  -6   0   1    8.40    8.98   2
   6   0  -1    0.16   13.43   3
   5   0  -1   21.99    9.05   3
  -5   0   1   -1.03    6.48   2
   5   0  -1    6.47   12.50   1
  -5   0   1    7.83    6.00   1
   5   0  -1    5.33    5.45   1
  -4   0   1   -0.79    5.34   2
  -4   0   1  -12.64    5.73   1
   4   0  -1    1.96    4.36   1
   4   0  -1    0.98   12.96   3
   4   0  -1   -3.04    4.32   1
  -4   0   1   -2.57    5.48   1
   3   0  -1  -10.11    5.52   3
   3   0  -1   -0.64    3.95   1
  -3   0   1   -2.23    3.21   3
  -3   0   1   -0.34   11.98   4
  -3   0   1   -8.73    4.48   2
   3   0  -1    0.70    3.57   1
  -3   0   1   -3.17    3.82   1
  -3   0   1   -1.99    3.36   1
  -2   0   1    2.32    2.30   3
   2   0  -1   -0.74    3.13   4
  -2   0   1    3.68    2.23   1
   2   0  -1    3.47    2.29   1
   2   0  -1   -2.36    3.46   3
   2   0  -1    1.26    1.63   1
  -2   0   1    4.08    7.18   4
  -2   0   1   -2.69    2.77   2
  -2   0   1    5.21    2.10   1
   2   0  -1    5.18    6.26   2
  -1   0   1   -0.10    1.16   4
   1   0  -1   -0.76    0.57   1
   1   0  -1   -2.43    1.28   4
  -1   0   1   -0.65    1.00   1
   1   0  -1    0.55    1.19   3
   1   0  -1   -0.19    0.44   1
  -1   0   1    3.29    2.25   3
  -1   0   1   -0.01    0.85   1
  -1   0   1   -0.61    1.29   2
   1   0  -1   -0.52    1.38   2
   0   0   1    0.17    0.68   2
   0   0   1   -0.09    1.02   1
   0   0  -1   -1.24    0.63   1
   0   0   1    2.19    1.02   1
   0   0  -1    0.87    1.09   1
  -1   0  -1    2.98    2.79   1
   1   0   1   -7.06    1.98   1
  -1   0  -1   -2.84    1.64   1
   1   0   1   -1.32    2.35   1
   2   0   1    5.22    4.73   1
   2   0   1   -1.12    2.65   1
  -2   0  -1    1.39    3.18   1
  -2   0  -1   -1.15    2.56   1
  -2   0  -1   -0.21    2.52   2
  -3   0  -1   -1.96    7.19   1
   3   0   1   -0.41    4.50   1
  -3   0  -1   -3.28    3.34   2
   3   0   1    0.72    5.20   1
  -4   0  -1   -4.29    7.68   1
  -4   0  -1    5.10    4.22   2
   4   0   1    1.48    7.33   1
   4   0   1  -11.08   13.52   1
   5   0   1    2.39    8.32   1
   5   0   1    1.75   10.98   1
  -5   0  -1   -3.28    7.77   1
   6   0   1    8.51   24.54   3
  -6   0  -1  -11.70   11.64   1
   6   0   1   -0.98    8.15   1
   7   0   1   15.24   14.62   3
  -7   0  -1   -8.33   22.38   1
   7   0   1  -13.76   10.64   1
   8   0   1  -10.95   10.72   1
   8   0   1   -6.53   18.32   3
  -8   0  -1  -68.52   27.89   1
   9   0   1  -31.80   37.96   3
   9   0   1  -16.66   16.45   1
  10   0   1   -8.07   22.41   3
  10   0   1   14.91   15.56   1
  11   0   1   50.38   44.16   3
  12   1  -1  137.47   34.91   3
  12  -1  -1  193.81   56.81   1
  11  -1  -1   58.26   30.14   3
  11  -1  -1   11.49   16.00   1
  11   1  -1 -111.61   62.98   3
  11   1  -1   11.86   14.09   1
  10   1  -1  230.50   61.55   3
  10   1  -1  277.57   21.43   1
  10  -1  -1  338.77   32.96   1
  10  -1  -1  318.19   41.04   3
   9   1  -1   93.52   19.18   3
   9  -1  -1   71.38   19.58   1
   9  -1  -1   67.09   15.17   3
   9   1  -1   73.42   22.25   1
   8   1  -1  -19.68   14.42   3
   8  -1  -1    9.84   29.54   1
   8   1  -1    2.89   10.21   1
   8  -1  -1   -4.97   15.98   3
  -8  -1   1    8.90   13.12   2
  -8   1   1   -5.86   13.17   1
   7  -1  -1  757.89   82.40   1
  -7   1   1  981.16   41.23   1
   7   1  -1  986.47   55.56   3
   7   1  -1  838.34  101.23   1
  -7  -1   1  972.31   61.29   1
   7  -1  -1  936.76   47.98   1
  -7  -1   1  962.97   31.41   2
   7   1  -1  936.02   64.80   1
   7  -1  -1 1003.03   66.00   3
   6   1  -1   72.94   11.17   1
  -6  -1   1   84.54   13.61   2
  -6   1   1   88.64   11.67   1
  -6  -1   1   90.02   15.97   1
   6   1  -1   82.85   10.45   1
   6  -1  -1   66.19   18.05   1
   6  -1  -1   84.36   15.71   3
   6   1  -1   66.29   10.92   3
   6  -1  -1   85.68   13.40   1
   5  -1  -1 1386.81   98.12   1
   5  -1  -1 1338.49   54.40   3
  -5   1   1 1443.46   88.70   1
   5   1  -1 1395.85   72.81   1
   5  -1  -1 1443.19   57.77   1
  -5   1   1 1412.55   48.49   2
  -5  -1   1 1336.34   33.70   2
  -5  -1   1 1392.80   59.38   1
   5   1  -1 1436.37   34.01   1
   5   1  -1 1423.83   56.86   3
  -4  -1   1 1750.95   73.12   1
  -4   1   1 1498.31   31.74   2
   4   1  -1 1662.47   66.78   1
  -4  -1   1 1690.15   64.85   2
   4  -1  -1 1660.56   98.06   1
   4   1  -1 1695.61   55.65   3
   4  -1  -1 1732.43   64.27   3
  -4  -1   1 1665.13   52.11   1
  -4   1   1 1792.69   79.21   1
   4  -1  -1 1753.75   47.63   1
   4  -1  -1 1726.22   53.45   2
   4   1  -1 1772.13   41.91   1
   3   1  -1 1166.56   47.03   3
  -3   1   1 1169.39   36.27   1
  -3   1   1 1179.84   41.83   1
  -3   1   1 1161.28   53.51   3
  -3  -1   1 1134.81   28.74   2
   3   1  -1 1163.15   24.30   1
  -3   1   1 1191.28   59.97   4
   3  -1  -1 1133.39   47.58   2
   3   1  -1 1123.75   50.97   1
  -3   1   1 1103.52   38.30   2
  -3  -1   1 1185.29   52.10   3
  -3  -1   1 1189.37   37.39   4
   3  -1  -1 1176.43   45.39   1
  -3  -1   1 1168.65   27.84   1
   3  -1  -1 1132.96   42.55   1
   3  -1  -1 1143.00   43.67   3
  -3  -1   1 1159.71   51.09   1
   2   1  -1 1180.01   53.21   4
  -2   1   1 1154.01   42.76   2
   2   1  -1 1117.62   42.46   1
  -2   1   1 1142.85   26.68   1
  -2  -1   1 1218.29   57.85   3
  -2   1   1 1178.86   57.32   3
  -2  -1   1 1184.30   32.78   1
   2  -1  -1 1175.89   47.07   3
  -2  -1   1 1137.06   49.65   1
  -2   1   1 1204.43   41.65   1
   2  -1  -1 1109.40   53.47   2
   2   1  -1 1175.05   60.30   3
  -2   1   1 1168.08   41.95   4
  -2  -1   1 1235.55   51.83   4
   2  -1  -1 1116.95   62.63   1
   2  -1  -1 1116.63   33.95   1
  -1  -1   1  478.40   36.33   1
   0  -1   1   -0.94    0.89   1
   0  -1  -1    1.48    1.09   1
   0  -1   1    1.90    1.44   1
   0  -1  -1   -0.79    1.24   1
   0   1   1    0.34    1.35   1
   0   1  -1   -0.73    1.29   1
   0   1  -1    0.37    1.53   1
   0   1   1    1.50    1.33   1
   2  -1   1  279.79    9.87   1
  -2  -1  -1  272.06   11.83   1
  -2   1  -1  265.20   14.45   1
  -2  -1  -1  263.63    9.40   2
  -2   1  -1  245.10   10.49   1
  -2  -1  -1  282.89   10.38   1
   2  -1   1  255.62    9.58   2
   2   1   1  274.89   10.73   1
   2   1   1  262.18    9.59   1
   2  -1   1  283.83   12.02   1
   3   1   1  110.88    9.85   1
  -3  -1  -1  104.89    6.33   2
   3  -1   1  121.86    9.36   1
   3   1   1  119.12    7.68   1
   3  -1   1  121.08    9.34   1
   3  -1   1  111.18    7.17   2
  -3  -1  -1  102.66    8.23   1
  -3   1  -1  104.67    8.77   1
   4  -1   1  429.16   18.20   1
  -4  -1  -1  406.36   17.90   2
  -4  -1  -1  393.47   16.51   1
   4  -1   1  402.08   15.17   1
   4   1   1  427.42   17.34   1
  -4   1  -1  415.88   11.06   1
   4   1   1  419.31   33.40   1
   5   1   1  591.35   26.35   1
  -5  -1  -1  562.65   22.00   1
  -5  -1  -1  589.81   21.09   2
   5   1   1  597.60   25.49   1
  -5   1  -1  576.98   21.04   1
   5  -1   1  512.22   27.61   1
   5  -1   1  558.74   27.58   1
   6  -1   1  196.21   17.11   1
   6  -1   1  179.05   14.13   3
   6   1   1  214.77   16.90   1
  -6  -1  -1  213.48   15.41   1
   6   1   1  230.93   16.61   3
  -6   1  -1  151.10   30.22   1
  -7   1  -1  754.02   42.22   1
   7   1   1  788.16   41.51   3
   7  -1   1  771.73   44.52   3
  -7  -1  -1  793.64   54.94   1
   7   1   1  769.87   53.35   1
   7  -1   1  755.75   45.11   1
  -8  -1  -1   76.26   20.90   1
   8   1   1   72.09   15.12   1
   8  -1   1   18.32   27.53   1
   8   1   1   60.44   15.87   3
  -8   1  -1   51.57   15.47   1
   8  -1   1   51.59   13.28   3
   9   1   1  105.47   21.59   1
   9  -1   1  123.12   24.69   3
   9  -1   1   93.94   16.99   1
   9   1   1  103.74   28.85   3
  10   1   1  386.30   42.82   3
  10  -1   1  357.49   42.45   3
  10   1   1  292.29   33.29   1
  10  -1   1  317.01   34.27   1
  11  -1   1   12.02   24.75   3
  11  -1   1   -4.17   18.80   1
  11   1   1   -6.07   17.15   1
  11   1   1  -18.61   30.27   3
  12  -2  -1   16.12   32.20   1
  11   2  -1  305.03   46.99   3
  11  -2  -1  284.41   42.39   3
  11   2  -1  337.15   29.25   1
  11  -2  -1  353.61   29.23   1
  10   2  -1   24.34   17.44   1
  10  -2  -1    9.53   16.74   1
  10   2  -1   13.21   21.67   3
  10  -2  -1    4.59   26.33   3
   9   2  -1  537.44   43.16   3
   9   2  -1  631.82   61.87   1
   9  -2  -1  590.55   40.26   1
   9  -2  -1  568.31   53.57   3
   8   2  -1 1167.42   68.94   1
  -8   2   1 1046.46   85.08   1
   8  -2  -1 1156.68   73.16   3
   8  -2  -1 1133.04  108.45   1
   8   2  -1 1041.92   67.10   3
  -8  -2   1 1178.36   60.26   2
   7   2  -1  364.99   18.94   1
   7   2  -1  368.25   45.87   3
   7  -2  -1  230.86   30.70   1
  -7  -2   1  350.15   20.75   2
   7   2  -1  247.75   30.44   1
   7  -2  -1  303.45   22.85   3
  -7  -2   1  360.38   22.61   1
  -7   2   1  303.27   22.89   1
   7  -2  -1  371.22   21.78   1
   6  -2  -1  747.04   38.29   3
  -6   2   1  719.74   39.79   1
   6  -2  -1  657.41   45.25   1
  -6  -2   1  722.63   25.34   1
   6   2  -1  718.99   34.80   1
   6   2  -1  717.49   38.88   3
  -6  -2   1  757.30   30.47   2
   6   2  -1  714.17   24.04   1
   6  -2  -1  684.72   40.88   1
  -5   2   1 1548.19   38.36   1
   5  -2  -1 1470.30   39.04   1
   5   2  -1 1492.64   62.21   3
   5   2  -1 1541.73   39.50   1
   5  -2  -1 1501.97   36.98   1
   5   2  -1 1491.28   81.63   1
   5  -2  -1 1412.56   48.73   3
  -5  -2   1 1536.20   63.39   1
  -5  -2   1 1466.62   35.13   2
   4  -2  -1 1197.17   56.34   2
   4   2  -1 1174.51   27.54   1
   4  -2  -1 1164.56   52.65   3
  -4   2   1 1169.54   36.81   1
   4  -2  -1 1173.76   32.39   1
  -4  -2   1 1104.83   26.52   2
   4   2  -1 1183.61   50.31   3
   4   2  -1 1156.27   43.32   1
  -4  -2   1 1107.34   33.13   1
   4  -2  -1 1114.33   58.92   1
  -4  -2   1 1203.97   41.31   1
   3   2  -1 3023.66   81.03   1
   3  -2  -1 3129.48  150.06   3
   3  -2  -1 3140.69  193.26   1
  -3   2   1 3202.88  148.08   1
  -3  -2   1 3127.85   90.14   1
  -3  -2   1 3198.78  127.05   1
   3   2  -1 3160.42   82.10   1
   3   2  -1 3108.57  128.08   3
   3  -2  -1 3242.24   91.32   1
  -3   2   1 3117.38  132.17   1
   3  -2  -1 3178.67  111.65   2
  -3   2   1 3187.32  172.11   3
  -3   2   1 3388.17  121.85   4
  -3  -2   1 3303.03   97.80   4
  -2  -2   1 3884.66   87.07   1
  -2  -2   1 4141.86  238.29   3
  -2  -2   1 4185.46  168.84   4
  -2   2   1 4159.66  152.52   4
   2  -2  -1 4164.80  122.87   1
  -2  -2   1 4115.95   86.46   1
   2   2  -1 4009.47  228.20   4
   2  -2  -1 4026.52   95.66   2
  -2   2   1 4172.51  107.23   1
  -2   2   1 4164.26  194.40   1
   2   2  -1 3946.95  132.04   1
  -2   2   1 4119.06  179.93   3
   2  -2  -1 4035.80  199.38   3
   2   2  -1 4049.73  183.98   3
   2  -2  -1 3985.46  171.97   1
   2   2   1  666.31   17.62   1
  -2   2  -1  663.55   19.65   1
  -2  -2  -1  658.63   24.13   1
  -2   2  -1  645.47   33.82   1
   2  -2   1  656.27   18.98   1
   2  -2   1  629.87   25.46   1
   2   2   1  650.17   21.33   1
  -2  -2  -1  661.43   19.77   1
  -3   2  -1 4325.52  137.48   1
   3   2   1 4088.17   98.03   1
  -3  -2  -1 4127.68  170.87   1
   3  -2   1 4224.46  109.35   2
   3  -2   1 4523.55   69.15   1
   3  -2   1 4175.75  186.71   1
   3   2   1 4383.60  146.87   1
   4  -2   1 1026.39   50.33   1
  -4  -2  -1 1050.33   28.05   1
   4  -2   1 1019.67   35.32   2
   4   2   1  981.69   36.65   1
   4   2   1 1115.65   33.92   1
  -4  -2  -1 1003.28   37.12   2
  -4   2  -1 1056.82   58.33   1
   4  -2   1 1102.17   24.46   1
  -5  -2  -1 2466.21   52.79   1
  -5   2  -1 2303.11  127.91   1
   5   2   1 2257.29   93.48   1
   5   2   1 2294.00   63.23   1
  -5  -2  -1 2327.13   76.29   2
   5  -2   1 2421.99   79.39   3
   5  -2   1 2257.34  143.65   1
  -6  -2  -1  490.54   30.55   2
   6   2   1  456.94   26.30   3
   6  -2   1  445.48   21.86   1
   6   2   1  493.53   30.77   1
   6  -2   1  509.69   22.01   3
  -6   2  -1  504.44   21.98   1
  -6  -2  -1  512.63   24.38   1
   7  -2   1   47.01   20.23   3
  -7  -2  -1   31.96   12.01   1
   7  -2   1   40.13   15.50   1
  -7   2  -1   60.57   16.68   1
   7   2   1   54.56   16.40   3
   7   2   1   58.54   14.62   1
   8  -2   1  827.54   58.69   1
   8   2   1  778.87   40.13   3
   8  -2   1  763.73   45.80   3
  -8  -2  -1  747.23   50.59   1
   8   2   1  745.93   37.53   1
  -8   2  -1  730.71   67.98   1
   9  -2   1   78.78   19.61   3
   9   2   1  118.77   21.33   3
   9   2   1   97.60   16.76   1
   9  -2   1  116.08   22.45   1
  10  -2   1  328.61   38.41   1
  10   2   1  274.09   39.69   3
  10   2   1  324.20   32.43   1
  10  -2   1  240.75   38.82   3
  11   2   1  531.40   39.29   1
  11  -2   1  576.97   52.34   1
  11   2   1  593.23   67.60   3
  11   3  -1   41.21   20.74   1
  11   3  -1  -28.59   38.25   3
  11  -3  -1  -20.08   23.25   3
  11  -3  -1  -32.20   16.62   1
  10  -3  -1  324.23   39.85   1
  10   3  -1  325.91   43.26   3
  10   3  -1  213.84   50.54   1
  10  -3  -1  278.55   31.33   3
   9   3  -1  524.31   34.39   3
   9   3  -1  517.24   46.60   1
   9  -3  -1  469.41   34.50   1
  -9  -3   1  485.21   34.62   2
   9  -3  -1  420.36   44.29   3
   8  -3  -1  234.03   31.09   3
  -8   3   1  238.27   26.21   1
   8   3  -1  262.25   27.00   1
  -8  -3   1  259.49   23.11   2
   8   3  -1  240.94   26.78   3
   8  -3  -1  289.52   29.33   1
  -7   3   1  101.10   14.62   1
   7   3  -1   98.05   17.82   3
   7   3  -1   73.36   10.78   1
   7  -3  -1   84.88   15.97   3
   7  -3  -1   95.29   15.64   1
  -7  -3   1   90.19   12.62   1
  -7  -3   1   92.33   11.91   2
  -6  -3   1   66.49    9.97   1
   6   3  -1   69.90   10.51   1
   6   3  -1   73.93   12.59   3
   6  -3  -1   54.95   20.90   1
  -6  -3   1   73.54   11.41   2
   6  -3  -1   60.22   11.09   3
   6  -3  -1   62.06   12.24   1
   6   3  -1   62.62   12.76   1
  -6   3   1  160.80   44.83   1
   5  -3  -1 1941.11   52.19   1
   5   3  -1 1833.54   92.67   1
   5   3  -1 1853.09   51.68   1
   5  -3  -1 1987.59  107.09   1
  -5  -3   1 1910.98   78.79   1
   5   3  -1 1928.75   81.08   3
  -5  -3   1 1869.28   72.42   2
   5  -3  -1 1977.98   97.96   3
  -5   3   1 1850.96   53.63   1
   4  -3  -1 2937.18  138.30   1
   4   3  -1 2914.58  103.50   3
   4  -3  -1 2854.31  104.96   2
   4  -3  -1 2889.21  200.24   1
  -4   3   1 2885.52  143.64   1
  -4  -3   1 2832.98  115.30   1
  -4  -3   1 2828.21  108.10   1
   4   3  -1 2944.56   89.79   1
   4   3  -1 2691.13   63.88   1
   4  -3  -1 2938.44  109.58   3
  -3   3   1  383.37   19.08   4
   3  -3  -1  367.91   16.13   2
  -3   3   1  367.35   16.12   3
   3   3  -1  382.80   18.67   3
  -3   3   1  365.60   15.60   1
  -3  -3   1  364.94   10.56   1
  -3   3   1  339.97   19.46   1
  -3  -3   1  398.78   16.12   4
  -3  -3   1  373.05   10.87   1
   3  -3  -1  364.73   13.83   1
   3  -3  -1  371.80   15.78   1
   3   3  -1  350.36   14.97   1
   3   3  -1  376.65   17.94   1
   3  -3  -1  381.34   18.57   3
  -2   3   1   30.36    3.60   3
  -2   3   1   39.58    4.48   4
  -2  -3   1   42.52    5.63   3
   2  -3  -1   41.92    3.84   1
  -2   3   1   31.50    2.75   1
  -2   3   1   42.91    4.40   1
   2   3  -1   39.95    5.85   4
  -2  -3   1   34.48    4.93   1
   2   3  -1   53.44    5.16   3
   2  -3  -1   42.47    4.13   1
   2   3  -1   32.93    5.16   1
   2  -3  -1   48.96    4.96   3
  -2  -3   1   35.10   10.14   4
  -1  -3   1 1122.03   62.66   1
   1  -3  -1 1483.68   94.00   4
   0   3   1    1.07    1.99   1
   0  -3  -1   -4.26    2.75   1
   0   3   1   -4.21    2.25   1
   0  -3   1    3.55    2.18   1
   0  -3   1    1.10    1.63   1
   0  -3   1   -0.99    1.55   3
   0   3  -1   -4.10    2.12   1
   0  -3  -1    0.61    1.21   4
   0  -3  -1    0.14    1.64   1
   0   3  -1    0.01    1.44   3
   0   3  -1   -0.82    2.17   1
   0   3   1    1.24    1.10   4
   1  -3   1 1633.93   70.55   1
  -1  -3  -1 2054.02   56.20   1
  -1   3  -1 2005.35   76.73   1
  -1  -3  -1 1755.42   80.23   1
   1  -3   1 1994.50   72.96   1
   1   3   1 1998.02   62.31   1
   1   3   1 1528.93   75.68   1
   2   3   1 1261.00   22.95   1
  -2   3  -1 1211.78   34.55   1
  -2  -3  -1 1177.18   26.51   1
   2  -3   1 1284.58   37.25   1
   2  -3   1 1197.61   48.20   1
  -2  -3  -1 1270.54   37.57   1
   2   3   1 1236.60   35.61   1
  -2   3  -1 1198.10   40.08   1
   3   3   1    1.55    4.96   1
   3  -3   1   -4.34    4.78   1
   3  -3   1    6.34    6.53   1
   3   3   1   10.47    6.11   1
  -3   3  -1   -0.47    7.13   1
  -3  -3  -1   -7.82    7.28   1
   3  -3   1    3.35    3.71   2
  -4  -3  -1 2185.29   80.79   2
   4  -3   1 2142.77   80.02   2
   4  -3   1 2101.87  119.82   1
   4   3   1 2172.29   79.57   1
  -4  -3  -1 2193.47   82.63   1
   4  -3   1 2332.62   49.30   1
   4   3   1 2239.12   48.91   1
  -4   3  -1 2201.02   88.29   1
   5   3   1   70.41   12.05   1
  -5  -3  -1   65.26    8.61   2
   5  -3   1   74.91    7.63   3
   5   3   1   88.17   12.70   1
  -5   3  -1   62.87   11.27   1
   5  -3   1   80.68   12.69   1
  -5  -3  -1   94.98   13.03   1
   5  -3   1   87.66    9.94   2
  -6  -3  -1  433.01   29.87   1
   6  -3   1  424.19   27.01   3
  -6  -3  -1  376.72   25.42   2
   6   3   1  396.42   24.93   1
   6  -3   1  403.87   33.06   1
  -6   3  -1  426.19   30.78   1
   6   3   1  412.38   20.52   3
   7  -3   1  309.73   21.78   3
  -7   3  -1  316.60   24.71   1
  -7  -3  -1  334.20   23.63   2
   7   3   1  320.84   17.14   1
   7  -3   1  280.82   21.47   1
  -7  -3  -1  304.21   22.10   1
   7   3   1  302.30   20.82   3
   8  -3   1   99.68   22.02   1
   8  -3   1  118.81   36.41   3
  -8   3  -1   71.14   22.62   1
   8   3   1   87.76   25.40   3
   8   3   1   75.15   17.24   1
  -8  -3  -1   88.97   22.71   1
   9  -3   1  190.88   28.64   3
   9   3   1  245.99   25.60   1
   9   3   1  217.66   24.08   3
   9  -3   1  236.42   26.66   1
  10  -3   1   60.06   18.56   3
  10  -3   1   56.20   19.31   1
  10   3   1   40.16   22.00   3
  10   3   1   40.02   16.52   1
  11  -3   1   47.49   22.24   1
  11   3   1   11.50   15.76   1
  11   3   1    1.95   64.16   3
  11   4  -1   13.54   23.41   1
  11  -4  -1   -7.39   18.83   1
  11   4  -1   35.85   24.51   3
  10   4  -1   -2.58   18.53   3
  10   4  -1    6.50   10.11   1
  10  -4  -1   -2.49   15.88   1
  10  -4  -1    5.72   18.41   3
  -9  -4   1   31.79   16.82   2
   9   4  -1   45.65   26.90   3
   9  -4  -1   -8.38   19.35   1
   9  -4  -1  -33.05   17.41   3
   9   4  -1  -22.59   12.19   1
   8  -4  -1   15.21   15.41   3
   8   4  -1   39.74   12.00   1
  -8  -4   1   42.33   14.28   2
  -8   4   1   20.82   16.35   1
   8   4  -1   -2.98   35.06   3
   8  -4  -1    4.23   13.58   1
   7  -4  -1   18.94   12.76   1
  -7   4   1   17.89   26.12   1
  -7  -4   1   12.46   17.80   2
   7  -4  -1   52.28   13.99   3
   7   4  -1   39.38   10.59   3
  -7  -4   1   38.60   10.98   1
   7   4  -1   37.13    9.83   1
   6   4  -1   59.51   10.90   1
   6  -4  -1   62.19    9.72   3
  -6  -4   1   81.92    9.76   2
   6   4  -1   52.18   14.61   3
   6   4  -1   74.28    8.60   1
   6  -4  -1   93.83   13.13   1
  -6  -4   1   62.67   10.08   1
  -6   4   1   74.30   12.78   1
   6  -4  -1   66.15   11.87   1
  -5  -4   1 1234.85   38.88   2
   5   4  -1 1302.15   43.04   1
   5   4  -1 1285.71   59.08   3
  -5   4   1 1307.16   49.84   1
   5  -4  -1 1268.59   43.97   1
   5  -4  -1 1302.60   45.08   1
  -5  -4   1 1258.43   32.00   1
   5   4  -1 1204.82   45.52   1
   5  -4  -1 1312.69   54.08   3
   4  -4  -1  257.59   19.10   3
   4  -4  -1  265.08   11.41   1
   4   4  -1  238.25   13.49   3
   4   4  -1  265.92   13.39   1
   4   4  -1  274.27   14.78   1
  -4  -4   1  246.57   11.92   1
   4  -4  -1  244.71   12.39   1
  -4   4   1  256.20    9.69   1
   3  -4  -1 1138.11   38.97   1
  -3  -4   1 1095.20   26.21   1
  -3   4   1 1175.94   31.44   1
  -3  -4   1 1133.19   34.38   1
   3   4  -1 1152.41   44.02   4
   3   4  -1 1115.96   47.57   1
   3  -4  -1 1054.23   39.10   2
  -3  -4   1 1187.99   27.69   4
   3   4  -1 1096.97   44.76   3
   3   4  -1 1101.57   32.07   1
  -3   4   1 1096.69   45.29   1
   3  -4  -1 1200.55   61.18   3
   3  -4  -1 1135.14   33.51   1
  -3   4   1 1183.40   43.75   3
  -2  -4   1  155.37    5.68   1
   2   4  -1  153.70    7.91   1
   2   4  -1  159.55   12.00   4
  -2  -4   1  173.86    8.05   4
   2  -4  -1  154.48    7.57   1
   2   4  -1  174.19    9.66   3
   2  -4  -1  171.07    9.24   1
  -2  -4   1  155.46    9.80   3
  -2   4   1  163.75    7.95   3
  -2   4   1  157.68    9.61   1
   2   4  -1  166.06    8.29   1
  -2   4   1  148.07    9.57   1
   2  -4  -1  166.74    8.04   3
  -2  -4   1  172.26    6.03   1
   1   4  -1  701.35   38.73   4
  -1   4   1  743.33   34.29   4
  -1  -4   1  744.03   25.83   4
  -1  -4   1  779.47   31.76   1
  -1  -4   1  803.63   31.07   1
   1   4  -1  753.76   30.88   1
   1   4  -1  753.22   32.55   1
  -1  -4   1  754.36   35.10   3
   1  -4  -1  763.69   30.47   1
  -1   4   1  620.83   38.62   1
   1   4  -1  742.89   33.76   3
  -1   4   1  777.63   34.24   1
   1  -4  -1  602.02   32.22   1
   0   4  -1   69.12    3.59   3
   0   4   1   69.75    3.21   4
   0  -4  -1   64.71    5.00   1
   0   4   1   66.35    4.20   1
   0  -4  -1   66.56    2.58   4
   0  -4   1   75.38    4.42   3
   0  -4   1   64.35    5.38   1
   0   4  -1   73.41    4.20   1
  -1  -4  -1   18.65    4.08   1
   1  -4   1   15.55    4.38   1
  -1   4  -1    3.44    6.91   1
   1   4   1   11.15    4.01   1
   1  -4   1    7.80    4.21   1
   1   4   1   13.74    3.82   1
  -1  -4  -1   14.46    3.93   1
  -1   4  -1   18.68    3.97   1
   2   4   1  286.84   15.67   1
  -2  -4  -1  272.24   10.81   1
  -2   4  -1  268.82   12.72   1
   2   4   1  289.26   11.92   1
  -2  -4  -1  272.04   13.04   1
   2  -4   1  302.30   13.20   1
   2  -4   1  279.92   19.11   1
  -2   4  -1  287.79   18.96   1
   3   4   1   80.18    7.79   1
  -3   4  -1   89.93    8.28   1
   3  -4   1   73.78    9.25   1
   3   4   1   89.08    6.79   1
   3  -4   1   96.80    8.85   1
  -3  -4  -1   78.21    7.29   1
   4  -4   1  238.09   15.43   2
   4   4   1  228.53   13.08   1
   4  -4   1  234.82   15.79   1
   4  -4   1  208.50   15.40   1
   4   4   1  242.64   13.07   1
  -4  -4  -1  252.85   22.82   1
  -4   4  -1  241.52   15.24   1
  -5   4  -1  156.74   13.21   1
   5   4   1  140.86   23.56   1
   5   4   1  138.03   11.16   1
   5  -4   1  137.59   10.38   1
  -5  -4  -1  120.47   12.74   1
   5  -4   1  150.03   12.87   3
  -5  -4  -1  126.88   11.62   2
   6   4   1   96.03   13.47   1
  -6   4  -1   80.99   13.25   1
   6   4   1   81.69   11.55   3
  -6  -4  -1   88.45   11.16   2
   6  -4   1   48.89   13.49   1
  -6  -4  -1   67.62   14.38   1
   6  -4   1   79.35   12.88   3
   7   4   1   60.91   14.33   3
   7   4   1   56.24   10.40   1
  -7   4  -1   58.13   15.23   1
  -7  -4  -1   65.88   14.91   1
   7  -4   1   62.26   14.55   1
   7  -4   1   61.82   13.30   3
  -7  -4  -1   64.71   10.41   2
   8   4   1   64.54   24.38   3
  -8  -4  -1   36.85   24.38   2
  -8   4  -1   32.81   21.58   1
   8   4   1   49.89   15.61   1
   8  -4   1   50.97   16.78   1
   8  -4   1   30.45   12.24   3
   9   4   1  122.59   30.30   3
   9  -4   1   96.36   18.32   1
   9   4   1   48.43   14.73   1
   9  -4   1   63.06   23.61   3
  10   4   1  -27.49   20.94   3
  10  -4   1    3.30   17.78   1
  10   4   1   22.58   14.14   1
  10  -4   1   20.28   31.90   3
  11   4   1  -18.97   22.88   3
  11   4   1   23.45   33.57   1
  11   5  -1  -32.45   36.24   3
  11  -5  -1    4.21   16.74   1
  11   5  -1   26.15   16.79   1
  10  -5  -1  267.13   25.70   3
  10   5  -1  228.08   30.83   1
  10   5  -1  348.99   27.27   3
  10  -5  -1  226.28   63.77   1
  -9  -5   1   -7.85   13.70   2
   9   5  -1   51.93   14.70   1
   9   5  -1   -5.64   20.41   3
   9  -5  -1   17.55   14.71   3
   9  -5  -1   27.02   13.29   1
   8   5  -1    8.08   11.35   1
  -8  -5   1   18.48   11.58   2
   8  -5  -1   29.66    9.48   1
  -8   5   1   37.53   19.24   1
   8   5  -1   33.89   16.16   3
   8  -5  -1   -2.61   27.82   3
   7  -5  -1 1107.22   71.66   3
   7   5  -1 1164.13   61.59   1
   7   5  -1 1232.62   64.82   3
   7  -5  -1 1134.68   77.68   1
  -7  -5   1 1108.66   68.14   1
  -7  -5   1 1139.63   44.01   2
  -7   5   1 1118.80   65.70   1
   6   5  -1  575.84   22.70   1
   6  -5  -1  560.91   36.59   1
  -6  -5   1  575.97   24.82   1
  -6   5   1  510.77   30.55   1
   6  -5  -1  431.23   44.73   1
   6  -5  -1  604.42   48.37   3
  -6  -5   1  550.58   24.14   2
   6   5  -1  522.19   30.73   3
   6   5  -1  544.42   25.93   1
   5  -5  -1 1100.10   80.67   1
   5  -5  -1 1082.99   53.03   3
   5   5  -1 1123.79   54.37   1
   5   5  -1 1034.68   29.60   1
   5   5  -1 1035.26   44.32   3
   5  -5  -1 1037.82   69.74   1
  -5  -5   1 1067.40   56.10   1
  -5   5   1 1045.53   53.29   1
   4   5  -1  431.39   18.25   1
   4   5  -1  411.35   22.00   3
  -4  -5   1  392.85   14.53   1
  -4   5   1  390.32   19.26   1
  -4  -5   1  413.74   20.04   4
   4   5  -1  429.22   15.74   1
   4  -5  -1  412.93   17.22   1
   4  -5  -1  419.93   19.80   3
   4  -5  -1  387.50   19.13   1
   3   5  -1  607.34   19.21   1
  -3  -5   1  607.82   17.65   1
  -3   5   1  631.56   21.43   1
  -3  -5   1  616.07   17.01   1
  -3   5   1  624.17   22.77   3
   3   5  -1  637.49   30.74   3
   3   5  -1  604.54   27.42   4
   3  -5  -1  598.62   19.88   1
   3  -5  -1  614.30   34.65   3
   3   5  -1  635.63   34.58   1
  -3  -5   1  637.91   28.88   4
   3  -5  -1  661.59   25.14   1
   2   5  -1   20.75    4.38   4
   2  -5  -1   17.69    3.05   3
   2   5  -1   17.36    6.46   3
   2  -5  -1    1.94    3.06   1
  -2  -5   1    9.56    3.58   4
  -2   5   1    7.49    2.39   3
  -2   5   1   10.39    4.01   1
   2  -5  -1    6.94    3.32   1
  -2  -5   1    4.49    2.85   1
   2   5  -1    6.36    3.42   1
  -2   5   1    7.59    4.48   1
   2   5  -1   12.21    3.73   1
  -2  -5   1   12.89    3.45   1
  -1  -5   1 4055.87  219.35   3
  -1   5   1 3929.82  141.34   1
   1  -5  -1 3875.71  149.75   1
   1  -5  -1 4044.70  176.65   1
   1   5  -1 3812.80  144.61   1
  -1  -5   1 3970.03  157.55   1
  -1   5   1 4145.35  173.04   1
  -1   5   1 4068.64  153.58   4
  -1  -5   1 4085.78  149.11   1
   1   5  -1 3885.90  143.42   4
   1   5  -1 4072.46  182.06   1
   1   5  -1 3881.21  182.98   3
   0  -5   1 2407.60   91.99   1
   0   5  -1 2402.89   85.72   1
   0   5  -1 2292.12   92.91   3
   0  -5  -1 2370.63   97.90   1
   0  -5  -1 2537.61   92.50   1
   0   5   1 2347.50   95.09   1
   0   5   1 2430.78   75.73   1
   0   5   1 2392.82   73.83   4
   0  -5   1 2460.53  104.40   1
   0  -5   1 2507.07   81.55   3
   0   5  -1 2389.29  102.80   1
  -1  -5  -1 5550.97  158.73   1
   1   5   1 5214.56  150.94   1
  -1  -5  -1 5278.29  155.85   1
   1  -5   1 5555.21  205.09   1
   1  -5   1 5174.85  230.64   1
   1   5   1 5382.61  209.91   1
  -1   5  -1 5195.91  171.04   1
  -1   5  -1 5483.69  156.08   1
   2   5   1 2080.66   57.78   1
   2   5   1 2243.69   31.66   1
  -2  -5  -1 2089.63   66.78   1
  -2   5  -1 2090.78  106.90   1
  -2  -5  -1 2207.18   59.29   1
  -2   5  -1 2102.21   54.56   1
   2  -5   1 2080.30   61.70   1
   2  -5   1 2212.46   46.54   1
   3   5   1   -0.80    5.83   1
  -3  -5  -1    1.37    5.65   1
   3  -5   1   -3.94   10.60   1
   3  -5   1   -1.53    6.41   1
   3   5   1   -3.18    6.29   1
  -3   5  -1    5.74    6.96   1
   4  -5   1  571.48   35.86   1
  -4  -5  -1  545.81   20.65   1
   4  -5   1  580.56   20.87   3
  -4   5  -1  567.13   25.24   1
   4   5   1  600.20   25.50   1
   4   5   1  536.66   39.98   1
   5   5   1    6.93    9.41   1
   5   5   1   17.43   11.13   1
   5  -5   1    9.27   10.70   1
  -5   5  -1   14.43   10.28   1
   5  -5   1    8.06    6.24   3
  -5  -5  -1    5.49    8.46   1
  -6  -5  -1  743.87   35.46   2
   6  -5   1  768.54   29.87   1
   6   5   1  718.36   41.66   3
  -6  -5  -1  710.38   30.32   1
   6   5   1  751.11   29.43   1
  -6   5  -1  755.62   31.78   1
   6  -5   1  696.96   33.14   3
   7  -5   1 1158.06   64.62   3
  -7  -5  -1 1111.29   56.12   2
   7   5   1 1167.61   54.14   3
  -7   5  -1 1243.01   74.69   1
  -7  -5  -1 1234.64   61.97   1
   7   5   1 1290.02   53.18   1
   7  -5   1 1174.56   71.26   1
   8  -5   1  182.70   20.77   3
   8   5   1  254.40   27.38   1
  -8   5  -1  182.00   22.83   1
  -8  -5  -1  200.48   21.81   2
   8   5   1  224.24   27.03   3
   8  -5   1  230.27   18.03   1
   9  -5   1  183.54   22.82   1
   9  -5   1  251.40   28.01   3
   9   5   1  294.86   21.68   1
   9   5   1  253.70   59.88   3
  10   5   1  158.07   33.81   3
  10  -5   1  109.82   19.22   1
  11   5   1   30.46   39.11   3
  11   5   1  -79.39   62.85   1
  11  -5   1    3.24   20.91   1
  11   6  -1  280.58   45.79   3
  11  -6  -1  299.90   36.83   1
  11   6  -1  350.73   34.86   1
  10  -6  -1   13.88   17.56   1
  10   6  -1   12.85   30.09   3
  10   6  -1   26.34   20.94   1
   9  -6  -1  437.72   76.10   3
  -9  -6   1  402.41   33.44   2
   9  -6  -1  473.73   45.69   1
   9   6  -1  447.22   43.65   1
   9   6  -1  379.80   35.83   3
  -8   6   1 2173.39  111.90   1
  -8  -6   1 2095.39   99.07   2
   8   6  -1 2086.09  142.89   1
   8  -6  -1 2075.54   85.07   1
   8  -6  -1 1971.81  166.69   3
   8   6  -1 2177.96  135.03   3
   7   6  -1   23.12   10.05   1
  -7   6   1    0.66   17.28   1
   7  -6  -1   42.76   14.87   1
  -7  -6   1   18.51   13.16   2
   7  -6  -1   28.30   14.43   3
   7   6  -1   -1.99   11.12   3
  -7  -6   1   10.66   12.81   1
   6   6  -1 1421.95   50.28   1
   6  -6  -1 1437.23   64.32   3
   6   6  -1 1373.21   71.88   3
   6  -6  -1 1373.81   52.67   1
   6   6  -1 1320.00   85.05   1
  -6  -6   1 1413.54   61.98   1
   6  -6  -1 1074.24  144.16   1
  -6   6   1 1415.52   54.92   1
   5  -6  -1  451.24   34.90   1
   5  -6  -1  456.08   21.77   1
  -5  -6   1  457.96   16.97   1
   5   6  -1  445.90   25.60   3
   5   6  -1  498.10   31.57   1
   5   6  -1  472.83   19.09   1
  -5   6   1  499.93   20.04   1
   5  -6  -1  462.87   24.82   3
   4  -6  -1    2.14    7.02   1
  -4  -6   1    0.49    6.65   1
   4   6  -1    6.41    5.98   1
  -4   6   1   -1.40    7.13   1
   4   6  -1    2.20    9.69   3
   4   6  -1    2.18   11.31   1
  -4  -6   1    3.75    8.58   4
   4  -6  -1    2.25    4.27   3
   4  -6  -1   -6.51    6.15   1
  -3  -6   1 4710.34   94.96   1
   3  -6  -1 4456.35  172.88   1
   3  -6  -1 4448.57  157.36   3
   3   6  -1 4417.99  139.59   3
  -3   6   1 4582.58  202.97   3
  -3  -6   1 4425.87  117.40   1
  -3   6   1 4444.19  225.39   1
   3   6  -1 4608.81  177.77   1
   3   6  -1 4281.42  158.74   1
  -3  -6   1 4656.63  117.18   4
   3   6  -1 4226.19  152.19   4
   3  -6  -1 4330.80  166.28   1
  -2   6   1  969.83   34.43   1
   2   6  -1  931.22   29.57   1
  -2  -6   1 1022.74   28.22   4
   2   6  -1  956.10   37.20   3
  -2  -6   1 1031.70   29.96   1
  -2   6   1  949.26   48.67   1
   2   6  -1  943.79   29.62   4
  -2  -6   1  941.98   39.17   1
   2  -6  -1  997.28   59.36   1
   2  -6  -1  921.54   35.72   1
   2   6  -1  975.45   45.93   1
  -2   6   1  979.08   57.75   3
   1  -6  -1 1288.39   44.27   1
  -1   6   1 1365.49   53.46   1
   1   6  -1 1289.60   56.95   4
  -1   6   1 1350.42   56.24   1
   1  -6  -1 1416.39   46.05   1
  -1  -6   1 1329.90   49.52   3
   1   6  -1 1291.49   93.40   1
   1   6  -1 1311.05   52.34   3
   1   6  -1 1291.54   46.53   1
  -1  -6   1 1364.51   50.50   1
  -1  -6   1 1373.82   43.94   1
   0  -6   1  279.93   10.85   3
   0   6  -1  275.48    9.90   3
   0  -6  -1  277.72   12.03   1
   0  -6   1  290.88   13.34   1
   0   6   1  277.96   13.45   1
   0   6   1  271.69    8.74   4
   0   6  -1  281.92   11.82   1
   0   6  -1  292.27   14.88   1
   0  -6   1  286.77   15.61   1
   0   6   1  286.22   14.03   1
   0  -6  -1  290.38   10.99   1
   1  -6   1 1571.72   72.76   1
   1  -6   1 1468.35   49.01   1
   1   6   1 1636.78   70.76   1
  -1  -6  -1 1627.58   41.13   1
   1  -6   1 1463.15   42.40   3
   1   6   1 1513.34   57.18   1
  -1  -6  -1 1510.57   52.86   1
  -1  -6  -1 1619.63   43.77   4
  -1   6  -1 1477.96   74.25   1
  -1   6  -1 1543.31   48.96   1
  -2   6  -1  867.73   29.62   1
   2   6   1  916.65   49.74   1
   2  -6   1  886.53   43.63   1
  -2   6  -1  914.30   31.03   1
   2  -6   1  938.17   24.70   1
  -2  -6  -1  881.95   26.63   1
  -2  -6  -1  925.62   21.91   1
   2   6   1  895.28   30.14   1
   3   6   1 4427.75  157.04   1
   3   6   1 4086.64  104.70   1
  -3   6  -1 4049.76  131.64   1
   3  -6   1 4184.17  136.69   1
  -3  -6  -1 4169.17  127.44   1
   3  -6   1 4112.34  138.70   1
   4  -6   1   23.57    8.97   1
   4  -6   1    6.55    5.14   3
  -4  -6  -1   25.55    7.22   1
   4   6   1    1.52    6.28   1
  -4   6  -1    4.60    9.00   1
   4   6   1    6.49    8.38   1
  -4  -6  -1    5.83    4.79   4
  -5  -6  -1  406.62   19.89   1
   5   6   1  416.77   33.44   1
   5   6   1  342.55   27.59   1
   5  -6   1  375.38   19.63   3
   5  -6   1  377.20   24.91   1
  -5   6  -1  428.37   19.91   1
   6   6   1  677.84   31.66   3
  -6   6  -1  666.08   37.12   1
   6  -6   1  684.40   35.45   1
   6   6   1  734.54   32.14   1
   6  -6   1  699.65   35.56   3
  -6  -6  -1  670.98   31.99   2
  -6  -6  -1  705.34   37.23   1
   7  -6   1  770.54   45.20   3
  -7  -6  -1  848.97   46.82   2
  -7  -6  -1  834.24   40.50   1
  -7   6  -1  857.65   64.39   1
   7   6   1  899.16   57.86   3
   7  -6   1  932.12   75.72   1
   7   6   1  795.11   36.51   1
  -8   6  -1  539.34   58.60   1
   8  -6   1  593.53   40.96   3
   8  -6   1  567.50   54.25   1
   8   6   1  484.32   29.23   1
  -8  -6  -1  572.57   38.51   2
   8   6   1  563.44   35.77   3
   9   6   1  349.43   45.50   1
   9   6   1  296.07   59.10   3
   9  -6   1  278.42   30.04   3
   9  -6   1  331.43   29.65   1
  10  -6   1  -29.35   24.17   1
  10   6   1   17.42   30.97   3
  10   6   1   29.99   16.66   1
  11   6   1  341.55   44.03   1
  11   6   1  356.37   49.03   3
  11  -6   1  259.54   30.09   1
  11  -7  -1    3.63   20.02   1
  11   7  -1  -16.20   19.79   1
  11   7  -1   23.97   29.55   3
  10   7  -1  130.57   33.37   3
  10  -7  -1  135.97   20.21   1
  10   7  -1   90.01   33.79   1
   9   7  -1  244.90   32.83   3
   9  -7  -1  270.58   27.49   1
  -9  -7   1  234.45   23.95   2
   9   7  -1  265.89   26.85   1
   9  -7  -1  247.68   26.27   3
   8   7  -1   35.96   21.07   1
  -8   7   1   38.88   23.09   1
   8   7  -1   56.00   43.53   3
   8  -7  -1   54.94   16.89   1
   8  -7  -1   53.84   19.03   3
  -8  -7   1   64.95   18.73   2
  -7   7   1  150.35   48.68   1
   7   7  -1  218.37   14.48   1
   7  -7  -1  166.25   19.78   3
   7  -7  -1  214.33   20.89   1
  -7  -7   1  214.73   21.47   2
  -7  -7   1  180.57   17.93   1
   7   7  -1  194.64   21.73   3
   6   7  -1  288.87   14.91   1
  -6   7   1  241.62   19.22   1
   6   7  -1  248.41   16.99   1
  -6  -7   1  286.45   17.70   1
   6  -7  -1  265.00   24.56   3
   6  -7  -1  296.90   19.32   1
   6   7  -1  277.62   16.37   3
   5   7  -1  164.24   10.02   1
   5  -7  -1   98.80   15.00   1
   5  -7  -1  144.61   12.90   1
  -5   7   1  145.77   12.08   1
  -5  -7   1  159.09   10.33   1
   5   7  -1  133.96   10.60   1
   5   7  -1  164.59   14.87   3
   5  -7  -1  157.38   11.29   3
   4  -7  -1 1623.31  102.28   1
  -4  -7   1 1648.19   42.30   1
  -4   7   1 1692.32   93.90   1
   4  -7  -1 1655.90   67.85   3
   4   7  -1 1724.45  108.64   1
  -4  -7   1 1752.82   75.60   4
   4   7  -1 1727.91   64.42   3
   4  -7  -1 1632.53   83.24   1
   4   7  -1 1713.40   48.61   1
   3  -7  -1  874.33   46.90   3
  -3  -7   1  892.70   21.76   1
   3  -7  -1  869.13   44.30   1
   3   7  -1  880.68   36.72   3
   3   7  -1  842.06   25.81   1
   3  -7  -1  864.38   48.10   1
  -3  -7   1  906.14   25.08   4
   3   7  -1  871.63   31.98   4
   3   7  -1  847.19   46.87   1
  -3   7   1  900.83   51.43   1
  -3   7   1  869.53   36.92   3
  -2  -7   1  316.92   10.95   4
   2   7  -1  292.00   11.08   1
   2   7  -1  281.91    9.37   4
   2  -7  -1  293.30   21.39   1
  -2   7   1  271.50   23.51   1
   2  -7  -1  295.78   16.75   1
  -2   7   1  311.93   18.25   3
  -2   7   1  280.07   20.82   1
   2   7  -1  298.19   11.79   1
  -2  -7   1  319.51   14.29   1
  -2  -7   1  274.48   19.06   1
   2   7  -1  278.21   16.64   3
   1   7  -1   24.06    3.57   3
  -1  -7   1   53.79   32.12   1
   1   7  -1   30.17    4.68   1
   1  -7  -1   21.33    3.60   1
  -1  -7   1   30.17    3.51   3
  -1  -7   1   19.78    3.66   1
   1   7  -1   17.45    4.64   1
   1  -7  -1   27.51    5.03   1
  -1   7   1   20.58    4.04   1
   1   7  -1   31.48    3.74   4
  -1   7   1   27.61    5.20   1
   0  -7   1  154.32    9.00   1
   0   7   1  146.76    5.49   4
   0   7   1  147.96   12.95   1
   0   7  -1  134.93   12.92   1
   0  -7  -1  147.84    9.42   1
   0   7  -1  164.04   11.79   1
   0   7   1  143.69   14.29   1
   0   7  -1  155.90    7.58   3
   0  -7   1  161.85    8.93   1
   0  -7  -1  155.86    9.39   1
   0  -7   1  154.30    7.01   3
  -1   7  -1 4210.38  200.03   1
   1  -7   1 4240.12  196.33   1
  -1   7  -1 4003.86  143.74   1
   1   7   1 4308.21  153.41   1
  -1  -7  -1 4044.25  130.91   1
   1  -7   1 4000.55  164.84   1
   1  -7   1 3970.75  126.61   3
   1   7   1 3984.35  134.39   1
  -1  -7  -1 4335.21  121.95   1
   2   7   1 4347.03   70.72   1
  -2   7  -1 4138.28  104.03   1
   2   7   1 3998.95  160.35   1
   2  -7   1 4238.84  131.91   1
  -2  -7  -1 4097.98   89.90   1
  -2  -7  -1 4320.23   83.84   4
   2  -7   1 4064.00  156.02   1
  -3   7  -1   42.03    9.76   1
  -3  -7  -1   53.56    6.16   4
   3   7   1   57.40    5.36   1
   3  -7   1   51.44    4.26   3
   3  -7   1   49.57    9.16   1
   3   7   1   44.14    8.42   1
  -3  -7  -1   57.65    7.98   1
  -4  -7  -1   38.31   13.76   4
   4  -7   1   54.52    6.51   3
   4   7   1   77.32    9.89   1
  -4   7  -1   59.21   11.47   1
   4  -7   1   80.91   11.03   1
  -4  -7  -1   61.17    8.74   1
   4   7   1   71.67   11.56   1
   5   7   1  -30.42   13.22   1
   5  -7   1    1.11    6.20   1
   5  -7   1    3.65    5.70   3
  -5  -7  -1   -3.12    7.98   1
  -5   7  -1   14.99    8.45   1
   5   7   1    4.59    7.81   1
  -6  -7  -1  193.17   17.56   1
   6   7   1  196.86   16.80   1
  -6   7  -1  182.92   16.72   1
   6   7   1  188.60   17.33   3
   6  -7   1  160.02   18.96   1
   6  -7   1  199.30   13.64   3
   7  -7   1  789.87   46.73   3
   7   7   1  793.41   37.10   1
   7   7   1  813.00   41.47   3
  -7  -7  -1  769.28   43.60   2
   7  -7   1  804.06   67.21   1
  -7   7  -1  741.82   53.02   1
  -7  -7  -1  748.29   35.57   1
   8  -7   1  103.28   20.26   1
   8  -7   1   96.48   16.46   3
   8   7   1   98.90   22.31   3
  -8   7  -1   68.16   19.43   1
  -8  -7  -1   76.02   15.21   2
   8   7   1   85.68   19.41   1
   9  -7   1   71.82   26.12   1
   9   7   1  171.88   30.99   3
   9   7   1   85.38   14.97   1
  10  -7   1 -119.97   59.28   1
  10   7   1   59.96   38.43   3
  10   7   1   45.99   14.91   1
  11   7   1  -12.36   41.99   3
  11   7   1   13.74   25.59   1
  11  -7   1   48.48   30.47   1
  11   8  -1   68.08   23.19   1
  11  -8  -1   43.36   32.82   1
  11   8  -1   -2.02   76.68   3
  10   8  -1    1.06   22.82   1
  10  -8  -1  -29.53   14.77   1
  10   8  -1   18.83   40.74   3
   9  -8  -1   31.20   20.26   1
   9   8  -1   50.10   15.78   1
  -9  -8   1   53.65   18.15   2
   9   8  -1   60.18   17.96   3
  -8  -8   1    7.76    9.61   2
   8  -8  -1   -3.30   12.87   1
   8   8  -1   13.92   12.48   1
   8  -8  -1   -0.86   11.79   3
   8   8  -1    4.44   14.69   3
  -8   8   1   19.13   13.78   1
   7  -8  -1    6.24   11.20   3
   7   8  -1   15.97   14.28   3
  -7  -8   1   29.45   14.35   1
   7  -8  -1   25.39    9.80   1
   7   8  -1   12.41   16.09   1
  -7   8   1   17.33   10.16   1
   6  -8  -1   59.89   13.26   1
   6  -8  -1   65.17   10.56   3
  -6  -8   1   80.56   13.67   1
   6   8  -1   67.19   12.70   3
   6   8  -1   84.01   20.69   1
  -6   8   1   72.86   15.45   1
   6   8  -1   87.55   10.88   1
   5   8  -1  -15.10    8.39   3
   5  -8  -1   -4.61    5.91   3
   5   8  -1   -8.52    6.12   1
   5   8  -1    5.30    7.53   1
   5  -8  -1   -3.69    7.78   1
  -5  -8   1   10.79    6.78   1
  -5   8   1    4.34    9.43   1
   4  -8  -1  149.39   16.55   1
   4   8  -1  172.03   12.33   3
   4   8  -1  178.49   11.79   1
   4  -8  -1  147.29   11.63   3
   4   8  -1  168.58   10.76   1
  -4   8   1  141.35   26.86   1
   4  -8  -1  167.82   15.90   1
  -4  -8   1  162.24   13.10   4
  -4  -8   1  178.82   10.58   1
   3   8  -1   82.84    9.06   3
   3  -8  -1   99.83   10.49   1
  -3   8   1   90.46    5.94   3
   3   8  -1   93.16    5.99   4
   3   8  -1   82.13    8.77   1
  -3  -8   1   87.95    7.66   4
  -3   8   1   99.74   13.33   1
   3  -8  -1   90.48   11.47   1
  -3  -8   1   91.39   13.89   1
   3   8  -1   93.84    7.08   1
   3  -8  -1  101.01    6.33   3
   2  -8  -1   69.37    9.35   1
  -2  -8   1   85.22    7.27   1
   2   8  -1   85.28    8.20   1
  -2  -8   1   92.66    5.89   4
   2   8  -1   80.31    8.12   1
   2   8  -1   77.21    5.11   4
  -2   8   1   83.11    7.32   1
   2  -8  -1   92.89   20.50   1
  -2  -8   1   64.17    8.52   1
   2   8  -1   89.69    8.08   3
  -2   8   1   79.59    5.45   3
   1   8  -1  707.82   24.05   1
   1  -8  -1  684.33   28.12   1
   1  -8  -1  734.69   34.42   1
   1   8  -1  758.96   43.94   1
   1   8  -1  702.68   32.55   4
  -1   8   1  681.85   22.33   1
  -1   8   1  735.45   46.48   1
  -1  -8   1  739.16   23.65   1
   1   8  -1  728.11   28.16   3
  -1  -8   1  736.69   28.33   1
   0  -8  -1 1808.59   69.63   1
   0   8  -1 1688.21   58.51   1
   0   8   1 1772.44   75.67   1
   0  -8   1 1698.78   59.42   1
   0  -8   1 1702.67   73.40   1
   0   8  -1 1706.62   62.94   3
   0   8  -1 1741.94   66.58   1
   0   8   1 1711.42   61.54   1
   0   8   1 1676.37   61.37   4
   0  -8  -1 1685.63   55.46   1
  -1  -8  -1  922.58   51.92   1
   1  -8   1  972.56   43.40   1
   1   8   1  960.89   25.81   1
   1  -8   1  942.00   43.52   1
   1   8   1  953.89   36.28   1
  -1  -8  -1  922.01   36.45   1
   1  -8   1  908.84   26.38   3
  -1   8  -1  927.79   33.71   1
  -1   8  -1  950.80   46.38   1
   2  -8   1  609.14   19.95   1
  -2   8  -1  600.82   23.63   1
   2  -8   1  522.94   17.95   3
  -2  -8  -1  562.64   18.39   1
   2   8   1  609.05   24.17   1
  -2  -8  -1  613.27   15.24   4
   2   8   1  546.96   15.68   1
  -3   8  -1   40.88    9.12   1
   3   8   1   45.73    7.22   1
   3  -8   1   25.56    3.34   3
  -3  -8  -1   29.32    5.45   4
   3   8   1   26.80    8.51   1
  -3  -8  -1   19.70    7.51   1
   3  -8   1   12.54    8.08   1
  -4  -8  -1   -6.27    6.75   4
   4  -8   1   -3.79    4.95   3
  -4   8  -1  -10.38    7.32   1
   4   8   1   -1.13   13.31   1
   4  -8   1   13.59    6.20   1
  -4  -8  -1    4.88   12.86   1
   4   8   1   13.72   17.46   1
  -5   8  -1   26.11   21.00   1
   5   8   1   34.97   10.44   1
   5  -8   1   41.05    7.22   3
   5  -8   1   24.30    7.83   1
  -5  -8  -1   32.11   11.08   1
  -6   8  -1   23.98   18.21   1
   6   8   1   23.96   12.27   3
   6  -8   1   25.33    7.44   3
  -6  -8  -1   37.05   26.00   1
   6  -8   1   12.98   11.20   1
   6   8   1   29.37   10.46   1
   7  -8   1    4.45    7.93   3
  -7  -8  -1    1.70   10.03   1
   7   8   1   -1.52   39.80   3
   7   8   1    4.42   12.93   1
  -7  -8  -1   16.18   12.62   2
   7  -8   1   31.16   24.34   1
  -7   8  -1   -1.14   12.39   1
   8   8   1   15.73   17.90   3
   8  -8   1    6.90   12.89   3
   8  -8   1   -8.22   19.44   1
  -8   8  -1    7.57   15.76   1
   8   8   1   21.44   11.59   1
   9   8   1    5.67   24.09   3
   9   8   1   12.10   11.68   1
   9  -8   1  -80.98   44.73   1
  10   8   1   -5.26   23.31   3
  10  -8   1   30.22   19.60   1
  10   8   1  -15.12   15.03   1
  11   8   1   -1.25   51.54   1
  11   8   1   -8.62   40.45   3
  11   9  -1   13.48   29.95   3
  11   9  -1  -14.74   20.63   1
  11  -9  -1  -22.98   28.23   1
  10   9  -1  602.87   52.97   1
  10   9  -1  552.46   48.31   3
  10  -9  -1  427.33   41.19   1
   9   9  -1  420.67   35.36   3
  -9  -9   1  366.64   33.87   2
   9   9  -1  366.22   26.71   1
   9  -9  -1  362.89   32.40   1
  -8  -9   1   19.76    9.85   2
   8   9  -1   31.79   10.82   1
   8  -9  -1   31.75   16.96   3
   8   9  -1   41.26   18.16   3
  -8   9   1    2.61   18.59   1
  -7  -9   1  819.35   44.36   1
  -7   9   1  719.95   44.83   1
   7   9  -1  749.03   48.56   3
   7   9  -1  818.87   31.70   1
   7  -9  -1  777.82   60.30   1
   7  -9  -1  767.32   67.07   3
  -6   9   1  409.68   28.49   1
   6   9  -1  365.17   28.47   3
   6   9  -1  355.92   39.10   1
   6  -9  -1  443.79   28.45   1
   6  -9  -1  374.21   38.86   3
  -6  -9   1  380.94   22.79   1
   6   9  -1  399.97   32.94   1
  -5   9   1  231.08   15.47   1
   5   9  -1  242.30   19.92   1
   5   9  -1  229.72   18.60   1
   5   9  -1  258.84   19.42   3
   5  -9  -1  231.10   24.63   3
   5  -9  -1  248.30   18.46   1
  -5  -9   1  241.43   14.28   1
   4  -9  -1  442.53   28.01   3
  -4  -9   1  418.69   19.95   4
   4   9  -1  442.10   22.75   3
   4   9  -1  465.77   17.00   1
   4  -9  -1  442.47   39.97   1
  -4   9   1  456.24   20.97   1
   4   9  -1  421.62   27.37   1
   3   9  -1    5.61    9.56   1
  -3  -9   1   -0.78    4.17   4
  -3   9   1    3.14    5.85   1
  -3  -9   1    7.99    5.43   1
   3   9  -1   -9.04   12.50   1
   3  -9  -1   13.32    6.34   1
  -3   9   1    0.40    5.64   3
   3   9  -1   -4.00    6.61   3
   3  -9  -1  -17.12    6.53   1
   3   9  -1    7.24    5.39   4
  -2  -9   1  107.84    7.76   1
   2  -9  -1   97.37    8.90   1
   2   9  -1  110.11   11.56   1
  -2   9   1   65.25   13.82   1
   2   9  -1   92.57    8.70   3
   2  -9  -1   90.16    7.95   1
  -2   9   1  107.18    5.86   3
   2   9  -1  100.86   14.56   1
   2   9  -1   91.22    8.38   4
   1  -9  -1 4979.49  155.66   1
  -1   9   1 5056.65  147.04   1
  -1  -9   1 5061.47  165.54   1
   1  -9  -1 5290.22  216.42   1
   1   9  -1 4988.44  151.10   3
   1   9  -1 5381.07  183.01   1
   1   9  -1 4853.07  145.21   1
   0   9  -1  323.24   21.47   1
   0   9  -1  316.31   11.78   1
   0  -9   1  317.83   14.01   1
   0   9  -1  339.43   11.83   3
   0  -9  -1  288.78   16.89   1
   0   9   1  315.57   11.24   4
   0   9   1  356.26   22.47   1
   0   9   1  310.14   17.16   1
   1   9   1 3046.50  145.14   1
  -1   9  -1 2790.82  130.80   3
   1   9   1 2812.86   96.64   1
  -1  -9  -1 2921.32   97.12   1
   1  -9   1 3023.20   99.10   1
  -1   9  -1 3003.01   98.52   1
  -2   9  -1 2333.78   92.41   1
   2  -9   1 2242.02  114.62   1
   2   9   1 2401.12   45.33   1
  -2  -9  -1 2466.14   56.24   4
  -2  -9  -1 2356.91   64.18   1
   2   9   1 2271.14   58.51   1
   3  -9   1  403.91   13.27   3
  -3  -9  -1  387.00   15.78   1
   3   9   1  388.26   16.45   1
  -3   9  -1  393.44   23.94   1
  -3  -9  -1  395.34   12.09   4
   3   9   1  362.41   16.51   1
   3  -9   1  340.71   18.41   1
  -4  -9  -1 1972.86   48.83   1
   4   9   1 1837.84  109.64   1
   4  -9   1 2022.87   73.69   3
  -4   9  -1 1971.39   63.30   1
  -4  -9  -1 1967.22   66.89   4
   4   9   1 1963.01   55.36   1
   4  -9   1 1972.12   69.55   1
   5   9   1  199.10   14.25   1
  -5   9  -1  227.26   17.58   1
  -5  -9  -1  235.47   15.68   1
   5  -9   1  245.18   15.64   1
   5  -9   1  224.87   28.38   3
   6  -9   1  209.52   16.88   3
   6   9   1  227.19   18.57   3
   6   9   1  215.54   19.87   1
   6  -9   1  234.35   23.90   1
  -6   9  -1  172.94   21.85   1
  -6  -9  -1  201.62   20.83   1
  -7   9  -1  138.32   23.91   1
  -7  -9  -1  121.22   19.54   1
   7   9   1  100.91   17.12   3
   7  -9   1  104.45   13.05   3
   7  -9   1  119.85   25.70   1
   7   9   1  129.51   14.69   1
   8   9   1   97.25   23.54   3
   8   9   1   80.74   19.81   1
   8  -9   1   20.40   39.65   1
  -8   9  -1   51.82   22.39   1
   9  -9   1  429.58   41.28   1
   9   9   1  466.61   43.32   3
   9   9   1  318.62   29.49   1
  10   9   1  158.80   38.11   3
  10  -9   1  201.76   26.11   1
  10   9   1  183.63   28.23   1
  11  -9   1  -21.50   32.02   1
  11   9   1   45.50   30.87   3
  11   9   1    9.26   27.73   1
  11  10  -1   81.24  102.23   3
  11 -10  -1  165.48   27.19   1
  11  10  -1  239.25   48.50   1
  10  10  -1   27.19   32.01   3
  10  10  -1   37.21   18.04   1
  10 -10  -1   36.51   21.79   1
  -9 -10   1  425.98   41.99   2
   9 -10  -1  500.01   40.31   1
   9  10  -1  538.25   40.00   1
   9  10  -1  496.00   48.51   3
   8  10  -1  611.67   47.06   3
   8  10  -1  554.89   28.54   1
  -8 -10   1  455.94   32.81   2
  -8  10   1  543.27   55.56   1
   8 -10  -1  522.24   30.47   1
   7  10  -1   -3.63   15.15   3
   7  10  -1   11.92   12.70   1
   7 -10  -1   -6.03   10.02   1
   7 -10  -1   -5.67    9.85   3
  -7 -10   1    2.67   23.90   1
  -7  10   1  -14.99   13.51   1
  -6 -10   1 1033.81   39.38   1
  -6  10   1 1081.59   55.99   1
   6  10  -1 1064.90   43.19   1
   6  10  -1  962.65   47.65   3
   6  10  -1  775.01   92.89   1
   6 -10  -1  996.42   71.79   3
   6 -10  -1 1001.94   69.34   1
   5  10  -1 2119.62  176.09   1
   5 -10  -1 2204.10  148.61   3
   5  10  -1 2215.33  102.18   3
   5 -10  -1 2188.85  148.40   1
  -5  10   1 2279.56  145.85   1
  -5 -10   1 2182.39   44.06   1
   5  10  -1 2173.09   57.27   1
   4  10  -1   20.59   18.70   1
  -4  10   1   16.16    8.94   1
  -4 -10   1   15.68    6.99   1
  -4 -10   1    2.95    6.05   4
   4 -10  -1   12.07    3.73   3
   4  10  -1    0.97    7.64   3
   4 -10  -1   19.59    7.63   1
   4  10  -1   10.65    7.59   1
  -3 -10   1 3184.99   69.30   1
  -3  10   1 3389.91  163.19   1
   3  10  -1 3196.25  141.19   4
   3  10  -1 3216.97  116.41   1
   3  10  -1 3259.44  113.13   3
  -3 -10   1 3503.66   99.30   4
   3 -10  -1 3054.11  199.45   1
  -3  10   1 3462.72  154.30   3
   3  10  -1 3368.89  133.33   1
   2  10  -1  597.94   29.40   3
  -2  10   1  617.00   26.95   3
   2  10  -1  615.44   41.93   1
   2  10  -1  551.05   22.93   4
   2 -10  -1  578.35   28.45   1
  -2  10   1  561.43   28.30   1
   2  10  -1  535.40   38.52   1
  -2 -10   1  587.94   23.69   1
   1  10  -1  663.42   37.01   1
   1  10  -1  679.80   35.38   3
   1 -10  -1  719.37   24.13   1
  -1 -10   1  708.53   24.31   1
   1  10  -1  696.40   34.01   1
  -1  10   1  682.26   20.68   1
   0  10  -1 4430.18  210.56   1
   0  10  -1 4125.05  145.63   3
   0 -10  -1 4141.27  122.78   1
   0  10   1 4163.20  111.13   1
   0  10  -1 4254.06  114.41   1
   0  10   1 4313.50  123.02   4
   0 -10   1 4197.97  140.93   1
  -1 -10  -1  960.65   35.86   1
   1  10   1  951.84   35.13   1
  -1  10  -1 1006.83   47.26   1
  -1  10  -1  897.39   50.48   3
   1  10   1  926.81   48.11   1
   1 -10   1  969.05   48.04   1
  -2 -10  -1 1062.39   30.19   4
   2 -10   1  990.51   40.87   1
  -2  10  -1 1053.15   40.80   1
   2  10   1  988.11   61.82   1
  -2 -10  -1  988.66   29.58   1
   2  10   1  970.29   60.66   1
   3 -10   1 1568.45   64.15   1
  -3 -10  -1 1620.62   39.28   4
  -3  10  -1 1558.93   79.58   1
   3  10   1 1433.28   66.37   1
   3  10   1 1523.59   49.19   1
   3 -10   1 1585.49   61.90   3
  -3 -10  -1 1590.21   34.75   1
   4 -10   1  137.65   12.85   1
  -4  10  -1  156.35   15.04   1
   4 -10   1  138.71   11.62   3
   4  10   1  155.19   13.05   1
  -4 -10  -1  167.36   16.00   1
  -4 -10  -1  113.32   14.23   4
  -5 -10  -1 1261.24   45.05   1
   5 -10   1 1226.49   50.35   1
  -5  10  -1 1207.62   59.97   1
   5  10   1 1203.42   60.32   1
   5 -10   1 1181.38  100.97   3
   5  10   1 1178.47   48.08   3
  -6 -10  -1  712.85   27.19   1
  -6  10  -1  693.63   69.44   1
   6 -10   1  734.49   50.55   1
   6  10   1  664.78   27.51   3
   6 -10   1  755.42   45.19   3
   6  10   1  709.91   26.45   1
   7 -10   1   -5.65   16.62   1
   7 -10   1   33.27   18.13   3
   7  10   1   55.75   16.84   3
   7  10   1    6.72   23.00   1
  -7 -10  -1   29.93   25.65   1
  -7  10  -1   28.57   19.45   1
   8  10   1  842.30   58.34   3
   8 -10   1  868.33   42.40   1
  -8  10  -1  908.56   55.19   1
   8  10   1  883.72   44.61   1
   9 -10   1  176.45   36.39   1
   9  10   1  169.27   21.21   1
   9  10   1  232.68   30.09   3
  10  10   1  127.21   30.55   3
  10  10   1  113.84   28.68   1
  11 -10   1  254.07   32.98   1
  11  10   1  219.41   43.04   3
  11 -11  -1    7.26   27.08   1
  11  11  -1  -20.26   35.55   3
  10  11  -1   29.70   34.48   1
  10 -11  -1   32.36   19.88   1
  10  11  -1 -108.99   60.30   3
   9  11  -1  -72.09   62.12   3
  -9 -11   1  -35.52   41.01   2
   9 -11  -1   -9.53   18.10   1
   9  11  -1    0.36   15.00   1
  -8  11   1   62.06   23.06   1
   8  11  -1   73.70   11.91   1
   8 -11  -1   75.96   13.84   1
   8  11  -1   44.85   21.86   3
  -7  11   1 1298.98   80.45   1
   7 -11  -1 1248.19   85.85   1
   7  11  -1 1259.22   76.75   3
   7  11  -1 1339.83   59.22   1
   7 -11  -1 1229.10   94.63   3
  -6 -11   1   32.60   11.29   1
   6  11  -1   18.37    9.84   1
   6  11  -1   44.13   13.91   3
  -6  11   1   38.04   14.53   1
   6 -11  -1   48.80   13.72   1
   6 -11  -1   32.36    8.82   3
   5  11  -1  261.89   19.94   3
   5  11  -1  240.27   15.68   1
  -5  11   1  266.37   18.86   1
   5  11  -1  278.19   24.58   1
  -5 -11   1  267.14   16.91   1
   5 -11  -1  269.28   15.30   3
   5 -11  -1  237.16   21.77   1
   4 -11  -1 2358.09  129.64   1
  -4 -11   1 2383.99   45.90   1
   4  11  -1 2283.34   99.53   1
   4  11  -1 2354.77  131.90   1
  -4  11   1 2292.70  162.16   1
  -4 -11   1 2280.79  111.03   4
   4  11  -1 2333.31   99.51   3
  -3 -11   1  206.82   12.22   1
   3  11  -1  193.80   14.12   4
  -3  11   1  192.12   14.87   1
  -3  11   1  187.96    9.09   3
   3 -11  -1  187.85   11.79   1
   3  11  -1  189.55   17.23   1
   3  11  -1  176.35   14.70   1
  -3 -11   1  184.79   13.36   4
   3  11  -1  159.86   15.43   3
   2  11  -1 1091.55   43.50   4
   2  11  -1 1106.79   62.85   1
   2  11  -1 1062.23   37.33   1
  -2  11   1 1107.13   59.35   1
  -2 -11   1 1055.18   22.60   1
   2 -11  -1 1114.73   51.29   1
   2  11  -1 1083.11   39.06   3
  -1 -11   1    3.50    4.04   1
  -1  11   1    5.97   15.32   1
   1 -11  -1    4.77    5.12   1
   1  11  -1   -1.11    5.57   3
   1  11  -1    0.44    5.85   1
   1  11  -1    4.48    9.83   1
   0  11  -1   41.88   10.23   1
   0  11  -1   49.61    5.15   3
   0 -11   1   72.53    9.82   1
   0 -11  -1   66.13    9.02   1
   0  11   1   52.09    4.44   4
   0  11   1   46.15    6.60   1
  -1  11  -1 1602.50   81.61   3
  -1  11  -1 1650.18   46.22   1
   1  11   1 1576.19   70.43   1
   1 -11   1 1599.95   38.57   1
  -1 -11  -1 1574.42   54.34   1
  -2  11  -1 1058.73   58.01   1
   2  11   1 1071.55   36.89   1
   2 -11   1 1035.54   55.55   1
  -2 -11  -1 1026.42   29.20   1
  -3 -11  -1    1.10    4.56   4
  -3 -11  -1    3.12    8.87   1
   3  11   1    3.54    8.20   1
   3 -11   1   -5.65    6.71   1
  -3  11  -1    4.89    7.15   1
  -4 -11  -1   -4.15    9.46   1
   4 -11   1    2.39   10.05   1
  -4  11  -1   17.06    8.39   1
  -4 -11  -1    5.94    7.80   4
   4 -11   1   10.32    3.98   3
   4  11   1  -19.67   20.31   1
   5 -11   1  119.53   10.13   3
   5 -11   1  113.24   16.20   1
  -5  11  -1  118.58   17.17   1
  -5 -11  -1   87.87   16.29   1
   5  11   1  112.07   13.14   1
  -6  11  -1  594.58   34.91   1
   6 -11   1  586.53   28.17   1
   6 -11   1  506.86   41.49   3
  -6 -11  -1  504.59   41.14   1
   6  11   1  501.41   25.22   1
   6  11   1  554.55   32.52   3
   7  11   1  846.11   38.33   1
  -7  11  -1  865.56   56.05   1
   7 -11   1  873.49   45.32   1
  -7 -11  -1  909.86   56.07   1
   7  11   1  864.32   46.18   3
   8  11   1    4.26   10.35   1
   8  11   1    4.88   19.95   3
   8 -11   1   37.80   14.63   1
  -8  11  -1   16.31   48.01   1
   9  11   1   26.06   23.10   1
   9 -11   1   41.78   20.43   1
   9  11   1   22.00   22.00   3
  10  11   1  114.12   48.36   1
  10  11   1  135.20   31.74   3
  10 -11   1  121.67   23.73   1
  11  12  -1   59.27   37.01   3
  11 -12  -1   26.99   36.89   1
  10 -12  -1   27.22   58.09   1
  10  12  -1   81.74   34.43   3
  10  12  -1   61.32   23.00   1
   9  12  -1  -24.13   27.72   3
   9  12  -1    8.84   17.52   1
  -9 -12   1    3.00   19.77   2
   9 -12  -1  -15.59   65.98   1
   8 -12  -1    6.50   14.11   1
   8  12  -1   35.98   25.30   3
   8  12  -1   11.43   16.58   1
  -8  12   1  -24.49   25.73   1
  -7  12   1   25.28   14.27   1
   7  12  -1   15.83   13.66   1
   7 -12  -1   -1.81   13.72   1
   7  12  -1  -11.10   22.97   3
   6  12  -1   -0.97   10.64   1
  -6 -12   1   -7.41   12.88   1
  -6  12   1    7.45   10.60   1
   6  12  -1   -1.46   11.08   3
   6 -12  -1   10.49   12.93   1
   6 -12  -1    6.72    7.16   3
   5  12  -1    8.00   11.10   1
   5 -12  -1   -0.75   14.80   1
  -5 -12   1    3.01   16.63   1
   5  12  -1  -15.42   10.83   1
   5  12  -1    9.90   10.94   3
  -5  12   1    1.27   12.76   1
   4 -12  -1   34.97   10.73   1
  -4  12   1   28.68   10.23   1
  -4 -12   1   19.60    8.56   1
   4  12  -1   17.10   11.40   1
  -4 -12   1   20.02    8.42   4
   4  12  -1   28.72    8.97   3
   4  12  -1   37.17   23.12   1
  -3 -12   1  311.64   15.82   1
   3  12  -1  336.94   21.58   1
   3  12  -1  318.37   19.19   3
   3  12  -1  331.36   28.98   1
  -3  12   1  332.38   19.59   1
   3  12  -1  327.91   20.80   4
   3 -12  -1  309.39   22.74   1
  -2 -12   1  180.31   10.80   1
  -2  12   1  155.35   18.22   1
   2  12  -1  179.87    9.41   4
   2 -12  -1  193.31   16.24   1
   2  12  -1  194.65   13.49   1
   2  12  -1  193.25   14.98   3
   2  12  -1  173.49   16.32   1
   1  12  -1   60.12    5.46   3
  -1 -12   1   63.26   10.53   1
   1 -12  -1   65.31    8.10   1
   1  12  -1   62.89   12.64   1
  -1  12   1   51.42    7.05   1
   0  12  -1   28.00    5.51   3
   0 -12  -1   18.71    6.80   1
   0 -12   1   39.15    7.65   1
   0  12   1   36.29    3.94   4
   0  12   1   26.55    9.31   1
  -1  12  -1  397.69   24.18   3
  -1 -12  -1  441.42   17.31   1
   1 -12   1  416.47   20.60   1
   1  12   1  388.94   19.84   1
  -1  12  -1  417.61   22.90   1
  -2 -12  -1   14.33    8.01   1
   2 -12   1    6.83    7.08   1
   2  12   1    2.71    8.32   1
  -2  12  -1    5.40    8.11   1
   3 -12   1  405.83   42.61   1
   3  12   1  397.34   23.75   1
  -3 -12  -1  400.43   19.52   4
  -3 -12  -1  410.18   21.24   1
  -3  12  -1  331.06   23.11   1
  -4 -12  -1   91.15    8.28   4
   4 -12   1  127.06   14.43   1
   4  12   1  147.19   15.17   1
  -4 -12  -1  125.71   13.03   1
  -4  12  -1   97.10   16.88   1
   5  12   1  257.13   19.84   1
  -5 -12  -1  260.70   16.71   1
   5 -12   1  267.19   18.07   3
   5 -12   1  274.72   25.99   1
   5  12   1  234.44   22.25   3
  -5  12  -1  214.08   25.81   1
   6  12   1  126.69   25.49   3
   6  12   1   95.47   15.21   1
   6 -12   1  105.19   19.32   1
  -6 -12  -1   62.67   25.68   1
  -6  12  -1   53.24   22.24   1
   7  12   1   -9.73   13.91   1
   7  12   1  -10.65   41.24   3
  -7  12  -1    6.43   24.50   1
  -7 -12  -1    2.80   14.07   1
   7 -12   1  -23.42   23.26   1
   8  12   1    6.51   15.39   1
   8  12   1   21.13   30.05   3
   8 -12   1    6.41   25.48   1
  -8  12  -1   32.69   25.44   1
   9 -12   1   51.72   19.18   1
   9  12   1    7.34   33.50   3
   9  12   1  -23.78   18.65   1
  10  12   1   19.40   27.70   3
  10  12   1  -32.88   26.09   1
  10 -12   1  -23.67   70.91   1
  11 -13  -1  -20.13   37.23   1
  11  13  -1  -78.28   46.53   3
  10 -13  -1  383.24   37.97   1
  10  13  -1  325.26   35.11   1
  10  13  -1  393.06   42.91   3
   9  13  -1  242.81   26.60   1
  -9 -13   1  172.59   36.99   2
   9  13  -1  158.99   25.32   3
   9 -13  -1  206.42   25.54   1
  -8  13   1   22.96   19.07   1
   8 -13  -1   34.14   15.30   1
   8  13  -1   10.28   30.74   3
   8  13  -1   24.08   29.39   1
   7 -13  -1  739.16   48.42   1
   7  13  -1  708.81   42.19   3
   7  13  -1  751.98   42.87   1
  -7  13   1  663.62   41.50   1
  -6  13   1   91.08   20.45   1
   6  13  -1  132.20   12.83   1
   6 -13  -1   89.06   14.46   1
  -6 -13   1   94.04   12.58   1
   6  13  -1   87.29   20.28   3
  -5  13   1  227.07   38.53   1
   5  13  -1  248.09   24.82   3
  -5 -13   1  256.00   17.32   1
   5  13  -1  168.61   38.73   1
   5  13  -1  250.09   20.71   1
   5 -13  -1  258.02   20.45   1
  -4 -13   1 1415.19   33.59   1
  -4 -13   1 1373.09   69.84   4
   4 -13  -1 1396.86   70.48   1
  -4  13   1 1519.85   61.66   1
   4  13  -1 1378.62   71.28   3
   4  13  -1 1437.76   86.46   1
   4  13  -1 1293.55  118.71   1
   3 -13  -1  233.10   21.39   1
   3  13  -1  205.05   26.82   1
  -3  13   1  228.06   18.31   1
  -3 -13   1  247.87   15.03   1
   3  13  -1  241.78   18.17   3
   3  13  -1  215.53   19.95   1
   3  13  -1  221.77   15.60   4
  -2  13   1 2318.40   89.17   1
   2  13  -1 2393.52  168.48   4
   2  13  -1 2428.08   82.92   3
   2  13  -1 2216.01  165.95   1
  -2 -13   1 2376.74   88.64   1
   2  13  -1 2375.50  174.29   1
   2 -13  -1 2338.05   97.93   1
   1  13  -1  757.19   34.62   1
  -1 -13   1  764.45   27.22   1
   1  13  -1  774.57   29.22   3
  -1  13   1  732.19   31.90   1
   1 -13  -1  774.74   29.41   1
   0  13  -1   45.43    6.19   3
   0  13  -1   55.05   12.08   1
   0  13   1   41.57    9.52   1
   0  13   1   52.57    5.31   4
   0 -13   1   42.67   20.40   1
   0 -13  -1   50.34    8.99   1
  -1  13  -1  613.28   29.03   3
  -1  13  -1  680.31   30.61   1
   1 -13   1  624.13   28.23   1
  -1 -13  -1  614.09   23.10   1
   1  13   1  649.28   30.04   1
   2  13   1    9.44    8.80   1
  -2  13  -1   -5.39    7.69   1
   2 -13   1   -2.71    7.38   1
  -2 -13  -1    6.10   10.15   1
  -3 -13  -1  950.59   26.96   1
   3 -13   1  909.61   49.01   1
   3  13   1  892.93   37.50   1
  -3  13  -1  921.06   48.62   1
  -3 -13  -1  972.62   34.65   4
   4 -13   1 1548.80   81.91   1
   4  13   1 1515.33  100.72   1
  -4 -13  -1 1486.03   81.09   4
  -4  13  -1 1546.72   88.51   1
  -5  13  -1   95.09   16.83   1
   5  13   1   66.16   19.72   3
  -5 -13  -1  128.24   15.17   1
   5 -13   1  103.99   16.71   1
   5  13   1  120.07   14.64   1
   5 -13   1  116.58   11.79   3
  -6  13  -1   79.23   16.79   1
  -6 -13  -1   90.85   13.65   1
   6 -13   1  110.33   25.99   1
   6  13   1   93.59   15.72   1
   6  13   1   84.90   15.32   3
   7  13   1  904.73   45.76   1
  -7  13  -1  891.34   48.03   1
   7 -13   1  858.04   57.87   1
   7  13   1  842.39   49.40   3
  -8  13  -1   19.98   22.98   1
   8  13   1    3.20   19.13   1
   8  13   1   31.44   23.12   3
   8 -13   1   25.09   16.34   1
   9  13   1  268.22   48.98   3
   9  13   1  341.23   48.52   1
   9 -13   1  177.07   33.60   1
  10  13   1  400.03   59.29   3
  10  13   1  332.45   67.03   1
  10 -13   1  343.17   52.44   1
  10  14  -1   51.26   29.94   3
  10 -14  -1  108.16   44.88   1
  10  14  -1   69.99   20.98   1
   9 -14  -1  417.60   43.93   1
   9  14  -1  510.21   38.64   1
   9  14  -1  514.18   39.29   3
   8  14  -1  700.56   41.48   1
  -8  14   1  571.43   54.81   1
   8  14  -1  606.80   48.63   3
   8 -14  -1  624.95   47.74   1
  -7  14   1  194.07   28.07   1
   7  14  -1  115.53   25.92   3
   7  14  -1  201.12   16.46   1
   7 -14  -1  177.12   27.03   1
   6 -14  -1  439.93   40.47   1
   6  14  -1  440.51   29.45   1
  -6 -14   1  445.61   24.85   1
  -6  14   1  418.61   39.64   1
   6  14  -1  419.08   30.97   3
   5 -14  -1  499.15   34.13   1
   5  14  -1  454.72   30.22   3
  -5 -14   1  459.62   23.88   1
   5  14  -1  456.68   27.14   1
  -5  14   1  527.68   32.86   1
  -4 -14   1  253.79   23.83   4
   4  14  -1  293.54   23.62   3
   4 -14  -1  253.52   23.12   1
  -4  14   1  286.98   24.58   1
  -4 -14   1  287.35   18.49   1
   4  14  -1  251.13   22.58   1
  -3 -14   1 1942.24   59.56   1
   3 -14  -1 1947.25   93.49   1
  -3  14   1 1907.35   92.49   1
   3  14  -1 1876.25   93.41   1
   3  14  -1 1993.10   93.10   3
   3  14  -1 1920.11   82.22   4
   2  14  -1 1605.57  105.97   1
   2 -14  -1 1623.08   71.27   1
   2  14  -1 1644.43   93.66   4
   2  14  -1 1628.02   74.02   3
  -2 -14   1 1672.08   67.49   1
  -2  14   1 1593.61   73.69   1
  -1  14   1   96.13   12.69   1
   1  14  -1   73.92   12.75   1
   1  14  -1   75.49    9.32   3
   1 -14  -1   97.85    9.39   1
  -1 -14   1   69.06   10.06   1
   0 -14   1 3266.00  107.47   1
   0  14  -1 3257.47  128.38   3
   0  14   1 3328.94  119.59   4
   0 -14  -1 3257.71  114.85   1
   0  14   1 3322.38  144.74   1
   0  14  -1 3263.71  155.02   1
  -1  14  -1  114.50    9.08   3
  -1 -14  -1  124.47   13.77   1
  -1  14  -1  120.04   14.23   1
   1  14   1  136.78   27.98   1
   1 -14   1  120.36   13.54   1
  -2  14  -1  857.84   49.30   1
   2  14   1  848.60   38.78   1
  -2 -14  -1  908.78   35.00   1
   2 -14   1  850.58   36.83   1
   3 -14   1 1828.82   79.47   1
   3  14   1 1895.37   60.27   1
  -3  14  -1 1937.48   74.92   1
  -3 -14  -1 1875.97   51.22   1
  -4 -14  -1    8.64    6.98   4
   4  14   1   12.73   10.31   3
  -4  14  -1   15.34   27.75   1
   4  14   1   -3.45   11.75   1
  -4 -14  -1   11.13   10.44   1
   4 -14   1   -3.54    9.69   1
  -5  14  -1  887.22   65.41   1
   5  14   1  927.08   54.96   1
  -5 -14  -1  948.31   36.82   1
   5 -14   1  890.12   67.83   1
   5  14   1  922.86   40.74   3
  -6  14  -1 1315.90   91.84   1
  -6 -14  -1 1241.88   64.29   1
   6  14   1 1220.85   46.99   1
   6 -14   1 1348.74   95.83   1
   6  14   1 1335.69   61.18   3
   7  14   1  -10.83   16.50   3
   7  14   1   24.00   14.99   1
   7 -14   1  -12.80   16.49   1
  -7  14  -1   19.80   19.19   1
  -8  14  -1  408.28   34.26   1
   8 -14   1  308.87   32.05   1
   8  14   1  400.33   41.61   3
   8  14   1  447.12   32.76   1
   9  14   1   50.65   21.26   1
   9 -14   1   14.32   20.86   1
   9  14   1   26.19   26.73   3
  10  14   1   27.68   42.52   3
  10  14   1   90.25   32.06   1
  10 -14   1   95.28   27.84   1
  10 -15  -1  243.53   39.49   1
  10  15  -1   93.98   80.20   3
  10  15  -1  192.14   27.83   1
   9  15  -1  272.24   26.13   3
   9  15  -1  256.81   41.71   1
   9 -15  -1  340.02   37.57   1
   8  15  -1    5.01   20.16   3
   8  15  -1    5.69   14.09   1
  -8  15   1    2.13   29.11   1
   8 -15  -1   36.79   26.44   1
   7  15  -1  109.15   22.08   3
   7  15  -1  103.22   16.10   1
  -7  15   1   63.75   15.05   1
   7 -15  -1   80.06   16.84   1
   6 -15  -1  125.33   18.29   1
   6  15  -1  160.56   27.21   3
  -6 -15   1  140.16   20.74   1
  -6  15   1  106.14   19.92   1
   6  15  -1  139.91   23.01   1
   5  15  -1   88.27   12.75   1
  -5  15   1  115.23   20.62   1
   5  15  -1   55.15   14.40   3
  -5 -15   1   54.26   16.57   1
   5 -15  -1   84.07   16.83   1
   4  15  -1  656.13   37.53   3
  -4 -15   1  664.82   35.85   1
   4  15  -1  671.18   46.36   1
   4 -15  -1  664.57   47.90   1
  -4  15   1  651.56   50.85   1
   3  15  -1  151.81   17.21   1
  -3 -15   1  117.89   13.48   1
   3 -15  -1  149.58   18.49   1
   3  15  -1  126.18   11.18   4
  -3  15   1  127.59   20.49   1
   3  15  -1  102.53   26.19   3
  -2  15   1   18.01   11.78   1
   2  15  -1   37.60    8.12   3
   2  15  -1   29.46    4.89   4
  -2  15   1   28.99    3.65   3
  -2 -15   1   19.26   10.66   1
   2 -15  -1   15.26    9.79   1
   2  15  -1   28.29   11.85   1
   1 -15  -1   79.23   27.72   1
   1  15  -1   83.99   10.90   1
   1  15  -1  110.65   10.92   3
  -1  15   1   71.98   14.74   1
  -1 -15   1   81.97   13.80   1
   0 -15   1   19.13   10.66   1
   0  15  -1    9.49   11.46   1
   0  15   1   14.36    4.85   4
   0 -15  -1   23.23   11.69   1
   0  15  -1   24.51    6.77   3
   0  15   1    0.05   14.20   1
   1 -15   1  502.39   27.26   1
  -1 -15  -1  473.39   26.03   1
  -1  15  -1  506.75   31.00   3
  -1  15  -1  541.31   33.58   1
   1  15   1  486.29   26.10   1
  -2  15  -1 1607.05   89.77   1
   2 -15   1 1629.00   90.83   1
   2  15   1 1552.52   56.05   1
  -2 -15  -1 1675.94   48.74   1
   3  15   1   98.22   14.80   1
  -3  15  -1  113.77   20.04   1
  -3 -15  -1  114.35   14.10   1
   3 -15   1   87.08   20.82   1
   4  15   1  512.65   41.36   1
  -4 -15  -1  528.15   37.64   1
  -4 -15  -1  459.50   27.42   4
   4 -15   1  512.13   34.92   1
   4  15   1  508.01   26.21   3
  -4  15  -1  479.34   32.48   1
  -5 -15  -1   12.25   17.28   1
   5  15   1  -11.17   21.65   3
   5 -15   1    6.03   14.09   1
  -5  15  -1   11.72   13.92   1
   5  15   1   29.34   15.18   1
  -6  15  -1   38.35   20.64   1
   6 -15   1   54.56   15.47   1
   6  15   1   65.42   17.63   1
   6  15   1   72.72   15.44   3
  -6 -15  -1   47.27   22.61   1
   7 -15   1  105.87   30.01   1
   7  15   1  117.38   46.53   1
   7  15   1  139.05   31.02   3
  -7  15  -1   82.35   32.08   1
  -8  15  -1   38.38   60.06   1
   8  15   1   29.10   26.36   1
   8  15   1  -16.70   20.17   3
   8 -15   1    2.42   19.74   1
   9  15   1   42.59   24.66   1
   9  15   1   57.83   25.02   3
   9 -15   1   56.06   26.08   1
  10  15   1   -3.39   28.82   1
  10  15   1  -12.63   36.21   3
  10  16  -1   47.22   29.07   1
  10 -16  -1   59.62   33.67   1
  10  16  -1   45.66   45.56   3
   9  16  -1   21.43   16.87   1
   9 -16  -1  -47.51   31.46   1
   9  16  -1  -25.30   27.53   3
  -8  16   1   37.00   33.54   1
   8 -16  -1   33.39   35.00   1
   8  16  -1   39.28   22.27   3
   8  16  -1   43.38   21.12   1
  -7  16   1    1.42   15.92   1
   7  16  -1  -25.31   15.65   3
   7  16  -1   -6.39   41.66   1
   7 -16  -1   13.23   15.06   1
  -6  16   1  177.28   23.45   1
  -6 -16   1  189.37   20.90   1
   6 -16  -1  222.42   20.21   1
   6  16  -1  192.87   23.21   3
   6  16  -1  203.29   22.52   1
  -5 -16   1  542.02   38.17   1
   5  16  -1  567.90   29.99   3
  -5  16   1  499.17   39.38   1
   5  16  -1  534.22   35.91   1
   5 -16  -1  570.62   42.74   1
  -4 -16   1   41.74   12.53   1
  -4  16   1   58.51   18.21   1
   4 -16  -1   54.67   16.63   1
   4  16  -1   46.02   14.09   3
   4  16  -1   50.99    9.66   1
   3 -16  -1   27.57   12.45   1
  -3 -16   1   19.20   12.21   1
  -3  16   1    3.64   16.63   1
   3  16  -1   12.92   21.67   1
   3  16  -1   23.47    5.63   4
   3  16  -1    8.86   13.17   3
   2  16  -1  145.64   10.51   4
  -2  16   1  149.15   14.01   1
   2  16  -1  143.88   17.97   1
  -2 -16   1  131.48   26.29   1
   2  16  -1  154.03   17.29   3
  -2  16   1  123.43    7.66   3
   2 -16  -1  139.24   13.51   1
   1  16  -1    2.46   11.64   1
  -1 -16   1    3.85   11.21   1
  -1  16   1   -0.74    9.44   1
   1 -16  -1    9.57    8.35   1
   1  16  -1    6.90   16.24   3
   0  16   1  784.57   33.30   1
   0  16   1  737.18   55.34   4
   0  16  -1  802.55   35.84   3
   0 -16  -1  780.35   31.76   1
   0  16  -1  752.71   63.19   1
   0 -16   1  816.86   34.91   1
  -1  16  -1    8.97    5.22   3
   1 -16   1   41.42   13.18   1
  -1  16  -1  -11.96   13.96   1
  -1 -16  -1   30.25   13.28   1
   1  16   1    6.15   24.49   1
  -2 -16  -1  189.43   16.08   1
   2 -16   1  198.21   16.63   1
   2  16   1  178.75   14.83   1
  -2  16  -1  161.46   20.00   1
  -3  16  -1   68.66   16.41   1
  -3 -16  -1   37.21   11.71   1
   3  16   1   49.85   26.70   1
   3 -16   1   52.95   10.19   1
   4 -16   1   -4.34   13.24   1
   4  16   1   16.83   13.03   1
  -4 -16  -1   -6.61   23.55   1
  -4  16  -1    8.36   12.72   1
   4  16   1   -0.54   16.65   3
  -5  16  -1  784.77   86.78   1
   5  16   1  845.62   52.37   1
   5 -16   1  734.45   54.43   1
  -5 -16  -1  804.75   42.72   1
   5  16   1  788.49   47.41   3
   6 -16   1    4.59   20.18   1
   6  16   1 -112.96   48.18   3
  -6 -16  -1   -7.34   17.64   1
  -6  16  -1  -23.53   26.13   1
   6  16   1   -4.69   29.33   1
  -7  16  -1   91.96   23.78   1
   7  16   1   45.28   51.91   3
   7 -16   1   87.94   20.28   1
   7  16   1   94.71   20.38   1
  -8  16  -1   83.77   40.93   1
   8 -16   1  129.52   31.58   1
   8  16   1  125.77   24.19   1
   8  16   1  156.34   47.78   3
   9  16   1   93.48   24.83   3
   9  16   1   51.98   22.93   1
   9 -16   1    0.85   23.21   1
  10 -16   1   43.40   26.18   1
  10  16   1  -18.19   29.29   1
  10 -17  -1  303.77   46.10   1
  10  17  -1  319.74   49.59   3
  10  17  -1  287.77   37.94   1
   9  17  -1  373.52   33.66   1
   9 -17  -1  324.70   44.30   1
   9  17  -1  348.65   64.65   3
   8  17  -1   14.96   18.07   1
   8  17  -1   12.07   24.79   3
   8 -17  -1   22.26   24.91   1
  -8  17   1   -4.83   34.31   1
  -7  17   1  318.59   33.28   1
   7 -17  -1  282.46   29.44   1
   7  17  -1  349.05   33.96   1
   7  17  -1  337.28   37.93   3
   6 -17  -1  319.55   30.74   1
  -6  17   1  319.55   27.71   1
   6  17  -1  259.47   31.45   3
   6  17  -1  242.42   24.74   1
  -5 -17   1  111.41   16.19   1
  -5  17   1   91.45   21.26   1
   5  17  -1   84.66   18.05   1
   5  17  -1   79.02   18.15   3
   5 -17  -1  126.41   24.39   1
  -4 -17   1  525.50   33.19   1
  -4  17   1  506.05   34.84   1
   4  17  -1  517.85   38.21   3
   4 -17  -1  531.29   43.00   1
   4  17  -1  467.27   41.69   1
  -3  17   1   11.77   17.53   1
   3  17  -1  -10.25    9.56   1
   3  17  -1    5.25    7.03   4
  -3 -17   1   17.29    8.51   1
   3  17  -1   -8.32    9.63   3
   3 -17  -1    7.53   15.20   1
   2 -17  -1  669.71   68.39   1
   2  17  -1  724.04   37.11   1
  -2 -17   1  762.58   35.55   1
   2  17  -1  748.57   45.14   3
   2  17  -1  712.22   53.40   4
  -2  17   1  718.84   32.59   3
  -2  17   1  791.43   57.99   1
  -1  17   1 1819.80   99.15   1
   1 -17  -1 1667.26   83.53   1
  -1  17   1 1723.90  102.50   3
   1  17  -1 1704.21   81.20   3
   1  17  -1 1782.76   83.81   1
  -1 -17   1 1718.04   86.86   1
   0  17  -1   77.18   15.41   1
   0  17   1   65.44    7.68   4
   0 -17  -1   61.75    9.37   1
   0  17   1  101.42   12.60   1
   0  17  -1   60.62    9.98   3
   0 -17   1   79.22   17.90   1
  -1  17  -1 1405.60   72.14   3
   1  17   1 1513.05   75.78   1
  -1 -17  -1 1389.18   71.33   1
  -1  17  -1 1377.03   82.06   1
   1 -17   1 1433.26   80.22   1
   2 -17   1  125.76   16.57   1
  -2 -17  -1  115.81   15.41   1
  -2  17  -1  137.22   16.79   1
   2  17   1  162.25   19.73   1
   3  17   1   54.87   14.13   1
   3  17   1   48.29   18.60   3
  -3 -17  -1   27.20   14.73   1
  -3  17  -1   58.83   17.42   1
   3 -17   1   55.22   13.96   1
   4  17   1 1251.71   55.39   3
   4  17   1 1224.17   64.25   1
  -4  17  -1 1191.28   64.00   1
  -4 -17  -1 1228.44   58.28   1
   4 -17   1 1209.61   67.23   1
   5  17   1  561.73   35.38   3
   5  17   1  587.09   41.72   1
  -5  17  -1  524.39   40.56   1
   5 -17   1  553.84   43.41   1
  -5 -17  -1  575.84   38.31   1
  -6  17  -1   22.01   25.54   1
  -6 -17  -1   44.28   33.17   1
   6  17   1   46.32   19.95   3
   6 -17   1   61.22   16.06   1
   6  17   1   33.07   19.40   1
   7  17   1  363.40   38.06   3
   7 -17   1  366.36   35.81   1
   7  17   1  366.47   36.64   1
  -7  17  -1  355.21   37.45   1
   8  17   1   20.15   24.57   3
   8  17   1   37.78   22.29   1
  -8  17  -1   10.73   27.91   1
   8 -17   1  -13.64   31.81   1
   9  17   1  291.75  104.98   3
   9  17   1  275.29   37.09   1
   9 -17   1  241.91   37.33   1
  10 -18  -1   41.39   52.03   1
  10  18  -1    0.54   20.39   1
   9  18  -1  206.84   50.07   3
   9  18  -1  104.52   23.93   1
   9 -18  -1  111.11   33.76   1
   8 -18  -1  482.09   45.70   1
   8  18  -1  564.63   45.77   1
   8  18  -1  511.98   54.07   3
  -7  18   1    5.62   20.89   1
   7 -18  -1   27.75   16.69   1
   7  18  -1   25.53   20.54   1
   7  18  -1   -3.39   31.30   3
  -6  18   1  895.51   56.97   1
   6 -18  -1  963.17   62.44   1
   6  18  -1  988.34   79.27   1
   6  18  -1  880.47   56.80   3
  -5  18   1  217.87   53.32   1
  -5 -18   1  212.62   39.63   1
   5  18  -1  190.17   40.75   3
   5  18  -1  216.72   22.95   1
   5 -18  -1  167.66   28.65   1
   4  18  -1  140.97   15.02   1
   4 -18  -1  152.33   45.64   1
   4  18  -1  176.31   16.34   3
  -4  18   1  151.23   23.95   1
  -4 -18   1  174.73   18.65   1
  -3  18   1 1212.55   64.66   1
   3  18  -1 1304.19   73.21   3
   3 -18  -1 1363.49   84.28   1
  -3 -18   1 1344.98   62.33   1
   3  18  -1 1309.80   95.16   4
   3  18  -1 1287.30   72.09   1
   2  18  -1  694.34   40.12   1
   2  18  -1  734.15   61.75   3
   2  18  -1  748.83   50.30   4
  -2  18   1  732.80   30.42   3
  -2  18   1  702.13   44.78   1
   2 -18  -1  702.36   43.68   1
  -2 -18   1  753.01   34.69   1
  -1 -18   1   44.98   14.40   1
  -1  18   1   53.16   14.02   1
   1  18  -1   63.33   17.51   3
   1 -18  -1   25.14   14.71   1
   1  18  -1   70.09   35.53   1
  -1  18   1   59.26   10.63   4
  -1  18   1   50.81    7.41   3
   0  18  -1  530.82   38.65   3
   0  18  -1  501.29   32.60   1
   0  18   1  450.92   37.83   4
   0 -18  -1  518.23   26.75   1
   0  18   1  507.13   36.82   1
   0 -18   1  497.00   30.57   1
   0  18   1  518.93   34.70   3
   1 -18   1  268.37   23.05   1
  -1  18  -1  194.40   30.36   1
  -1 -18  -1  251.51   22.60   1
   1  18   1  242.72   28.47   1
  -1  18  -1  226.25   16.32   3
   1  18   1  218.35   16.76   3
   2  18   1  911.86   34.61   3
  -2  18  -1  862.58   48.55   1
   2 -18   1  833.18   50.97   1
   2  18   1  843.11   56.45   1
  -2 -18  -1  884.31   43.74   1
   3 -18   1  511.54   39.66   1
  -3 -18  -1  549.64   27.41   1
   3  18   1  534.13   32.95   3
  -3  18  -1  519.81   41.03   1
   3  18   1  475.07   33.02   1
   4  18   1   10.50   19.65   1
  -4 -18  -1  -17.19   30.60   1
  -4  18  -1    3.42   38.09   1
   4 -18   1   12.67   18.13   1
   4  18   1   -6.56   16.13   3
   5 -18   1 1011.18   66.22   1
   5  18   1  991.99   71.76   1
   5  18   1 1045.93   68.74   3
  -5  18  -1 1069.54   66.69   1
  -5 -18  -1  984.75   52.20   1
   6 -18   1  503.31   37.36   1
   6  18   1  532.42   37.54   1
   6  18   1  488.94   44.46   3
  -6  18  -1  541.87   45.37   1
  -6 -18  -1  387.24   37.41   1
   7  18   1   20.60   23.66   1
   7  18   1   29.70   27.17   3
   7 -18   1   -9.16   23.71   1
  -7  18  -1   36.29   29.21   1
   8  18   1  190.18   31.54   3
   8 -18   1  168.27   33.22   1
   8  18   1  153.44   49.72   1
  -8  18  -1  226.32   32.46   1
   9  18   1  200.97   31.57   1
   9 -18   1  142.99   33.64   1
   9  18   1  141.77   32.05   3
   9 -19  -1  104.51   39.74   1
   9  19  -1  150.01   57.93   1
   9  19  -1  102.36   38.02   3
   8  19  -1   10.31   23.47   3
   8 -19  -1   31.52   30.01   1
   8  19  -1   60.98   20.56   1
   7 -19  -1   39.20   20.54   1
  -7  19   1    8.13   24.37   1
   7  19  -1   74.04   21.35   1
   7  19  -1   19.73   21.35   3
   6  19  -1    5.34   17.73   1
   6 -19  -1   34.39   25.79   1
   6  19  -1   11.29   18.50   3
  -6  19   1  -19.06   20.56   1
   5  19  -1  120.21   20.83   1
   5 -19  -1   93.58   24.86   1
  -5 -19   1  121.39   21.10   1
  -5  19   1  139.13   29.40   1
   5  19  -1  120.97   19.02   3
   4  19  -1  338.43   31.56   3
  -4 -19   1  379.15   31.87   1
   4  19  -1  360.25   40.43   1
  -4  19   1  342.37   32.57   1
   4 -19  -1  342.87   36.34   1
  -3  19   1   15.51   14.63   1
  -3 -19   1   11.66   15.33   1
   3 -19  -1   20.77   14.00   1
   3  19  -1    8.74   15.93   1
   3  19  -1   13.26   10.16   3
  -2  19   1  120.07    8.65   3
  -2 -19   1  146.06   15.03   1
   2  19  -1  131.63   12.18   4
   2  19  -1  109.05   14.85   3
   2 -19  -1  134.86   18.50   1
   2  19  -1   78.93   19.33   1
  -2  19   1   92.98   15.92   1
   1  19  -1   88.72   17.93   1
  -1 -19   1   69.47   13.27   1
  -1  19   1   62.99   10.42   4
  -1  19   1  105.68   18.97   1
   1  19  -1   79.13    9.16   4
  -1  19   1   97.22   10.46   3
   1 -19  -1   96.27   19.31   1
   1  19  -1   86.94   14.57   3
   0  19  -1   26.86   16.81   1
   0  19   1   61.61    9.51   3
   0 -19   1   70.39   21.56   1
   0  19  -1   49.15    9.03   3
   0  19   1   48.92   14.55   1
   0 -19  -1   38.11   31.13   1
   1 -19   1  368.16   30.19   1
  -1  19  -1  316.46   21.37   3
  -1  19  -1  362.53   33.31   1
  -1 -19  -1  364.84   30.50   1
   1  19   1  329.27   25.97   3
   1  19   1  307.89   31.61   1
   2  19   1  139.91   21.38   1
  -2 -19  -1  107.37   16.38   1
   2 -19   1  128.78   16.00   1
   2  19   1  142.99   15.64   3
  -2  19  -1  126.56   19.52   1
  -3  19  -1   22.27   21.22   1
   3  19   1  -22.41   16.13   3
   3 -19   1    8.49   21.69   1
   3  19   1   10.53   19.56   1
  -3 -19  -1    9.55   16.70   1
   4  19   1  104.14   22.39   3
  -4 -19  -1  161.47   22.38   1
   4  19   1  179.97   22.25   1
   4 -19   1  141.77   24.63   1
  -4  19  -1  158.09   28.55   1
   5  19   1   24.34   47.63   3
  -5 -19  -1  101.51   20.36   1
   5  19   1   62.40   21.16   1
  -5  19  -1   55.65   17.54   1
   5 -19   1   47.17   17.32   1
   6  19   1   89.29   23.48   3
   6 -19   1  105.44   25.88   1
  -6  19  -1   57.35   50.93   1
   6  19   1  115.72   22.26   1
   7  19   1   42.79   40.81   1
  -7  19  -1   14.12   66.19   1
   7 -19   1  114.43   35.44   1
   8 -19   1   36.53   26.34   1
  -8  19  -1   -2.62   30.63   1
   8  19   1  -72.38   85.24   3
   8  19   1   39.86   46.91   1
   9 -19   1  120.69   89.73   1
   9  19   1   75.12   29.81   3
   9  19   1   39.70   34.84   1
   9  20  -1   -1.68   24.98   1
   9 -20  -1 -153.13   58.26   1
   9  20  -1  -95.97  125.82   3
   8 -20  -1   25.24   42.09   1
   8  20  -1   12.81   22.29   1
   8  20  -1   21.71   27.23   3
   7  20  -1   -3.25   21.86   1
   7  20  -1  -37.06   31.83   3
  -7  20   1   14.36   31.92   1
   7 -20  -1   53.95   29.99   1
   6  20  -1  236.22   30.40   1
  -6  20   1  227.80   43.09   1
   6  20  -1  260.85   31.84   3
   6 -20  -1  231.61   31.04   1
   5  20  -1  -39.23   15.55   1
   5  20  -1  -33.73   20.45   3
  -5  20   1  -16.05   29.89   1
  -5 -20   1  -12.98   17.50   1
   5 -20  -1    3.73   24.65   1
   4  20  -1   42.66   16.24   1
   4  20  -1   37.06   13.60   3
  -4  20   1   33.99   42.43   1
   4 -20  -1   36.70   21.00   1
  -4 -20   1   43.59   17.53   1
   3  20  -1   41.79   33.90   1
  -3 -20   1   55.82   15.95   1
  -3  20   1   17.15   13.33   1
   3 -20  -1    8.43   12.39   1
   3  20  -1   49.08   12.72   3
   2  20  -1    1.34    9.33   3
   2 -20  -1    1.44   14.67   1
  -2 -20   1   15.80   13.69   1
  -2  20   1   15.68   12.36   1
  -2  20   1   10.32    5.86   3
   2  20  -1    6.26   17.07   1
   1  20  -1  154.39   23.80   1
  -1  20   1  156.50   21.22   1
   1 -20  -1  183.14   23.60   1
  -1 -20   1  205.24   26.02   1
   1  20  -1  174.90   18.74   4
   1  20  -1  141.42   14.88   3
  -1  20   1  169.28   12.34   3
   0 -20  -1  195.91   18.43   1
   0  20   1  211.22   17.81   3
   0  20  -1  219.05   16.41   3
   0 -20   1  193.88   20.38   1
   0  20   1  231.71   20.66   1
   0  20  -1  204.43   22.41   1
   1 -20   1    2.00   17.23   1
  -1  20  -1   18.23   17.60   1
   1  20   1   25.43   10.02   3
  -1 -20  -1   28.25   18.24   1
  -1  20  -1   24.56   11.66   3
   1  20   1   43.76   23.33   1
  -2 -20  -1   31.49   15.99   1
   2  20   1   42.48   10.37   3
  -2  20  -1   21.38   14.81   1
   2 -20   1   48.31   20.89   1
   2  20   1   84.94   20.29   1
   3  20   1   24.23   15.92   1
   3 -20   1   50.22   22.57   1
  -3  20  -1   38.51   19.39   1
   3  20   1   57.19   33.37   3
  -3 -20  -1   18.12   31.67   1
  -4  20  -1   31.59   24.48   1
   4  20   1   20.12   14.82   3
   4 -20   1   21.86   27.10   1
  -4 -20  -1   -4.50   18.63   1
   4  20   1   -8.16   17.25   1
   5 -20   1   -3.28   16.48   1
   5  20   1   22.13   18.08   1
   5  20   1   11.90   19.40   3
  -5  20  -1   -0.20   20.82   1
   6  20   1   26.87   28.71   3
  -6  20  -1   44.44   26.42   1
   6  20   1   14.07   39.04   1
   6 -20   1   72.76   29.92   1
   7 -20   1  222.79   44.85   1
   7  20   1  210.80   30.37   1
   7  20   1  182.48   36.87   3
  -7  20  -1  139.87   40.13   1
   8  20   1   61.99   38.88   3
   8  20   1   34.11   30.54   1
  -8  20  -1   78.64   48.65   1
   8 -20   1   17.73   40.87   1
   9 -20   1 -113.38  100.24   1
   9  20   1   57.64   41.14   1
   9  21  -1  177.21   33.40   1
   9  21  -1   69.21   44.81   3
   9 -21  -1  178.58   44.33   1
   8 -21  -1   48.49   38.18   1
   8  21  -1  120.35   27.19   1
   8  21  -1  139.07   46.52   3
   7  21  -1  319.19   32.67   1
   7 -21  -1  288.33   34.39   1
   7  21  -1  350.56   36.18   3
  -7  21   1  253.88   38.21   1
  -6  21   1  158.34   28.31   1
   6 -21  -1  203.38   76.59   1
   6  21  -1  168.53   27.69   1
   6  21  -1  139.01   29.39   3
   5 -21  -1  234.43   32.18   1
   5  21  -1  242.73   32.41   1
   5  21  -1  172.47   38.36   3
  -5  21   1  206.56   35.82   1
   4 -21  -1  409.20   40.89   1
   4  21  -1  349.26   30.43   1
  -4  21   1  354.96   37.38   1
   4  21  -1  376.47   33.50   3
  -4 -21   1  354.28   27.81   1
   3  21  -1   13.23   20.09   1
  -3  21   1   46.19   21.69   1
  -3 -21   1   22.69   11.84   1
   3  21  -1   15.06   16.88   3
   3 -21  -1   -4.26   19.49   1
   2 -21  -1  527.55   67.42   1
   2  21  -1  655.28   54.87   1
  -2 -21   1  590.77   40.36   1
   2  21  -1  550.53   43.88   3
  -2  21   1  545.16   43.57   1
   1  21  -1  673.62   40.80   3
   1  21  -1  692.78   54.46   1
   1  21  -1  719.07   41.72   4
   1 -21  -1  740.00   46.21   1
  -1  21   1  734.90   45.77   3
  -1  21   1  784.42   46.90   1
  -1 -21   1  786.49   46.61   1
   0 -21   1   13.27   13.67   1
   0  21   1   -3.63   19.74   1
   0  21   1   18.33    9.50   3
   0 -21  -1   18.82   18.14   1
   0  21  -1    7.89    9.43   3
   0  21  -1   19.17   15.11   1
   1 -21   1  357.60   29.49   1
   1  21   1  309.65   48.14   1
   1  21   1  341.41   29.71   3
  -1 -21  -1  333.87   28.64   1
  -1  21  -1  383.02   34.46   1
  -2 -21  -1 1241.63   59.36   1
   2  21   1 1210.23   65.10   3
  -2  21  -1 1169.71   70.66   1
   2  21   1 1174.60   69.26   1
   2 -21   1 1220.91   59.55   1
  -3  21  -1  221.28   26.51   1
   3  21   1  200.12   23.04   3
   3 -21   1  205.17   26.22   1
   3  21   1  232.36   28.66   1
  -3 -21  -1  225.56   25.01   1
  -4 -21  -1  713.96   48.71   1
   4  21   1  730.99   48.84   3
  -4  21  -1  692.16   47.43   1
   4  21   1  717.27   57.20   1
   4 -21   1  656.39   49.73   1
  -5  21  -1   46.72   36.19   1
  -5 -21  -1   65.35   26.23   1
   5  21   1   44.01   22.74   1
   5 -21   1   55.57   30.63   1
   5  21   1   23.45   19.32   3
   6  21   1  293.66   40.65   1
   6 -21   1  219.08   38.32   1
  -6  21  -1  220.25   77.82   1
   6  21   1  275.25   33.55   3
  -7  21  -1  348.79   52.63   1
   7 -21   1  387.36   46.02   1
   7  21   1  335.26   46.32   3
   7  21   1  447.49   44.74   1
   8  21   1   33.54   28.97   1
  -8  21  -1   13.99   48.69   1
   8  21   1  -22.46   48.64   3
   8 -21   1   36.85   39.29   1
   9 -22  -1   50.92   93.87   1
   9  22  -1  -40.58   39.02   3
   9  22  -1   84.44   29.43   1
   8  22  -1  171.99   47.83   3
   8 -22  -1  183.67   41.38   1
   8  22  -1  236.03   53.78   1
   7  22  -1  -19.39   23.23   1
   7 -22  -1  -21.47   24.76   1
   7  22  -1  -11.36   23.78   3
  -7  22   1   34.67   25.83   1
   6  22  -1  336.08   41.46   1
   6  22  -1  322.55   32.55   3
  -6  22   1  207.93   58.59   1
   6 -22  -1  347.78   37.24   1
   5  22  -1  477.64   44.96   3
   5 -22  -1  573.80   46.24   1
   5  22  -1  538.45   56.57   1
  -5  22   1  516.09   46.50   1
   4  22  -1   17.98   29.08   3
  -4  22   1   21.79   16.86   1
   4 -22  -1  -12.39   22.24   1
   4  22  -1    7.04   20.26   1
  -4 -22   1   28.41   26.73   1
  -3 -22   1  408.33   35.68   1
  -3  22   1  382.98   68.00   1
   3 -22  -1  423.12   39.56   1
   3  22  -1  442.81   39.37   1
   3  22  -1  432.34   40.50   3
   2  22  -1 1192.53   80.10   1
   2 -22  -1 1056.31   67.34   1
  -2  22   1 1135.03   96.37   1
   2  22  -1 1170.89   66.81   3
  -2 -22   1 1094.14   75.09   1
   1  22  -1  280.18   22.60   3
  -1  22   1  283.61   21.34   3
   1 -22  -1  290.12   34.21   1
  -1 -22   1  302.15   26.71   1
  -1  22   1  305.06   30.87   1
   1  22  -1  336.24   34.67   1
   0  22   1  906.46   56.28   3
   0  22   1  940.78   56.41   1
   0  22  -1  870.67   54.63   3
   0 -22   1  858.44   50.03   1
   0 -22  -1  877.12   52.23   1
   0  22  -1  879.86   58.25   1
   1  22   1   58.74   17.55   1
  -1  22  -1   56.01   18.72   1
  -1 -22  -1   75.23   13.21   1
   1  22   1   48.63   15.24   3
   1 -22   1   66.55   16.92   1
   2  22   1  275.89   27.28   3
   2  22   1  253.84   32.15   1
  -2  22  -1  287.81   27.47   1
   2 -22   1  223.57   23.15   1
  -2 -22  -1  215.66   44.90   1
   3  22   1  563.70   45.33   3
  -3 -22  -1  575.53   35.22   1
  -3  22  -1  508.25   44.23   1
   3  22   1  535.00   45.96   1
   3 -22   1  546.84   41.02   1
   4  22   1    4.03   22.45   1
   4  22   1   17.23   22.82   3
   4 -22   1    8.74   18.06   1
  -4  22  -1   11.44   21.53   1
  -4 -22  -1    4.56   21.78   1
   5  22   1  418.82   38.19   1
  -5  22  -1  379.19   49.54   1
  -5 -22  -1  394.07   39.59   1
   5  22   1  440.71   63.03   3
   5 -22   1  455.63   41.40   1
   6 -22   1  474.23   53.60   1
  -6  22  -1  266.21   39.18   1
   6  22   1  397.84   42.09   3
   6  22   1  346.48   38.61   1
   7 -22   1  -11.28   27.25   1
   7  22   1  -18.94   34.32   1
  -7  22  -1  -44.83   34.73   1
   7  22   1   16.27   45.35   3
  -8  22  -1  333.33   74.04   1
   8  22   1  505.35   61.33   1
   8 -22   1  454.96   61.18   1
   8  22   1  438.63   46.90   3
   8 -23  -1    4.39   43.09   1
   8  23  -1   -2.23   30.86   1
   8  23  -1   14.87   64.00   3
   7  23  -1  154.25   34.70   1
  -7  23   1  -21.55   89.81   1
   7 -23  -1  107.91   29.41   1
   7  23  -1   68.55   37.76   3
   6  23  -1  -12.46   21.38   3
  -6  23   1  -14.19   22.95   1
   6 -23  -1   30.40   22.78   1
   6  23  -1    3.38   23.61   1
   5 -23  -1   12.93   36.06   1
   5  23  -1    6.05   19.55   3
  -5  23   1   -4.11   33.11   1
   5  23  -1  -10.64   42.11   1
  -4 -23   1  274.01   34.75   1
   4  23  -1  254.20   25.82   1
   4 -23  -1  260.29   31.56   1
  -4  23   1  222.26   32.48   1
   4  23  -1  210.94   27.66   3
   3  23  -1   57.53   16.92   3
   3  23  -1   10.76   43.32   1
   3 -23  -1   45.68   22.97   1
  -3 -23   1   46.99   18.33   1
  -3  23   1   11.05   28.21   1
   2  23  -1  281.92   34.05   1
  -2 -23   1  238.70   32.11   1
   2 -23  -1  283.96   28.91   1
  -2  23   1  281.51   32.00   1
   2  23  -1  263.97   29.76   3
   1  23  -1   10.66   13.20   1
  -1 -23   1   -2.59   12.43   1
   1 -23  -1    5.81   15.62   1
   1  23  -1   20.08   25.69   3
  -1  23   1   30.75   17.08   1
   0 -23  -1   16.15   17.48   1
   0 -23   1  -11.67   21.02   1
   0  23   1   24.27   12.20   3
   0  23  -1  -17.09   24.89   1
   0  23   1   -9.56   22.84   1
   1 -23   1  137.87   23.72   1
   1  23   1  159.94   22.79   3
  -1 -23  -1  152.99   27.37   1
  -1  23  -1  168.83   24.38   1
   1  23   1  144.67   24.86   1
  -2  23  -1  619.49   49.84   1
   2  23   1  682.96   49.76   1
  -2 -23  -1  700.33   44.53   1
   2  23   1  714.87   49.47   3
   2 -23   1  716.02   50.30   1
   3 -23   1   15.13   19.77   1
   3  23   1   12.01   16.83   3
  -3 -23  -1  -30.49   41.48   1
   3  23   1   41.59   27.21   1
  -3  23  -1   14.40   17.98   1
   4  23   1   31.91   29.36   3
  -4 -23  -1   27.58   19.71   1
   4 -23   1   17.71   25.03   1
   4  23   1  -10.48   21.17   1
  -4  23  -1   -9.28   19.98   1
   5 -23   1   34.15   27.94   1
  -5  23  -1   60.50   35.46   1
   5  23   1   -1.01   52.26   3
   5  23   1  -46.33   44.02   1
  -6  23  -1   18.06   49.51   1
   6 -23   1   27.13   37.50   1
   6  23   1   54.25   27.02   3
   6  23   1   18.31   26.08   1
   7  23   1  169.46   34.26   1
   7  23   1  229.54   42.60   3
  -7  23  -1  227.80   35.29   1
   7 -23   1  181.52   97.82   1
   8 -23   1  -80.22   90.68   1
  -8  23  -1 -105.53  102.50   1
   8  23   1   60.23   47.31   3
   8  23   1    5.23   40.72   1
   8  24  -1   -4.20   36.56   3
   8  24  -1   83.03   30.53   1
   8 -24  -1   13.03   43.29   1
   7  24  -1   33.53   32.81   1
   7  24  -1   38.50   38.00   3
   7 -24  -1   44.09   26.47   1
  -7  24   1  -48.40   74.40   1
  -6  24   1   73.25   29.05   1
   6  24  -1   68.71   28.44   1
   6 -24  -1   27.17   29.06   1
   6  24  -1   77.84   27.37   3
   5  24  -1  110.60   28.92   1
  -5  24   1   94.49   31.70   1
   5 -24  -1  120.64   37.48   1
   5  24  -1   88.17   32.37   3
   4 -24  -1  -34.92   20.85   1
  -4  24   1    2.04   29.02   1
  -4 -24   1   18.87   24.21   1
   4  24  -1   -7.04   17.23   1
   4  24  -1   -3.13   16.43   3
   3  24  -1   32.56   28.51   3
  -3  24   1    4.20   17.27   1
   3 -24  -1    5.67   16.45   1
   3  24  -1  -26.00   20.34   1
  -3 -24   1   20.40   21.60   1
  -2 -24   1  -13.77   14.02   1
   2 -24  -1   41.03   24.63   1
  -2  24   1  -25.75   27.77   1
   2  24  -1   34.00   29.00   1
   2  24  -1  -11.50   42.75   3
   1  24  -1  100.01   25.69   1
  -1 -24   1   90.52   21.74   1
   1 -24  -1   95.17   25.97   1
   1  24  -1   78.00   17.21   3
  -1  24   1   62.30   44.85   1
   0  24  -1   92.04   34.69   1
   0  24   1   68.86   25.67   3
   0 -24   1   73.09   22.09   1
   0 -24  -1   66.75   14.46   1
   0  24   1   91.55   21.24   1
   1 -24   1   77.51   19.34   1
   1  24   1   48.01   42.24   3
   1  24   1   46.19   31.99   1
  -1  24  -1  102.81   19.10   1
  -1 -24  -1   72.78   28.14   1
  -2  24  -1    0.47   19.48   1
   2  24   1   33.21   14.87   3
   2  24   1   14.01   27.25   1
   2 -24   1   37.63   16.32   1
  -2 -24  -1   54.19   25.05   1
  -3 -24  -1   15.52   29.12   1
   3  24   1   45.39   24.66   1
  -3  24  -1   70.75   25.37   1
   3 -24   1   46.84   22.87   1
   3  24   1   84.18   19.41   3
   4 -24   1   -5.93   22.62   1
  -4 -24  -1    1.66   26.94   1
   4  24   1  -13.44   30.92   1
  -4  24  -1   -5.29   24.40   1
   4  24   1    1.10   17.41   3
   5  24   1   76.05   17.82   3
   5 -24   1   53.65   33.81   1
   5  24   1   20.64   26.24   1
  -5  24  -1   26.54   36.18   1
  -6  24  -1   94.23   42.83   1
   6 -24   1   15.37   70.23   1
   6  24   1    9.69   56.91   1
   6  24   1   50.88   24.84   3
  -7  24  -1  -17.76   37.46   1
   7  24   1  -10.03   29.71   3
   7 -24   1  -15.12   26.58   1
   7  24   1    1.76   37.72   1
   8  25  -1   32.70   37.30   1
   8 -25  -1  -14.55   41.96   1
   8  25  -1 -107.27  114.52   3
   7 -25  -1  439.67   54.01   1
   7  25  -1  500.85   63.63   1
  -7  25   1  353.88   44.29   1
   7  25  -1  463.79   53.30   3
   6  25  -1   -8.67   33.81   3
   6 -25  -1   94.02   26.92   1
  -6  25   1   24.07   36.96   1
   6  25  -1   76.62   23.09   1
   5 -25  -1   49.86   24.05   1
  -5  25   1   28.01   26.39   1
   5  25  -1   20.12   19.35   1
   5  25  -1   33.92   61.41   3
   4  25  -1  310.93   55.06   3
  -4  25   1  457.10   43.31   1
   4 -25  -1  387.66   31.51   1
   4  25  -1  393.14   55.92   1
   3  25  -1   57.51   23.83   3
   3  25  -1   60.34   23.71   1
  -3 -25   1   34.16   24.97   1
   3 -25  -1   65.81   30.53   1
  -3  25   1   35.30   21.41   1
   2 -25  -1  984.70   78.24   1
  -2 -25   1  957.47   67.85   1
  -2  25   1  995.75   69.68   1
   2  25  -1  856.90   64.52   3
   2  25  -1  942.70   80.44   1
  -1  25   1  361.08   35.60   1
  -1 -25   1  379.30   38.18   1
   1 -25  -1  386.61   29.87   1
   1  25  -1  402.03   51.52   1
   0 -25   1   41.48   23.86   1
   0 -25  -1   40.36   24.96   1
   0  25  -1  -34.32   39.23   1
   0  25   1   37.94   30.16   1
   1  25   1   26.82   18.58   1
   1  25   1    6.15   17.58   3
  -1 -25  -1   15.03   21.83   1
   1 -25   1   72.00   24.70   1
  -1  25  -1   31.18   31.93   1
   2 -25   1   55.26   24.40   1
  -2 -25  -1   53.71   26.71   1
   2  25   1   37.80   16.71   3
   2  25   1   28.70   23.34   1
  -2  25  -1   56.09   19.98   1
  -3 -25  -1  367.22   52.01   1
   3 -25   1  377.50   35.38   1
   3  25   1  365.91   28.92   3
  -3  25  -1  336.70   34.70   1
   3  25   1  358.89   40.88   1
   4 -25   1  433.01   37.27   1
  -4 -25  -1  452.59   45.64   1
  -4  25  -1  414.13   43.04   1
   4  25   1  448.30   45.90   3
   4  25   1  442.87   39.41   1
   5  25   1  324.63   72.35   1
   5 -25   1  342.79   93.64   1
   5  25   1  205.91   70.50   3
  -5  25  -1  262.32   51.89   1
  -6  25  -1  210.17   52.78   1
   6 -25   1  194.95   42.44   1
   6  25   1  110.12   47.54   3
   6  25   1   99.41   32.76   1
   7  25   1  175.29   50.97   3
  -7  25  -1  145.36   39.72   1
   7  25   1  236.07   37.56   1
   7 -25   1  215.36   40.88   1
   7  26  -1    3.33   31.94   1
   7  26  -1   -5.15   49.52   3
   7 -26  -1  -24.90   32.62   1
  -7  26   1  -13.76  125.58   1
   6  26  -1  181.90   41.54   1
   6  26  -1  207.57   38.73   3
  -6  26   1  176.00   34.61   1
   6 -26  -1  150.83   39.06   1
   5  26  -1  245.47   39.51   1
  -5  26   1  371.79   50.46   1
   5  26  -1  283.03   34.01   3
   5 -26  -1  342.86   38.86   1
   4  26  -1    0.35   29.95   1
   4  26  -1  -18.55   29.92   3
   4 -26  -1   14.93   33.96   1
  -4  26   1   -7.62   35.64   1
   3  26  -1  159.65   35.36   1
   3  26  -1  160.38   63.47   3
  -3 -26   1  187.26   30.75   1
   3 -26  -1  267.02   41.14   1
  -3  26   1  162.60   36.22   1
  -2  26   1   31.29   22.96   1
   2  26  -1   43.65   20.23   3
   2 -26  -1   -4.87   48.77   1
   2  26  -1  -20.62   27.41   1
  -2 -26   1   51.36   26.36   1
   1 -26  -1   89.07   32.05   1
  -1  26   1  179.08   37.85   1
  -1 -26   1  157.50   25.11   1
   1  26  -1   98.25   23.06   1
   0  26  -1  764.02   61.53   1
   0 -26   1  799.12   66.87   1
   0  26   1  804.94   64.18   1
   0 -26  -1  779.48   56.79   1
   1  26   1   90.79   29.27   1
  -1  26  -1   92.76   34.11   1
  -1 -26  -1   94.92   27.94   1
   1 -26   1   42.37   54.70   1
  -2 -26  -1  148.92   24.85   1
   2 -26   1  173.13   40.66   1
  -2  26  -1  156.58   26.16   1
   2  26   1   69.82   55.11   1
   2  26   1  144.88   22.45   3
  -3 -26  -1  203.16   31.53   1
   3 -26   1  225.32   45.50   1
  -3  26  -1  217.24   40.32   1
   3  26   1  226.64   26.17   1
   3  26   1  269.16   27.53   3
   4  26   1    7.98   20.49   1
   4 -26   1   -3.71   28.90   1
  -4  26  -1  -17.71   35.21   1
  -4 -26  -1   -1.23   22.18   1
   4  26   1   15.19   23.48   3
   5 -26   1  346.83   45.03   1
  -5  26  -1  209.14   52.99   1
   5  26   1  313.97   42.72   3
   5  26   1  248.27   47.87   1
   6 -26   1  168.06   79.97   1
   6  26   1  268.19   33.47   3
  -6  26  -1  100.80   98.08   1
   6  26   1  201.41   42.37   1
   7  26   1   46.81   41.06   1
   7  26   1  -23.20   31.37   3
  -7  26  -1   35.48   32.91   1
   7 -26   1  -43.79   26.36   1
   7 -27  -1   11.12  102.76   1
   7  27  -1  -15.29   34.16   1
  -7  27   1 -136.35  113.28   1
   7  27  -1   27.75   31.16   3
   6  27  -1  -74.54  107.04   3
   6  27  -1  -30.15   68.83   1
  -6  27   1  -16.64   47.32   1
   6 -27  -1   51.70   41.99   1
   5  27  -1   40.60   35.06   3
   5 -27  -1   36.85   27.60   1
  -5  27   1    8.89   31.34   1
   5  27  -1   14.29   31.66   1
   4  27  -1   89.15   28.76   3
  -4  27   1  -62.96   66.15   1
   4 -27  -1  100.29   37.78   1
   4  27  -1  109.34   36.25   1
   3  27  -1  -19.19   16.22   3
  -3 -27   1  -35.17   40.76   1
   3 -27  -1   -9.67   37.12   1
  -3  27   1   66.78   36.93   1
   3  27  -1  -21.07   76.51   1
   2  27  -1  -22.23   18.90   1
  -2  27   1    9.68   36.78   1
   2 -27  -1   -8.89   31.94   1
  -2 -27   1   10.02   20.18   1
   1 -27  -1  -15.33   28.87   1
  -1 -27   1   35.91   33.22   1
   1  27  -1   25.10   29.82   1
  -1  27   1  -18.09   66.06   1
   0  27  -1   -6.06   27.46   1
   0  27   1   40.37   31.54   1
   0 -27  -1  -32.49   32.35   1
   0 -27   1    4.74   54.75   1
  -1  27  -1   79.41   65.41   1
   1  27   1  125.48   33.37   1
   1 -27   1   96.79   36.93   1
  -1 -27  -1   82.05   32.23   1
   2  27   1  -23.21   22.70   1
  -2  27  -1   23.68   29.74   1
   2  27   1    8.79   27.10   3
  -2 -27  -1   -3.42   31.19   1
   2 -27   1   10.13   32.35   1
   3  27   1   21.44   19.57   3
   3 -27   1   30.25   34.71   1
   3  27   1   20.48   22.86   1
  -3 -27  -1  -21.52   22.87   1
  -3  27  -1    8.51   39.94   1
   4  27   1    6.10   22.87   3
  -4  27  -1   48.06   33.49   1
   4  27   1    2.75   23.43   1
   4 -27   1   17.28   28.06   1
   5 -27   1  -39.96   41.33   1
   5  27   1   40.68   32.99   1
  -5  27  -1    4.13   48.84   1
   5  27   1  -19.67   25.94   3
   6  27   1  134.00   38.18   1
   6  27   1   15.47   36.55   3
   6 -27   1  138.73   47.16   1
  -6  27  -1   21.61  102.66   1
  -6  28   1  -21.31   44.03   1
   6  28  -1   53.09   35.92   1
   6  28  -1  -24.47   45.43   3
   6 -28  -1  -21.62   49.05   1
   5  28  -1  114.89   36.93   1
  -5  28   1  211.26   55.16   1
   5 -28  -1   50.33   45.59   1
   5  28  -1  162.70   38.52   3
   4  28  -1  -46.64   52.62   3
   4 -28  -1   42.90   28.62   1
   4  28  -1   32.15   30.37   1
  -4  28   1   65.72   37.28   1
   3 -28  -1   -7.56   21.08   1
   3  28  -1   -1.89   32.55   1
  -3  28   1   38.25   42.15   1
   2  28  -1  117.66   35.09   1
  -2 -28   1   60.62   36.03   1
  -2  28   1   39.21   48.47   1
   2 -28  -1  -41.70   60.99   1
   1  28  -1  151.38   33.11   1
  -1  28   1   97.72   27.75   1
   1 -28  -1  104.24   23.43   1
  -1 -28   1   74.38   25.85   1
   0 -28  -1  158.14   42.72   1
   0  28   1  108.91   44.60   1
   0  28  -1  138.06   25.57   1
   0 -28   1  221.17   27.70   1
   1  28   1  -25.05   25.49   1
   1 -28   1   44.40   25.33   1
  -1  28  -1   14.18   27.02   1
  -1 -28  -1   -4.35   23.81   1
   2  28   1   50.18   88.95   1
   2 -28   1   82.51   39.58   1
  -2  28  -1   92.80   38.69   1
  -2 -28  -1   30.87   34.62   1
  -3 -28  -1   91.35   30.23   1
  -3  28  -1    4.57   38.19   1
   3 -28   1   94.73   40.05   1
   3  28   1   98.46   29.87   3
   3  28   1   56.26   67.71   1
   4  28   1   -2.93   25.04   1
   4  28   1  -28.94   35.25   3
   4 -28   1   46.64   24.41   1
  -4  28  -1   -8.97   34.30   1
   5  28   1   86.82   31.12   3
  -5  28  -1   90.20   55.96   1
   5 -28   1  144.98   49.37   1
   5  28   1  140.08   40.57   1
   6  28   1    5.50   38.42   1
  -6  28  -1   56.41   68.24   1
   6 -28   1   69.52   57.11   1
   6  28   1  -59.79   45.01   3
   6  29  -1   10.35   33.39   3
  -6  29   1  -46.82   59.84   1
   6 -29  -1   -4.66   49.02   1
   6  29  -1   21.24   51.71   1
   5  29  -1   35.69   33.66   1
   5 -29  -1  -65.88   45.82   1
   5  29  -1   43.79   31.33   3
  -5  29   1  132.66   50.64   1
  -4  29   1  302.17   42.06   1
   4 -29  -1  338.60   36.34   1
   4  29  -1  372.85   45.79   1
  -3  29   1   16.88   30.18   1
   3 -29  -1   -2.80   27.21   1
   3  29  -1   12.05   38.07   1
   2 -29  -1  281.45   33.24   1
   2  29  -1  262.94   40.32   1
  -2 -29   1  253.85   30.77   1
  -2  29   1  253.35   36.41   1
  -1  29   1  477.75   60.07   1
  -1 -29   1  450.51   90.90   1
   1  29  -1  512.46   59.13   1
   1 -29  -1  509.95   50.79   1
   0  29  -1   42.09   44.41   1
   0  29   1   63.71   36.06   1
   0 -29   1   12.42   60.36   1
   0 -29  -1   42.00   39.73   1
  -1  29  -1  123.19   37.07   1
   1  29   1  134.39   40.00   1
  -1 -29  -1   55.11   68.32   1
   1 -29   1  136.27   29.27   1
  -2 -29  -1   43.23   36.73   1
   2 -29   1    9.94   69.86   1
  -2  29  -1   37.27   57.61   1
   2  29   1   88.75   37.25   1
  -3  29  -1   60.04   49.74   1
   3  29   1  118.10   41.17   1
   3 -29   1   77.58   36.17   1
  -3 -29  -1   37.78   39.70   1
   4 -29   1  778.33   62.02   1
  -4  29  -1  787.92   78.84   1
   4  29   1  756.45   64.55   3
   4  29   1  821.92   73.64   1
   5  29   1   31.76   30.85   3
   5  29   1   86.29   52.15   1
  -5  29  -1   74.00   48.27   1
   5 -29   1   43.30   65.79   1
  -5  30   1   17.69   61.31   1
   5  30  -1   60.74   33.62   3
   5  30  -1 -120.15   88.41   1
   5 -30  -1   87.96   56.59   1
   4  30  -1   -9.58   62.75   1
  -4  30   1  -19.82   56.32   1
   4 -30  -1   11.02   51.67   1
  -3  30   1  490.34   63.89   1
   3  30  -1  438.71   53.26   1
   3 -30  -1  561.45   57.27   1
  -2  30   1   84.41   46.22   1
   2 -30  -1   79.80   44.27   1
  -2 -30   1   80.59   39.61   1
   2  30  -1   -1.92   86.50   1
  -1  30   1    3.13   31.49   1
   1  30  -1   51.21   40.35   1
   1 -30  -1   10.40   71.01   1
  -1 -30   1   37.36   32.64   1
   0 -30  -1  201.85   41.98   1
   0 -30   1  168.98   34.75   1
   0  30  -1  181.36   35.40   1
   0  30   1  128.13   43.58   1
  -1  30  -1  162.64   55.20   1
  -1 -30  -1  111.74   44.37   1
   1  30   1  117.85   40.95   1
   1 -30   1  150.18   59.13   1
  -2  30  -1  257.17   43.60   1
   2 -30   1  288.48   37.02   1
   2  30   1  269.91   38.05   1
  -2 -30  -1  214.99   39.76   1
  -3  30  -1  156.25   35.79   1
   3  30   1  110.99   41.40   1
   3 -30   1  146.60   47.32   1
   4 -30   1    1.12   44.36   1
  -4  30  -1  -12.78   93.96   1
   4  30   1    7.89   84.68   1
  -5  30  -1  -18.93   69.54   1
   5  30   1   73.47   44.13   3
  -4  31   1  -16.68   45.76   1
   4  31  -1  -20.58   48.13   1
   4 -31  -1   70.69   48.45   1
   3 -31  -1  -15.72   46.03   1
   3  31  -1  138.10   49.30   1
  -3  31   1   16.41   35.81   1
  -2  31   1   13.04   47.64   1
   2  31  -1   -4.59   31.80   1
   2 -31  -1   11.96   41.60   1
  -1 -31   1   66.43   43.23   1
   1 -31  -1  167.06   40.24   1
   1  31  -1   49.80   37.69   1
  -1  31   1   72.35   47.75   1
   0 -31   1  -48.37   34.51   1
   0  31   1   15.43   44.19   1
   0  31  -1  -52.05   27.77   1
   0 -31  -1   91.60   52.04   1
  -1  31  -1   11.01   43.43   1
   1 -31   1    2.64   37.81   1
  -1 -31  -1   27.53   44.83   1
   1  31   1   71.21   50.57   1
   2 -31   1  -16.41   29.02   1
  -2  31  -1    4.16   30.06   1
   2  31   1  -14.10   88.50   1
  -2 -31  -1  -85.74   45.68   1
  -3  31  -1   35.26   37.32   1
   3 -31   1   56.30   34.45   1
   3  31   1  -36.52   38.76   1
   4  31   1   34.20   50.05   1
   4 -31   1    9.60   68.57   1
  -4  31  -1   36.60   59.18   1
   3  32  -1  -11.81   27.83   1
   3 -32  -1    5.53   35.23   1
  -3  32   1   66.37   37.92   1
  -2  32   1  -22.92   34.58   1
   2 -32  -1  -38.24   36.30   1
   2  32  -1  -50.29   84.41   1
   1 -32  -1  -98.44   98.33   1
  -1  32   1   -3.65   45.56   1
  -1 -32   1  -41.32   45.59   1
   1  32  -1  -14.48   47.32   1
   0 -32  -1   33.96   52.03   1
   0  32   1   95.69   49.79   1
   0 -32   1   25.41   54.42   1
   0  32  -1  100.17   47.36   1
   1  32   1   52.00   54.00   1
  -1  32  -1   50.44   37.04   1
  -1 -32  -1 -155.57   88.56   1
   1 -32   1  -33.18   31.96   1
   2 -32   1   95.58   36.56   1
  -2 -32  -1    2.23   57.66   1
   2  32   1   -4.20   45.57   1
  -2  32  -1   58.87   33.11   1
  -3  32  -1  -70.20   95.29   1
   3 -32   1 -115.15   77.96   1
   3  32   1   59.38   28.75   1
   2  33  -1   67.97   34.69   1
   2 -33  -1  107.95   62.44   1
  -2  33   1   39.17   56.63   1
  -1  33   1  130.81   57.77   1
  -1 -33   1  146.24   37.16   1
   1 -33  -1  141.85   40.94   1
   1  33  -1  105.80   45.23   1
   0  33   1   -1.75   45.60   1
   0 -33  -1  117.28   51.58   1
   0 -33   1   43.01   30.55   1
   0  33  -1   83.93   56.77   1
   1 -33   1  213.21   55.12   1
  -1  33  -1  209.91   51.20   1
  -1 -33  -1  107.62   85.69   1
   1  33   1  247.81   52.43   1
  12   0  -2  135.33   42.13   3
  11   0  -2  667.72   52.08   3
  11   0  -2  692.24   43.80   1
  10   0  -2   77.61   13.99   1
  10   0  -2   49.05   19.53   3
   9   0  -2  426.25   37.18   3
   9   0  -2  416.55   44.85   1
   8   0  -2   74.98   16.23   3
   8   0  -2   73.48   14.46   1
  -7   0   2   76.43   11.12   1
  -7   0   2   72.17   12.98   2
   7   0  -2   69.08   11.89   1
   7   0  -2   81.56   11.11   1
   7   0  -2   57.01   12.04   3
  -6   0   2 3635.04  117.22   2
   6   0  -2 3721.50  179.32   3
  -6   0   2 3636.11  207.61   1
   6   0  -2 3635.72  134.55   1
   6   0  -2 3542.64  218.08   1
   5   0  -2 2816.73  106.33   1
  -5   0   2 2693.19   50.64   2
   5   0  -2 2925.42   93.60   1
  -5   0   2 2902.16   70.36   1
   5   0  -2 2901.07  125.23   3
  -4   0   2  188.72    9.47   1
  -4   0   2  187.34   12.56   3
   4   0  -2  190.34   14.04   3
   4   0  -2  210.45   12.98   1
   4   0  -2  213.91    8.94   1
  -4   0   2  206.08   11.85   2
  -4   0   2  210.16   10.05   1
  -3   0   2   24.80    6.09   3
  -3   0   2   28.89    2.75   1
  -3   0   2   19.52    6.30   4
   3   0  -2   27.25    4.56   3
   3   0  -2   29.59    3.77   1
   3   0  -2   30.77    5.97   4
  -3   0   2   25.79    3.23   1
  -3   0   2   27.26    5.51   2
  -2   0   2    9.85    2.99   3
  -2   0   2    1.13    5.91   2
   2   0  -2    5.19    1.54   1
   2   0  -2    6.36    7.98   2
  -2   0   2    9.52    4.09   4
   2   0  -2   12.99    3.74   4
  -2   0   2    8.89    1.42   1
  -2   0   2    5.54    1.75   1
   2   0  -2   12.53    1.51   1
   2   0  -2   11.97    3.94   3
   1   0   2 1231.65   37.79   1
  -1   0  -2 1214.40   29.02   1
   1   0   2 1158.04   30.17   1
  -1   0  -2 1104.54   31.54   1
   2   0   2 2739.50   80.52   1
   2   0   2 2941.12   71.16   1
  -2   0  -2 2863.89   74.89   1
  -2   0  -2 2730.36   83.93   1
  -3   0  -2 7413.58  335.44   1
   3   0   2 7278.24  281.75   1
   3   0   2 7551.31  165.25   1
   4   0   2 1280.98   44.57   1
  -4   0  -2 1292.98   38.46   1
  -5   0  -2  737.33   44.38   1
   5   0   2  739.04   57.09   1
  -6   0  -2   93.43   10.57   1
   6   0   2   87.38   10.78   1
   7   0   2    2.89   20.32   1
   7   0   2    5.85   11.70   3
  -7   0  -2  -17.89   15.25   1
   8   0   2 2076.05  139.19   1
   8   0   2 2141.31  106.53   3
  -8   0  -2 2149.25  112.07   1
   9   0   2   28.49   18.41   1
   9   0   2   65.05   29.15   3
  10   0   2  188.17   26.88   3
  10   0   2  159.33   61.11   1
  11   0   2   62.14   22.84   1
  11   0   2  -37.00   37.14   3
  12  -1  -2   75.89   42.58   3
  12   1  -2   66.82   32.08   3
  11   1  -2   20.85   29.63   3
  11   1  -2   31.64   19.90   1
  11  -1  -2    6.72   25.91   3
  11  -1  -2   21.47   24.05   1
  10  -1  -2   21.78   20.39   1
  10  -1  -2   38.68   29.74   3
  10   1  -2   41.80   10.94   1
  10   1  -2   73.15   27.41   3
   9   1  -2   23.14   25.43   3
   9  -1  -2   74.02   15.33   1
   9  -1  -2   43.79   47.70   3
   9   1  -2   32.14   17.28   1
   8   1  -2  549.21   41.47   3
   8  -1  -2  533.17   38.05   3
  -8  -1   2  501.72   24.88   2
   8   1  -2  525.79   55.02   1
   8  -1  -2  567.78   27.82   1
   7   1  -2 1226.92  110.24   1
   7  -1  -2 1162.67   81.42   1
  -7  -1   2 1253.57   82.92   1
   7  -1  -2 1160.76   58.09   1
  -7   1   2 1227.16   73.14   1
   7  -1  -2 1272.30   67.03   3
   7   1  -2 1237.23   68.41   3
   7   1  -2 1134.76   55.27   1
  -7  -1   2 1288.13   40.70   2
  -6   1   2  484.01   25.52   2
   6  -1  -2  451.59   25.02   3
   6  -1  -2  456.71   40.48   1
   6   1  -2  440.57   34.54   1
   6   1  -2  473.74   27.46   1
  -6  -1   2  474.52   24.19   2
  -6   1   2  478.60   31.64   1
   6   1  -2  487.37   24.13   3
   6  -1  -2  454.64   20.48   1
  -6  -1   2  471.77   41.09   1
   5   1  -2  493.42   13.12   1
   5  -1  -2  481.29   22.41   3
   5  -1  -2  497.75   16.67   1
  -5   1   2  466.45   20.22   2
  -5  -1   2  468.01   24.59   2
   5   1  -2  472.27   26.96   3
  -5  -1   2  497.40   22.97   1
   5  -1  -2  496.48   24.90   1
  -5   1   2  472.58   23.33   1
   5   1  -2  461.53   32.88   1
  -4  -1   2 1579.90   72.92   2
   4  -1  -2 1635.61   77.27   1
   4  -1  -2 1664.29   70.43   3
  -4   1   2 1584.12   46.86   2
  -4   1   2 1671.99   74.93   1
  -4  -1   2 1650.27   73.85   1
   4   1  -2 1600.45   89.94   1
  -4  -1   2 1588.95   65.27   1
  -4   1   2 1615.38   63.77   3
   4  -1  -2 1557.96  125.01   1
  -4   1   2 1576.96   65.39   1
   4   1  -2 1607.29   61.33   3
   4   1  -2 1535.39   65.31   4
   3  -1  -2  344.28   14.25   2
  -3   1   2  352.20   19.12   4
   3  -1  -2  322.42   15.10   1
  -3  -1   2  314.14   12.99   1
  -3  -1   2  318.37   10.84   1
   3  -1  -2  318.07   14.02   4
   3   1  -2  323.93   14.42   3
  -3   1   2  312.33   15.11   2
  -3  -1   2  326.46   13.20   2
  -3   1   2  316.76   14.41   3
   3   1  -2  337.01   28.29   4
   3  -1  -2  324.56   14.58   3
  -3   1   2  344.98   12.96   1
  -3  -1   2  326.69   15.61   4
  -3  -1   2  364.21   12.11   3
  -3   1   2  340.33   11.92   1
   3   1  -2  317.02   19.58   1
   2  -1  -2 1284.50   49.36   1
   2  -1  -2 1287.66   48.79   4
   2   1  -2 1305.32   49.86   4
  -2  -1   2 1239.50   50.33   2
  -2   1   2 1391.18   53.61   1
  -2   1   2 1375.13   51.11   4
  -2  -1   2 1331.21   45.92   3
   2   1  -2 1301.16   62.14   3
  -2   1   2 1302.09   48.61   1
   2  -1  -2 1300.71   54.85   3
  -2   1   2 1308.57   47.17   2
  -2  -1   2 1377.32   51.61   4
  -2   1   2 1360.74   78.68   3
   2  -1  -2 1317.38   58.06   2
  -1  -1   2 1602.63   62.45   1
   1  -1  -2 1924.13   53.15   2
   1  -1  -2 1917.18   51.08   1
  -1  -1   2 1951.19   43.42   1
  -1  -1   2 2057.31   75.90   4
  -1  -1   2 1990.17   77.10   3
  -1   1   2 1999.46   70.88   4
   1   1  -2 1922.15   74.56   1
  -1   1   2 1944.62   48.32   1
  -1   1   2 1957.76   86.41   3
  -1  -1  -2 1095.41   34.28   1
   1  -1   2 1103.48   28.21   1
  -1   1  -2 1092.30   24.17   1
  -1  -1  -2 1103.99   30.78   1
  -1   1  -2 1078.01   30.03   1
   1  -1   2 1087.29   32.85   1
   1   1   2 1041.84   37.74   1
   1   1   2 1113.83   28.66   1
  -2   1  -2  510.25   27.20   1
  -2  -1  -2  559.81   18.20   1
   2   1   2  556.18   23.03   1
  -2  -1  -2  511.38   19.21   2
   2  -1   2  510.08   19.38   2
  -2  -1  -2  553.08   16.36   1
  -2   1  -2  518.14   21.81   1
   2  -1   2  538.02   22.51   1
   2   1   2  551.80   14.71   1
   2  -1   2  542.94   18.34   1
   3  -1   2  480.22   19.90   1
  -3  -1  -2  459.28   16.56   1
   3  -1   2  480.58   18.61   1
  -3  -1  -2  440.18   20.48   2
   3  -1   2  440.31   14.19   2
   3   1   2  433.20   31.13   1
  -3   1  -2  469.97   18.22   1
   3   1   2  456.13   16.67   1
  -4   1  -2 1889.37   45.55   1
   4  -1   2 1950.00   53.99   1
   4   1   2 1893.65   53.62   1
  -4  -1  -2 1992.17   42.91   1
  -5  -1  -2  247.76   16.33   1
   5  -1   2  226.07   16.56   1
   5   1   2  235.66   19.45   1
  -5   1  -2  251.11   17.21   1
   6  -1   2  405.82   19.99   1
   6   1   2  397.34   22.42   1
  -6  -1  -2  405.78   25.51   1
  -6   1  -2  419.53   23.26   1
  -7  -1  -2  175.63   23.07   1
  -7   1  -2  137.82   19.02   1
   7  -1   2  132.71   38.14   3
   7  -1   2  193.14   18.32   1
   7   1   2  157.23   17.80   1
   7   1   2  125.05   15.90   3
  -8   1  -2    6.33   22.65   1
   8  -1   2  -12.50   14.16   3
  -8  -1  -2   30.47   21.31   1
   8   1   2   -7.54    9.30   1
   8  -1   2   22.96   17.07   1
   8   1   2    7.55   18.86   3
   9  -1   2  163.30   20.69   3
   9  -1   2  153.61   21.56   1
   9   1   2  174.42   60.04   3
   9   1   2  181.12   26.27   1
  10   1   2  205.18   37.25   1
  10  -1   2  247.46   35.76   3
  10   1   2  143.00   39.28   3
  10  -1   2  251.88   59.70   1
  11  -1   2  -73.71   68.54   3
  11   1   2   -1.71   23.00   3
  11   1   2   41.99   22.73   1
  12   2  -2  109.39   48.78   3
  11   2  -2   13.25   18.54   1
  11  -2  -2   16.26   28.22   1
  11  -2  -2   28.43   28.68   3
  11   2  -2  -39.90   28.60   3
  10  -2  -2   -1.58   27.53   3
  10  -2  -2   11.21   10.81   1
  10   2  -2  -26.06   25.43   3
  10   2  -2   31.25   15.73   1
   9  -2  -2  -11.06   15.34   3
   9   2  -2  -10.23   12.66   1
  -9  -2   2   28.52   19.55   2
   9   2  -2   -2.00   22.22   3
   9  -2  -2   17.80   15.97   1
   8   2  -2   24.61   13.34   1
   8  -2  -2   20.16   17.89   3
   8   2  -2   43.12   31.29   3
  -8  -2   2   17.14   14.10   2
   8  -2  -2   40.48   13.90   1
   7   2  -2   45.67   18.58   3
  -7   2   2   21.59   13.15   1
   7  -2  -2   44.21   11.72   1
   7   2  -2   40.25    9.45   1
  -7  -2   2   20.05   11.26   2
   7  -2  -2   25.75    9.47   3
   7   2  -2   27.88   11.93   1
  -7  -2   2   27.26    9.48   1
   7  -2  -2   23.86   13.67   1
   6   2  -2    4.46    5.95   1
  -6  -2   2    2.02    7.72   1
  -6  -2   2   13.28   11.47   2
   6   2  -2   -1.22    8.19   3
   6  -2  -2   -4.19    9.96   1
  -6   2   2    1.40    7.55   1
   6  -2  -2  -55.04   17.81   3
   6   2  -2   -1.92    6.80   1
   6  -2  -2    3.04    8.02   1
  -5  -2   2  443.39   17.48   2
   5  -2  -2  453.61   36.75   1
   5   2  -2  493.90   27.53   3
   5  -2  -2  461.37   22.89   3
   5   2  -2  442.72   23.98   1
  -5   2   2  457.66   18.34   2
  -5   2   2  455.71   25.81   1
  -5  -2   2  473.82   24.22   1
   5  -2  -2  459.52   26.96   1
   5   2  -2  457.92   18.21   1
  -4   2   2  118.84    7.30   1
   4   2  -2  116.83    9.90   3
   4   2  -2  126.33    7.44   4
  -4   2   2  103.80   17.13   3
  -4  -2   2  107.40    6.94   1
  -4  -2   2  115.99    9.54   2
  -4   2   2  114.14   10.67   2
  -4   2   2  102.86    9.27   1
   4  -2  -2  121.81   10.09   1
   4   2  -2  119.05    9.36   1
  -4  -2   2  116.52    6.67   1
   4  -2  -2  117.67    8.83   3
   4  -2  -2  120.48    9.39   1
  -3   2   2  331.57   16.29   3
   3   2  -2  318.03   12.76   1
  -3  -2   2  341.10   13.90   1
  -3  -2   2  370.52   17.48   4
  -3   2   2  353.42   12.34   1
   3   2  -2  338.08   18.45   3
  -3  -2   2  344.02   15.84   1
  -3   2   2  362.39   15.25   4
   3  -2  -2  358.16   16.91   1
  -3   2   2  363.64   15.31   2
   3  -2  -2  326.29   14.49   4
  -3   2   2  364.32   21.24   1
   3  -2  -2  360.56   23.61   2
   3   2  -2  330.29   13.82   4
   3  -2  -2  361.59   13.67   1
  -3  -2   2  350.83   14.64   3
   3  -2  -2  341.28   13.90   3
   2   2  -2 1046.04   36.58   1
  -2   2   2 1191.55   41.64   4
  -2   2   2 1129.90   37.71   3
  -2  -2   2 1162.54   41.16   3
   2  -2  -2 1110.83   39.77   2
  -2  -2   2 1143.08   45.61   4
   2  -2  -2 1171.13   45.79   1
  -2   2   2 1117.17   36.49   2
  -2   2   2 1160.25   58.85   1
  -2  -2   2 1111.11   45.39   1
   2  -2  -2 1127.69   40.16   3
   2   2  -2 1158.62   44.04   1
   2   2  -2 1142.50   52.33   3
   2  -2  -2 1053.30   43.54   4
   2   2  -2 1116.22   66.01   4
   2  -2  -2 1105.44   47.00   1
  -2   2   2 1122.92   43.41   1
  -1  -2   2    3.13    1.68   1
  -1   2   2    4.30    2.17   4
   1  -2  -2    5.47    2.12   1
  -1   2   2    1.87    2.17   1
  -1  -2   2    5.64    3.09   3
  -1   2   2    3.61    2.06   1
   1   2  -2    1.35    3.20   3
  -1  -2   2    1.05    2.64   4
   1  -2  -2    1.86    2.31   1
   1  -2  -2   -0.62    4.76   4
   1   2  -2    0.05    1.79   4
  -1  -2   2    4.40    2.12   1
   1   2  -2    5.14    1.65   1
   1   2  -2   -1.35    1.57   1
   1  -2  -2    1.83    2.98   2
   0   2   2   -4.82    1.94   1
   0  -2   2   -5.03    2.72   1
   0   2   2   -3.33    3.32   1
   0  -2  -2   -6.53    1.57   1
   0  -2   2   -0.30    3.28   1
   0  -2  -2   -1.55    2.36   1
   0   2  -2    1.14    2.61   1
   0   2  -2   -4.12    2.96   1
   1  -2   2  271.92   11.87   1
   1   2   2  259.43   10.63   1
  -1   2  -2  256.05   10.69   1
   1  -2   2  241.94   11.83   1
   1   2   2  248.60   10.18   1
  -1   2  -2  239.52    8.76   1
  -1  -2  -2  236.83    8.78   1
  -1  -2  -2  247.68   11.57   1
  -2   2  -2  832.75   26.51   1
  -2  -2  -2  839.29   22.19   1
   2   2   2  861.35   21.91   1
  -2   2  -2  812.08   22.09   1
   2  -2   2  815.58   32.19   1
   2   2   2  786.54   26.63   1
  -2  -2  -2  821.68   22.65   1
   2  -2   2  867.13   29.66   1
  -3   2  -2   -0.96    5.01   1
  -3  -2  -2    9.55    3.36   2
   3  -2   2    6.43   13.80   1
   3   2   2   11.48    9.58   1
   3   2   2    2.90    5.51   1
   3  -2   2    2.04    5.14   2
  -3  -2  -2    7.75    4.12   1
   3  -2   2   14.94    7.58   1
   4  -2   2  314.10   15.68   1
   4   2   2  333.40   15.07   1
  -4  -2  -2  323.52   13.56   1
  -4   2  -2  323.24   15.97   1
  -4  -2  -2  316.78   13.87   2
   4  -2   2  324.55   13.31   2
  -5  -2  -2  113.53   13.36   1
  -5  -2  -2  112.84    8.61   2
  -5   2  -2  115.13   13.86   1
   5  -2   2  105.99   13.94   1
   5   2   2  101.24   13.07   1
  -6  -2  -2   26.82   18.04   1
  -6   2  -2   -4.88   13.87   1
   6  -2   2   17.95   12.91   1
   6   2   2   -6.34    9.27   1
  -7   2  -2  239.51   38.95   1
   7  -2   2  243.87   17.39   3
   7   2   2  236.99   21.96   1
  -7  -2  -2  237.03   26.82   1
   7  -2   2  207.93   30.87   1
   7   2   2  234.34   24.69   3
  -8   2  -2    0.46   24.98   1
   8  -2   2   17.86   20.38   3
  -8  -2  -2   49.67   38.57   1
   8   2   2   20.94   15.13   3
   8   2   2   -6.05   16.31   1
   8  -2   2    4.63   14.52   1
   9  -2   2  181.16   23.83   1
   9   2   2  176.33   24.89   3
   9   2   2  226.87   20.84   1
   9  -2   2   92.54   45.21   3
  10   2   2    1.42   16.41   1
  10  -2   2   39.66   22.33   3
  10   2   2   36.21   32.61   3
  10  -2   2   24.69   16.66   1
  11  -2   2   45.03   31.08   1
  11   2   2   43.57   23.49   1
  11   2   2  -35.46   33.24   3
  12  -3  -2  333.31   47.85   1
  12   3  -2  277.32   50.13   3
  11  -3  -2   39.87   23.21   1
  11   3  -2   47.57   18.34   1
  11  -3  -2   30.31   32.15   3
  11   3  -2   98.27   46.48   3
  10   3  -2  158.22   28.97   1
  10  -3  -2  135.36   25.21   3
 -10  -3   2  145.34   20.46   2
  10  -3  -2  146.03   26.29   1
  10   3  -2  115.23   22.52   3
   9  -3  -2  293.52   33.72   3
  -9  -3   2  342.06   28.03   2
   9   3  -2  302.96   36.16   1
   9  -3  -2  315.11   22.92   1
   9   3  -2  265.22   27.20   3
   8  -3  -2  -11.82   30.86   3
   8   3  -2   24.71   16.07   3
   8   3  -2   47.93   12.59   1
   8  -3  -2   -3.89   13.53   1
  -8  -3   2   17.55   12.54   2
  -8   3   2  -10.19   14.16   1
  -7  -3   2 1554.09   58.55   2
   7   3  -2 1483.39  106.58   1
  -7   3   2 1543.54   63.44   1
   7  -3  -2 1208.26  169.69   1
   7   3  -2 1479.19   72.49   1
  -7  -3   2 1586.27  100.83   1
   7   3  -2 1465.81   79.78   3
   7  -3  -2 1494.63   58.59   1
   7  -3  -2 1489.21   68.35   3
   6  -3  -2  190.42   15.24   3
   6   3  -2  200.16   12.51   1
   6  -3  -2  190.14   13.69   1
   6   3  -2  203.86   14.33   1
  -6  -3   2  208.23   16.33   2
   6  -3  -2  173.63   15.07   1
   6   3  -2  165.85   28.01   3
  -6  -3   2  198.83   13.31   1
  -6   3   2  188.64   12.41   1
  -5  -3   2   93.33    9.13   1
  -5   3   2  110.64    9.04   1
  -5  -3   2  102.91   12.46   2
   5   3  -2   94.44   11.77   1
   5  -3  -2   95.31    9.57   1
   5   3  -2  110.12    9.66   1
   5   3  -2   84.71   24.08   3
   5  -3  -2   97.76   11.36   1
   5  -3  -2   81.31   18.26   3
  -4   3   2 1593.31   63.62   3
   4   3  -2 1562.00   57.09   3
  -4  -3   2 1565.96   51.45   1
  -4  -3   2 1589.51   52.40   1
   4   3  -2 1508.04   65.51   4
   4   3  -2 1455.92   48.13   1
   4  -3  -2 1552.14   64.06   3
   4  -3  -2 1533.90   97.68   1
  -4   3   2 1587.14   77.08   1
   4  -3  -2 1474.36   57.73   1
  -3  -3   2  450.92   15.15   3
   3  -3  -2  404.21   15.31   3
   3  -3  -2  423.31   23.23   1
  -3  -3   2  424.93   11.76   1
   3   3  -2  398.59   17.11   3
  -3  -3   2  430.85   19.49   4
   3  -3  -2  440.69   18.87   2
   3   3  -2  431.92   20.19   4
  -3   3   2  420.00   27.90   4
  -3   3   2  440.43   22.35   1
  -3   3   2  409.28   16.29   1
   3   3  -2  386.13   11.66   1
  -3   3   2  425.79   14.42   3
  -3  -3   2  403.03   13.35   1
   3  -3  -2  410.64   16.74   1
  -2  -3   2 6936.52  179.62   1
   2  -3  -2 6695.01  258.04   1
   2  -3  -2 6812.69  239.26   3
   2  -3  -2 6700.19  260.94   4
   2  -3  -2 6923.64  245.83   2
  -2   3   2 6957.16  261.96   1
   2   3  -2 6861.62  271.68   3
   2   3  -2 6676.49  327.68   1
  -2   3   2 7118.11  261.21   1
  -2  -3   2 7228.04  274.80   4
  -2   3   2 7043.69  269.01   3
  -2  -3   2 7073.51  358.98   1
   2  -3  -2 7100.86  304.38   1
  -2  -3   2 7133.02  278.60   3
   2   3  -2 6740.36  206.80   4
  -2   3   2 7086.40  222.78   4
   1   3  -2    5.20    1.97   1
  -1   3   2    6.03    2.66   1
   1  -3  -2   11.30    2.43   4
   1  -3  -2   11.87    2.54   1
   1   3  -2    6.28    3.32   4
  -1  -3   2    8.72    2.92   3
   1  -3  -2   14.28    2.75   1
   1   3  -2    4.72    2.43   1
   1   3  -2   12.43    2.74   3
  -1   3   2    7.85    2.85   4
  -1   3   2   11.58    3.46   1
  -1  -3   2   11.35    2.74   1
  -1  -3   2    8.07    1.88   1
   0   3  -2   16.03    4.40   1
   0  -3   2   14.32    2.51   1
   0  -3  -2   18.42    2.24   4
   0   3   2   25.25    4.08   1
   0  -3  -2   14.99    3.16   1
   0   3  -2   13.94    2.43   1
   0  -3   2   15.97    2.95   3
   0  -3   2    9.47    5.60   1
   0   3   2   16.68    4.05   1
   0  -3  -2   19.43    6.29   1
   1  -3   2 1144.61   39.81   1
   1  -3   2 1061.23   36.47   1
  -1   3  -2 1125.26   36.35   1
  -1   3  -2 1026.50   33.75   1
  -1  -3  -2 1095.98   35.70   1
  -1  -3  -2 1090.98   40.79   1
   1   3   2 1089.26   34.56   1
   2  -3   2   40.86    6.76   1
   2  -3   2   34.84    6.50   1
  -2  -3  -2   47.97    6.59   1
  -2   3  -2   42.24    4.96   1
   2   3   2   34.68    7.11   1
  -2  -3  -2   35.71   14.95   1
  -2   3  -2   30.88    6.62   1
   2   3   2   34.92   11.26   1
  -3   3  -2  622.67   34.50   1
   3   3   2  601.63   25.11   1
  -3  -3  -2  612.95   24.78   1
   3  -3   2  629.03   26.88   1
   3  -3   2  595.21   21.45   1
   3   3   2  583.20   30.26   1
  -4   3  -2  849.10   26.52   1
  -4  -3  -2  909.74   36.51   2
   4  -3   2  834.20   21.29   1
  -4  -3  -2  835.96   26.41   1
   4  -3   2  833.76   24.14   2
   4   3   2  861.57   28.51   1
  -5  -3  -2  493.27   19.99   1
  -5  -3  -2  465.14   21.84   2
  -5   3  -2  512.87   18.92   1
   5   3   2  481.44   21.19   1
   5  -3   2  484.36   18.33   1
   5  -3   2  485.31   21.08   2
   6  -3   2  354.29   29.20   1
  -6   3  -2  382.06   30.08   1
  -6  -3  -2  344.77   23.28   1
  -6  -3  -2  352.32   17.85   2
   6   3   2  380.38   19.81   1
   7   3   2  935.17   44.20   3
  -7  -3  -2  935.26   63.28   1
   7  -3   2  881.26   40.77   1
   7  -3   2  876.29   41.59   3
   7   3   2  937.95   60.87   1
  -7   3  -2  938.53   46.86   1
   8  -3   2   16.74   20.21   3
   8   3   2    4.01   39.74   3
   8  -3   2    1.86   10.25   1
  -8   3  -2  -15.11   12.82   1
   8   3   2    6.40   15.92   1
  -8  -3  -2   91.70   33.13   1
   9  -3   2  185.60   23.43   1
   9   3   2  292.14   34.27   1
   9  -3   2  240.43   24.52   3
   9   3   2  240.79   39.56   3
  10  -3   2  138.25   33.74   3
  10   3   2   81.13   25.01   3
  10  -3   2   85.14   57.58   1
  11   3   2  -70.50   46.98   3
  11  -3   2   16.80   20.54   1
  12   4  -2   73.69   46.42   3
  12  -4  -2   73.35   31.21   1
  11   4  -2  496.20   51.20   3
  11  -4  -2  456.70   56.42   1
  11   4  -2  554.87   57.70   1
  11  -4  -2  427.61   41.36   3
  10   4  -2   19.89   36.14   3
  10  -4  -2   41.27   15.56   1
  10   4  -2   35.30   15.09   1
  10  -4  -2   10.43   17.95   3
 -10  -4   2   29.26   17.34   2
  -9  -4   2  305.83   29.56   2
   9   4  -2  319.22   30.63   1
   9   4  -2  348.99   31.88   3
   9  -4  -2  339.51   23.77   1
   9  -4  -2  331.45   29.57   3
   8  -4  -2 2847.89  178.02   3
  -8   4   2 2798.97  129.40   1
  -8  -4   2 2863.77  128.12   2
   8  -4  -2 2853.33  137.92   1
   8   4  -2 2843.31  198.48   1
   8   4  -2 2932.52  169.69   3
   7   4  -2   22.13   15.14   1
   7  -4  -2   19.68   10.52   1
   7   4  -2   30.97   10.70   1
   7  -4  -2   34.91   12.68   3
  -7  -4   2   31.44   23.21   2
   7   4  -2   13.67   17.71   3
  -7   4   2   21.89    9.60   1
   7  -4  -2    7.29   13.80   1
  -7  -4   2   26.94    8.62   1
   6   4  -2 2031.07   95.94   3
   6  -4  -2 1929.29  159.78   1
  -6   4   2 2030.49  103.89   1
   6   4  -2 1879.29   98.99   1
  -6  -4   2 1968.03   92.59   1
  -6  -4   2 2005.57   58.77   2
   6   4  -2 1964.66   76.66   1
   6  -4  -2 1855.04   89.97   1
   6  -4  -2 1956.97   91.97   3
  -5   4   2  496.89   28.28   1
   5  -4  -2  477.95   24.51   1
  -5  -4   2  477.89   22.64   2
   5  -4  -2  478.53   35.95   1
   5   4  -2  448.42   21.13   1
   5  -4  -2  480.75   25.33   3
   5   4  -2  470.64   21.55   1
   5   4  -2  452.48   25.59   3
  -5  -4   2  505.01   19.51   1
  -4  -4   2   28.28    4.87   1
   4  -4  -2   30.49    7.44   3
  -4  -4   2   33.44   10.96   1
  -4   4   2   35.65   11.53   1
   4   4  -2   39.25   10.17   3
  -4   4   2   24.95    7.50   3
   4  -4  -2   32.08    4.59   1
   4   4  -2   40.55    5.96   4
   4   4  -2   32.82    4.53   1
   4  -4  -2   32.92    6.04   1
   3  -4  -2 5812.38  315.69   1
   3  -4  -2 5817.46  234.43   2
  -3   4   2 5859.17  246.40   1
   3   4  -2 5792.51  224.07   3
   3  -4  -2 5744.06  355.88   3
  -3  -4   2 6103.22  187.33   1
   3   4  -2 5722.39  193.68   4
  -3   4   2 5923.68  323.24   1
  -3  -4   2 5710.23  181.37   1
   3   4  -2 5654.17  218.58   1
  -3   4   2 6184.48  209.07   3
  -3  -4   2 6236.20  177.65   4
   3  -4  -2 5625.99  208.06   1
  -3   4   2 6158.21  193.68   4
  -3  -4   2 5926.82  155.91   3
   2  -4  -2 5331.39  210.64   4
  -2  -4   2 5572.88  159.62   1
   2  -4  -2 5266.31  187.31   1
  -2  -4   2 5601.38  194.91   3
   2   4  -2 5335.90  331.94   1
  -2  -4   2 5807.12  143.27   4
  -2   4   2 5653.58  279.74   4
   2   4  -2 5458.57  219.18   3
  -2   4   2 5609.60  238.80   3
   2  -4  -2 5550.37  192.84   1
  -2   4   2 5659.83  226.02   1
   2   4  -2 5523.75  163.97   4
  -2  -4   2 5740.64  210.84   1
  -2   4   2 5618.08  167.74   1
  -1   4   2    4.38    3.45   1
  -1   4   2    8.88    5.80   4
  -1  -4   2    4.71    2.54   1
   1  -4  -2   -0.56    3.03   1
  -1  -4   2    4.26    2.33   3
   1   4  -2    5.30    2.76   1
   1   4  -2    0.02    2.85   1
   1   4  -2    7.13    3.62   4
  -1  -4   2    6.89    1.75   1
   1   4  -2    7.59    2.51   3
   1  -4  -2   10.04    3.97   1
  -1   4   2   10.82    4.04   1
   1  -4  -2    3.46    1.87   4
   0  -4  -2  957.05   26.10   4
   0   4  -2  981.22   36.02   1
   0   4   2  999.51   28.13   1
   0  -4   2 1030.31   34.27   1
   0   4  -2  964.18   38.23   1
   0  -4  -2  948.53   31.21   1
   0  -4   2  981.11   29.25   3
   0  -4   2  986.06   30.06   1
   0   4   2  959.27   26.77   1
   0  -4  -2 1029.09   37.23   1
  -1   4  -2    5.78    4.75   1
   1  -4   2    3.27    4.47   1
   1  -4   2   -2.42    4.59   1
  -1  -4  -2   -7.24    5.40   1
   1   4   2    4.64    7.79   1
   1   4   2    7.00    4.02   1
  -1   4  -2    4.06    5.22   1
  -1  -4  -2   -2.72    4.08   1
  -2  -4  -2 3805.52   87.26   1
  -2   4  -2 3841.40   93.80   1
   2  -4   2 3839.28  148.26   1
   2   4   2 3926.32  130.58   1
   2  -4   2 4217.39   83.20   1
  -2   4  -2 3849.60  193.18   1
  -3  -4  -2 4301.20  118.11   1
   3   4   2 4562.39  143.73   1
   3  -4   2 4385.49  153.94   1
   3   4   2 4370.55  125.87   1
  -3   4  -2 4377.27  120.64   1
   4   4   2   19.92    5.31   1
  -4  -4  -2   22.70    5.64   1
  -4   4  -2    9.43    7.08   1
   4  -4   2   14.12    5.77   2
   4  -4   2   20.25   10.34   1
  -5  -4  -2  730.79   39.34   2
   5  -4   2  708.34   49.06   1
   5  -4   2  731.70   31.89   2
  -5   4  -2  748.51   45.45   1
   5   4   2  749.87   28.78   1
  -5  -4  -2  717.04   26.80   1
   6   4   2  277.80   15.81   1
  -6   4  -2  236.96   23.35   1
   6  -4   2  261.16   15.54   3
   6  -4   2  214.97   22.70   1
  -6  -4  -2  290.07   18.78   1
  -6  -4  -2  256.04   15.38   2
   7  -4   2   28.19   17.98   1
  -7  -4  -2  -11.17   25.97   1
   7   4   2    3.87   14.69   1
   7   4   2   19.11   15.77   3
  -7  -4  -2    8.18   11.24   2
  -7   4  -2    9.96   11.09   1
   7  -4   2   14.77    9.74   3
   8  -4   2 1984.62  152.80   1
  -8   4  -2 1936.41  142.95   1
   8   4   2 1725.70   83.28   1
   8  -4   2 1943.84  125.36   3
  -8  -4  -2 1984.92  106.33   1
   8   4   2 1902.55   83.80   3
   9  -4   2  539.38   52.98   3
   9   4   2  524.54   48.69   3
   9   4   2  517.38   33.42   1
   9  -4   2  557.08   29.73   1
  10   4   2   32.48   25.86   3
  10   4   2   34.87   14.92   1
  10  -4   2   80.05   22.71   1
  11  -4   2  385.42   33.86   1
  11   4   2  334.72   50.52   3
  11   4   2  428.21   40.72   1
  12  -5  -2  162.79   38.97   1
  12   5  -2  226.67   54.55   3
  11  -5  -2   39.40   24.23   1
  11   5  -2  -23.47   28.90   3
  10  -5  -2  107.53   19.26   1
  10  -5  -2  191.96   25.32   3
  10   5  -2  131.58   31.04   3
 -10  -5   2  137.77   27.67   2
  -9  -5   2  152.72   21.97   2
   9   5  -2  160.45   24.86   3
   9  -5  -2  125.98   34.05   1
   9  -5  -2  132.46   43.95   3
   9   5  -2  188.30   19.23   1
   8  -5  -2  431.69   37.32   3
  -8   5   2  456.92   28.17   1
   8   5  -2  375.71   34.58   3
   8   5  -2  495.04   33.90   1
  -8  -5   2  461.09   35.30   2
   8  -5  -2  423.62   28.23   1
  -7  -5   2  323.47   30.23   1
   7  -5  -2  331.36   20.70   1
   7   5  -2  311.08   24.18   3
  -7  -5   2  325.56   20.07   2
   7  -5  -2  200.15   74.85   1
   7   5  -2  319.95   21.39   1
  -7   5   2  307.02   23.76   1
   7  -5  -2  316.34   20.71   3
   6  -5  -2 1211.66   80.83   1
  -6  -5   2 1348.93   38.62   2
   6  -5  -2 1334.34   53.65   1
   6  -5  -2 1336.94   82.97   3
  -6   5   2 1377.99   62.22   1
  -6  -5   2 1352.43   71.96   1
   6   5  -2 1301.95   69.53   3
   6   5  -2 1293.26   64.78   1
   6   5  -2 1380.88   69.42   1
   5  -5  -2  455.73   20.49   1
  -5  -5   2  433.15   18.26   1
   5   5  -2  421.35   18.17   1
  -5   5   2  424.14   26.13   3
   5  -5  -2  449.32   29.70   3
  -5   5   2  454.00   21.68   1
   5   5  -2  478.11   25.34   1
   5  -5  -2  448.59   27.34   1
   5   5  -2  432.88   29.28   3
   4  -5  -2 1408.47   92.64   3
  -4   5   2 1367.61   66.40   3
  -4  -5   2 1388.42   38.75   1
   4   5  -2 1345.46   53.70   4
   4  -5  -2 1365.14   85.24   1
   4   5  -2 1406.04   62.03   3
   4   5  -2 1361.38   48.00   1
   4   5  -2 1317.48   36.41   1
  -4   5   2 1390.47   89.96   1
   4  -5  -2 1365.68   83.29   1
  -4  -5   2 1364.41   42.48   1
   3  -5  -2 1872.78   68.38   1
  -3   5   2 1760.48   57.45   1
  -3  -5   2 1811.70   47.06   1
   3   5  -2 1806.53   81.80   3
  -3   5   2 1841.45   67.00   1
  -3  -5   2 1874.15   55.86   1
   3  -5  -2 1751.36   96.57   1
   3   5  -2 1718.24   63.54   1
   3  -5  -2 1804.13   94.61   3
   3   5  -2 1789.51  117.45   4
  -3   5   2 1869.79  103.76   3
  -3  -5   2 1946.94   70.68   4
  -3   5   2 1871.73   70.51   4
  -2   5   2  657.11   25.58   3
   2  -5  -2  691.33   28.24   1
   2  -5  -2  641.19   21.83   1
  -2  -5   2  639.61   23.92   3
   2   5  -2  638.83   23.51   1
  -2   5   2  693.97   22.09   4
  -2   5   2  700.06   46.73   1
   2   5  -2  674.02   27.86   1
  -2  -5   2  656.33   25.04   1
   2  -5  -2  674.16   38.27   4
  -2  -5   2  654.24   17.21   4
   2   5  -2  632.07   28.00   4
  -2   5   2  650.88   20.62   1
   2   5  -2  642.62   28.07   3
  -2  -5   2  703.08   28.10   1
   1  -5  -2 1513.36   54.38   1
   1   5  -2 1527.39   60.75   1
  -1  -5   2 1486.87   68.07   1
  -1   5   2 1525.67   50.05   4
  -1   5   2 1469.71   58.01   1
  -1  -5   2 1547.05   65.25   3
   1   5  -2 1471.97   62.72   1
   1   5  -2 1416.22   48.09   4
   1   5  -2 1444.03   60.26   3
  -1   5   2 1525.96   45.52   1
  -1  -5   2 1552.08   65.17   1
   1  -5  -2 1591.36   52.45   1
   1  -5  -2 1484.13   51.85   4
   0   5   2  370.75   13.35   1
   0  -5  -2  370.91   14.77   1
   0  -5  -2  352.03   17.31   1
   0   5  -2  366.98   16.23   1
   0   5  -2  347.25   19.37   3
   0  -5   2  356.04   12.62   1
   0  -5   2  344.32   13.11   3
   0  -5   2  357.72   14.52   1
   0   5  -2  385.38   17.64   1
   0   5   2  348.44   15.79   1
   0  -5  -2  354.79   11.33   4
  -1   5  -2    9.14    3.92   1
   1  -5   2   19.08    4.59   1
   1  -5   2   10.08    3.25   1
   1   5   2   12.58    4.40   1
   1   5   2    5.81    4.16   1
  -1   5  -2    5.97    4.66   1
  -1  -5  -2    6.36    5.86   1
  -1  -5  -2    8.03    8.78   1
   2  -5   2  754.21   28.83   1
  -2   5  -2  825.95   31.87   1
   2   5   2  823.19   37.12   1
   2   5   2  772.54   23.59   1
  -2  -5  -2  801.30   24.89   1
   2  -5   2  831.65   24.59   1
  -3   5  -2  199.09   12.55   1
  -3  -5  -2  186.18    9.37   1
   3  -5   2  195.60   14.85   1
   3   5   2  216.24   13.49   1
   3   5   2  195.06   10.67   1
   4   5   2 1309.59   42.03   1
   4  -5   2 1329.24   78.06   1
  -4   5  -2 1262.28   78.09   1
  -4  -5  -2 1303.60   35.09   1
  -5  -5  -2  168.25   15.97   1
  -5  -5  -2  170.89   11.91   2
   5   5   2  166.23   23.36   1
   5  -5   2  160.11   13.05   1
   5  -5   2  179.87   12.77   2
  -5   5  -2  175.33   13.26   1
   6  -5   2   94.40   12.25   3
  -6  -5  -2   94.97   11.89   1
   6  -5   2   91.51   34.84   1
   6   5   2  135.37   17.42   1
  -6  -5  -2  120.26   12.15   2
  -6   5  -2  124.78   17.91   1
  -7  -5  -2  929.19   51.10   2
   7  -5   2  953.92   48.78   1
   7   5   2  854.81   46.55   3
   7   5   2  946.14   49.75   1
  -7  -5  -2  993.14   55.66   1
   7  -5   2  922.61   51.70   3
  -7   5  -2  884.64   47.82   1
   8   5   2  297.83   20.26   1
   8  -5   2  273.83   22.94   3
   8  -5   2  205.02   49.82   1
   8   5   2  228.14   23.26   3
  -8   5  -2  209.73   23.37   1
   9  -5   2   57.00   22.07   1
   9   5   2   64.65   20.96   3
   9   5   2   85.08   21.54   1
   9  -5   2   53.12   23.52   3
  10   5   2   91.31   31.80   3
  10   5   2   46.58   19.45   1
  11  -5   2   16.13   25.57   1
  11   5   2  -15.82   29.69   3
  11   5   2   35.47   24.71   1
  12   6  -2 -122.59   85.54   3
  12  -6  -2   26.34   32.20   1
  11  -6  -2    6.47   17.66   1
  11   6  -2   10.32   40.04   3
  10   6  -2  -13.67   15.02   1
  10   6  -2  -10.04   17.49   3
  10  -6  -2   36.67   14.34   1
  10  -6  -2  -21.12   26.29   3
 -10  -6   2   20.05   22.65   2
   9  -6  -2   30.46   18.01   3
   9   6  -2   13.84   14.21   1
   9   6  -2   18.86   13.91   3
   9  -6  -2   12.82    9.97   1
  -9  -6   2    9.57   17.88   2
   8   6  -2   11.19   21.57   3
  -8   6   2    9.09   17.66   1
   8  -6  -2   43.80   14.43   1
  -8  -6   2   29.36    9.25   2
   8  -6  -2   33.66   15.15   3
   8   6  -2   20.80    9.30   1
  -7  -6   2   35.23   12.58   1
   7  -6  -2   64.92   14.71   3
   7   6  -2   47.64   12.70   3
   7   6  -2   61.22    9.12   1
  -7   6   2   40.45   14.83   1
  -7  -6   2   52.80   14.88   2
   7  -6  -2   29.92   12.60   1
   6   6  -2   37.99    6.88   1
   6  -6  -2   50.54   12.96   3
  -6  -6   2   53.53    9.34   1
   6   6  -2   53.74    8.31   1
   6   6  -2   64.96   11.67   3
  -6   6   2   57.06   10.93   1
   6  -6  -2   33.50   11.89   1
   6  -6  -2   41.22   10.57   1
   5   6  -2   98.44   10.49   3
   5   6  -2   93.47    9.44   1
   5  -6  -2   93.43   15.45   1
  -5   6   2   97.86   10.31   1
   5  -6  -2   87.87    9.90   3
   5   6  -2   96.64    7.51   1
   5  -6  -2   98.22    9.76   1
  -5  -6   2   88.94    8.34   1
  -5   6   2   89.35   11.30   3
  -4   6   2  108.09    8.15   3
  -4  -6   2   87.44   10.08   1
   4  -6  -2  115.87   11.85   1
   4   6  -2  106.40   13.45   3
   4  -6  -2  131.54   12.70   1
   4   6  -2  118.73   13.69   4
   4   6  -2  119.85   11.48   1
   4   6  -2  115.30    6.70   1
  -4   6   2  121.41   11.18   1
   4  -6  -2  126.05    8.14   3
  -4  -6   2  121.43    9.56   1
  -3  -6   2 1293.75   39.49   1
   3  -6  -2 1273.74   59.88   1
   3  -6  -2 1256.00   70.25   3
   3   6  -2 1315.01   66.23   1
  -3   6   2 1218.03   42.38   1
   3   6  -2 1203.98   35.76   4
  -3  -6   2 1329.26   66.41   4
  -3  -6   2 1256.99   38.52   1
   3   6  -2 1230.84   45.37   3
  -3   6   2 1250.68   34.67   3
   3  -6  -2 1243.10   46.01   1
   3   6  -2 1199.09   60.67   1
  -2  -6   2  814.40   36.06   1
   2  -6  -2  729.75   24.90   1
  -2  -6   2  824.91   28.37   4
   2   6  -2  802.04   40.69   1
  -2  -6   2  778.85   20.04   3
  -2   6   2  780.14   25.70   1
  -2   6   2  807.33   24.33   1
  -2   6   2  806.63   34.73   4
  -2   6   2  774.67   27.17   3
   2   6  -2  763.30   23.64   1
   2   6  -2  769.58   22.89   4
  -2  -6   2  774.36   33.50   1
   2   6  -2  778.67   34.78   3
   2  -6  -2  800.78   35.44   1
  -1   6   2  113.94    6.81   4
   1   6  -2  121.84    7.59   3
   1   6  -2  125.12    7.10   1
  -1   6   2  114.87    9.45   1
   1  -6  -2  122.11    8.49   1
  -1   6   2  114.69    7.73   1
   1  -6  -2  127.10    8.47   1
   1  -6  -2  131.04    7.62   4
   1   6  -2  121.74    7.88   1
  -1  -6   2  114.83    6.95   3
  -1  -6   2  127.39    7.57   1
  -1  -6   2  113.79    7.60   1
   0  -6  -2 1478.30   45.61   1
   0   6  -2 1446.58   48.11   1
   0  -6  -2 1404.04   44.81   4
   0   6   2 1439.83   44.74   1
   0  -6   2 1354.85   45.05   1
   0   6  -2 1432.90   65.93   1
   0   6   2 1370.87   50.11   1
   0   6  -2 1380.61   48.04   3
   0  -6  -2 1403.69   53.24   1
   0  -6   2 1381.32   43.83   3
   0  -6   2 1453.62   52.50   1
   1  -6   2  305.61   12.27   1
   1   6   2  341.57   13.27   1
  -1  -6  -2  338.46   15.38   1
  -1   6  -2  308.33   12.32   1
  -1  -6  -2  304.36   15.39   1
  -1   6  -2  322.33   16.45   1
   1  -6   2  333.24   12.88   1
   1   6   2  314.25   11.39   1
   2  -6   2   31.65    6.88   1
   2   6   2   32.34    5.82   1
   2   6   2   38.68   13.67   1
  -2   6  -2   36.42    8.05   1
  -2  -6  -2   41.96   14.58   1
   3   6   2  114.11    9.96   1
   3  -6   2   87.42    9.08   1
  -3  -6  -2   98.67   10.56   1
  -3   6  -2   93.05   11.27   1
   3   6   2  105.85   12.90   1
  -4  -6  -2  135.71   12.13   1
  -4   6  -2  149.79   12.87   1
   4  -6   2  187.49   17.16   1
   4   6   2  141.05   21.79   1
  -5  -6  -2   59.55   12.69   1
   5   6   2   86.90   13.33   1
  -5   6  -2   83.41   12.30   1
   5  -6   2   59.75   24.49   1
  -6  -6  -2  175.32   18.96   1
   6   6   2  204.74   15.36   1
  -6   6  -2  195.77   28.73   1
   6  -6   2  204.27   15.99   3
  -6  -6  -2  160.70   12.53   2
   6  -6   2  184.33   22.70   1
  -7   6  -2    5.01   17.32   1
   7   6   2   30.63   14.51   3
  -7  -6  -2    3.73   14.65   2
   7  -6   2    1.77    9.42   3
   7  -6   2   16.31   17.38   1
   7   6   2  -16.38   14.64   1
  -7  -6  -2   16.43   10.11   1
  -8   6  -2   -0.66   16.91   1
   8  -6   2   13.26   18.34   1
   8   6   2   10.03   18.40   3
   8   6   2   14.89   17.55   1
   8  -6   2  -10.78   12.07   3
   9   6   2   29.21   23.94   3
   9   6   2    2.87   18.78   1
   9  -6   2   -7.02   19.64   1
  10   6   2   13.98   39.13   3
  10   6   2    8.96   16.26   1
  10  -6   2   15.80   22.10   1
  11  -6   2   -5.77   21.69   1
  11   6   2   62.21   36.43   3
  11   6   2   14.86   28.02   1
  11  -7  -2   51.98   32.60   1
  11   7  -2   16.57   29.57   3
  10   7  -2  376.48   38.33   3
 -10  -7   2  329.20   33.40   2
  10   7  -2  476.08   42.91   1
  10  -7  -2  393.13   37.86   1
   9   7  -2  101.41   56.29   3
   9   7  -2  157.96   23.54   1
   9  -7  -2   97.35   21.46   3
  -9  -7   2  151.64   16.08   2
   9  -7  -2  149.82   24.95   1
   8  -7  -2   16.11   11.22   1
  -8  -7   2   -0.52    9.44   2
   8   7  -2  -16.71   22.17   3
  -8   7   2    3.98   17.84   1
   8   7  -2    3.76   17.74   1
   8  -7  -2   -8.11   17.35   3
   7   7  -2  805.51   51.50   3
   7  -7  -2  905.40   71.01   1
  -7  -7   2  788.51   41.44   2
   7   7  -2  850.09   43.94   1
   7  -7  -2  800.69   60.87   3
  -7   7   2  878.12   66.76   1
  -7  -7   2  860.02   48.19   1
   6  -7  -2  482.03   32.74   3
  -6   7   2  493.26   29.77   1
   6  -7  -2  455.73   34.64   1
   6   7  -2  523.28   33.35   3
  -6  -7   2  456.73   20.77   1
   6   7  -2  475.57   22.37   1
   6   7  -2  490.12   33.47   1
   6  -7  -2  387.79   42.07   1
   5  -7  -2   89.11   14.46   3
   5  -7  -2   75.31   11.86   1
   5   7  -2  119.86   16.83   3
  -5  -7   2  125.05   17.96   1
  -5   7   2  117.04   10.71   1
   5   7  -2  100.71   11.64   1
   5  -7  -2  129.00   12.05   1
  -5   7   2   84.39   11.54   3
   5   7  -2  109.26   15.59   1
   4   7  -2  335.53   15.88   3
  -4   7   2  331.81   17.54   3
   4   7  -2  342.15   13.55   1
  -4  -7   2  343.60   12.19   1
   4  -7  -2  331.20   17.00   3
  -4  -7   2  335.51   23.70   4
   4   7  -2  314.78   28.91   4
   4  -7  -2  304.67   16.44   1
  -4   7   2  325.86   16.55   1
   4  -7  -2  349.36   19.31   1
   4   7  -2  359.89   18.48   1
   3   7  -2  715.67   20.55   4
   3  -7  -2  805.26   29.89   1
   3   7  -2  769.09   29.34   3
  -3   7   2  768.60   29.25   3
  -3  -7   2  758.72   25.04   1
   3   7  -2  767.72   26.31   1
   3   7  -2  771.44   40.00   1
  -3  -7   2  738.66   21.18   1
   3  -7  -2  718.98   37.04   1
  -3   7   2  745.86   39.14   1
  -3  -7   2  756.99   35.67   4
  -2   7   2 1618.86   63.79   1
   2  -7  -2 1530.23   58.50   1
  -2   7   2 1529.37   65.19   1
  -2   7   2 1652.43   86.02   4
  -2  -7   2 1693.76   41.80   4
   2   7  -2 1607.33   61.04   3
  -2   7   2 1639.55   67.70   3
  -2  -7   2 1686.10   40.25   3
  -2  -7   2 1655.87   49.42   1
   2   7  -2 1631.06   91.83   4
   2  -7  -2 1692.11   56.60   1
  -2  -7   2 1651.87   59.22   1
   2   7  -2 1541.04   96.45   1
   2   7  -2 1685.03   75.10   1
  -1   7   2 5121.67  187.91   4
  -1   7   2 5063.89  192.57   1
  -1   7   2 5227.20  248.77   1
   1  -7  -2 4894.62  179.90   1
   1  -7  -2 5376.27  141.60   1
   1   7  -2 5308.72  173.55   1
   1  -7  -2 4930.87  124.78   4
   1   7  -2 5103.21  183.78   1
  -1  -7   2 5244.16  189.68   1
  -1  -7   2 5295.31  229.20   1
  -1  -7   2 5188.29  171.17   3
   1   7  -2 4835.41  174.79   3
   0   7  -2  285.50   12.53   1
   0  -7   2  294.86   14.75   1
   0  -7   2  283.41   12.85   3
   0   7   2  298.96   15.75   1
   0   7   2  283.31   11.82   4
   0  -7  -2  304.63   15.85   1
   0   7  -2  277.33   14.39   3
   0  -7  -2  292.71   12.48   1
   0  -7   2  276.31   12.25   1
   0   7  -2  277.97   16.73   1
   0  -7  -2  287.30   10.05   4
   0   7   2  285.12   11.94   1
  -1   7  -2   25.29    6.38   1
   1   7   2   26.41    8.36   1
   1  -7   2   19.11    8.52   1
   1   7   2   32.15   11.48   1
  -1  -7  -2   45.24    7.55   1
   1  -7   2    1.17    7.64   1
  -1   7  -2   12.79   11.27   1
   2  -7   2 2495.47  128.37   1
  -2  -7  -2 2538.71   62.82   1
   2   7   2 2671.02   83.29   1
   2   7   2 2561.43   75.44   1
  -2   7  -2 2466.69  110.05   1
   3   7   2  200.01   12.00   1
   3  -7   2  185.30   14.54   1
  -3   7  -2  165.55   15.27   1
  -3  -7  -2  165.42   11.41   1
   3   7   2  144.74   14.60   1
   4   7   2 3024.09   66.80   1
  -4   7  -2 3089.38  182.13   1
   4  -7   2 3067.92  170.45   1
  -4  -7  -2 3105.55   64.79   1
   5   7   2  103.34   14.71   1
  -5   7  -2  115.13   16.51   1
  -5  -7  -2   94.18   13.20   1
   5  -7   2   83.89   13.55   1
  -6   7  -2    6.18   28.45   1
  -6  -7  -2    8.84    9.38   1
   6  -7   2   22.07    8.38   3
   6  -7   2   21.27   13.05   1
   6   7   2   24.90   11.08   1
  -7   7  -2  471.86   38.85   1
   7  -7   2  443.69   28.39   3
   7   7   2  490.65   24.19   1
   7  -7   2  478.97   35.87   1
   7   7   2  477.82   30.93   3
  -7  -7  -2  480.10   31.96   1
  -7  -7  -2  442.38   32.27   2
   8  -7   2  142.62   42.29   3
   8   7   2  108.95   12.03   1
   8   7   2  102.13   22.48   3
  -8   7  -2  112.42   29.42   1
   8  -7   2  105.22   21.76   1
   9   7   2  113.18   21.76   1
   9  -7   2  147.16   65.09   1
   9   7   2  204.33   73.54   3
  10   7   2   77.56   38.68   3
  10   7   2  152.61   26.81   1
  10  -7   2  146.85   37.33   1
  11  -8  -2  346.35   32.64   1
  11   8  -2  469.88   54.83   3
 -10  -8   2   68.68   25.80   2
  10   8  -2   34.79   31.21   3
  10   8  -2   65.01   19.26   1
  10  -8  -2   51.41   18.07   1
   9  -8  -2  490.22   37.39   1
  -9  -8   2  462.77   32.72   2
   9   8  -2  521.36   43.66   3
   9   8  -2  491.21   48.32   1
   9  -8  -2  502.39   77.72   3
   8   8  -2  886.46   57.58   1
   8  -8  -2  908.44   71.87   3
   8   8  -2  925.69   62.97   3
   8  -8  -2  906.15   69.89   1
  -8   8   2  874.09   57.06   1
  -8  -8   2 1152.90  130.59   2
  -7  -8   2   15.10    8.77   1
   7   8  -2   19.91    8.23   1
  -7   8   2   28.74   12.59   1
   7   8  -2   -6.70   19.86   3
   7  -8  -2   27.65   10.84   3
   7  -8  -2   13.65    9.59   1
  -6  -8   2  719.48   26.14   1
   6   8  -2  691.44   28.04   1
  -6   8   2  681.38   30.87   1
   6   8  -2  688.77   22.53   1
   6   8  -2  734.70   48.63   3
   6  -8  -2  707.00   38.40   1
   6  -8  -2  681.37   46.32   3
   5   8  -2  789.38   52.48   3
   5  -8  -2  712.98   61.58   1
   5  -8  -2  817.33   49.83   1
   5   8  -2  825.59   29.09   1
   5   8  -2  874.84   39.50   1
   5  -8  -2  832.53   52.16   3
  -5  -8   2  881.65   26.76   1
  -5   8   2  822.50   49.72   1
  -5   8   2  783.30   43.86   3
   4  -8  -2    6.24    8.17   1
   4  -8  -2    7.61    4.89   3
   4   8  -2    9.11    4.83   1
   4   8  -2    5.03    7.09   3
  -4   8   2   18.44    8.98   1
  -4  -8   2    8.26    4.65   1
   4   8  -2   13.01   12.99   4
   4   8  -2    8.38    5.91   1
   4  -8  -2    3.57    9.24   1
  -4   8   2   13.00    5.25   3
  -4  -8   2   -1.74    6.08   4
  -3   8   2 3298.93  125.57   1
  -3  -8   2 3409.07   75.25   4
   3   8  -2 3247.87  115.45   3
   3   8  -2 3113.43  175.60   1
   3   8  -2 3270.94  135.55   1
   3  -8  -2 3376.01  226.95   1
  -3  -8   2 3304.44   78.13   1
  -3   8   2 3352.39  187.94   3
   3  -8  -2 3197.01  152.07   1
   3   8  -2 3215.83   85.40   4
   2   8  -2 3787.40  136.26   1
   2   8  -2 3785.87  141.79   3
  -2  -8   2 4044.33  130.77   3
   2   8  -2 3921.35  132.31   1
   2  -8  -2 3684.94  110.97   1
  -2   8   2 3868.31  100.84   1
  -2  -8   2 3968.24   99.26   1
   2  -8  -2 4080.12  126.26   1
   2   8  -2 3649.04  106.84   4
  -2   8   2 3918.00  177.29   4
  -2  -8   2 3856.13  131.89   1
   1  -8  -2  781.29   29.07   1
  -1   8   2  719.08   24.21   1
   1  -8  -2  729.87   28.86   1
  -1  -8   2  720.38   29.12   1
   1   8  -2  762.43   40.53   1
  -1   8   2  753.60   26.76   4
  -1   8   2  690.41   30.22   1
   1   8  -2  741.23   37.86   1
  -1  -8   2  762.16   27.43   1
   1   8  -2  697.33   24.96   3
  -1  -8   2  782.87   26.86   3
   0  -8  -2 1806.26   48.50   1
   0   8   2 1720.83   54.76   1
   0   8   2 1730.69   52.78   1
   0   8  -2 1634.26   74.49   1
   0   8  -2 1698.10   68.78   3
   0  -8  -2 1665.64   48.97   4
   0  -8  -2 1647.21   74.89   1
   0  -8   2 1685.69   53.13   1
   0  -8   2 1741.85   42.25   3
   0   8  -2 1740.37   50.79   1
   0   8   2 1676.58   59.43   4
   1  -8   2  904.07   29.22   3
  -1   8  -2  973.46   34.97   1
  -1  -8  -2  921.93   24.81   1
   1  -8   2  895.98   32.66   1
   1   8   2  924.46   30.94   1
  -1  -8  -2  913.00   20.90   4
   1   8   2  949.68   34.45   1
  -1   8  -2  892.87   34.96   1
   2   8   2 1347.42   36.33   1
   2   8   2 1339.51   43.32   1
  -2  -8  -2 1339.44   44.01   1
  -2   8  -2 1305.33   43.98   1
   2  -8   2 1355.75   45.64   1
   3  -8   2 1695.20   58.62   1
  -3  -8  -2 1620.31   52.08   1
  -3   8  -2 1679.56   41.60   1
   3   8   2 1641.23   30.96   1
  -4  -8  -2   34.48    9.71   1
  -4   8  -2   19.31    7.40   1
   4   8   2   31.56   11.33   1
   4  -8   2    8.05   13.08   1
  -5   8  -2  620.37   35.43   1
  -5  -8  -2  674.53   28.84   1
   5  -8   2  657.70   29.32   1
   5   8   2  640.84   26.21   1
   5  -8   2  714.72   33.03   3
  -6  -8  -2 1108.50   57.32   1
   6  -8   2 1115.09   50.15   3
   6   8   2 1031.29   41.02   1
   6  -8   2 1151.23   69.06   1
  -6   8  -2 1017.42   79.68   1
  -7  -8  -2  328.35   25.75   2
   7  -8   2  362.62   27.34   3
   7   8   2  434.72   30.33   1
   7   8   2  341.73   32.99   3
  -7  -8  -2  400.00   27.77   1
   7  -8   2  368.75   24.77   1
  -7   8  -2  377.77   34.26   1
   8  -8   2  119.22   18.30   1
   8   8   2  148.02   21.22   3
  -8   8  -2  176.46   23.18   1
   8   8   2  124.13   19.15   1
   9   8   2  375.15   28.34   1
   9   8   2  282.48   27.99   3
   9  -8   2  296.75   27.73   1
  10   8   2  164.06   59.03   3
  10   8   2  220.24   31.75   1
  10  -8   2  149.92   28.35   1
  11   9  -2    1.27   24.94   3
  11  -9  -2   30.72   21.05   1
  10  -9  -2  175.27   25.17   1
 -10  -9   2  102.13   25.64   2
  10   9  -2  160.26   38.68   3
  10   9  -2  158.83   39.14   1
  -9  -9   2   29.99   16.90   2
   9   9  -2    3.06   45.72   3
   9  -9  -2  -16.80   15.12   1
   9   9  -2   27.80   15.91   1
   8   9  -2    2.89    9.19   1
  -8  -9   2   18.04  112.69   2
   8  -9  -2    1.63   15.56   3
   8  -9  -2   -9.93   11.92   1
  -8   9   2   -7.03   13.35   1
   8   9  -2    4.51   15.89   3
   7  -9  -2 1372.71  108.80   1
  -7   9   2 1383.99   87.00   1
   7   9  -2 1448.28   57.56   1
   7   9  -2 1362.55   81.33   3
   7  -9  -2 1304.65  111.05   3
  -7  -9   2 1384.14   64.89   1
   6  -9  -2  310.96   29.45   3
   6  -9  -2  316.49   22.77   1
  -6   9   2  312.95   20.54   1
   6   9  -2  281.26   27.93   3
   6   9  -2  321.06   23.96   1
  -6  -9   2  306.24   18.04   1
   6   9  -2  330.62   16.28   1
  -5  -9   2    0.80   12.09   1
   5  -9  -2   -1.13    6.72   1
   5  -9  -2    2.60    7.29   3
   5   9  -2    9.47    7.29   1
   5   9  -2   10.18   13.48   3
  -5   9   2   -1.79    6.66   3
   5   9  -2   15.44    7.43   1
  -5   9   2    0.29    8.05   1
  -4  -9   2  119.96   10.41   4
   4  -9  -2  112.73   10.00   1
   4   9  -2  130.80   14.13   3
  -4   9   2  119.15   11.35   1
  -4   9   2  155.72   10.08   3
   4  -9  -2  119.56    8.09   3
   4  -9  -2  104.63   25.56   1
   4   9  -2  134.65   11.82   1
   4   9  -2  140.04   10.35   4
  -4  -9   2  135.99    8.39   1
   4   9  -2  124.43   13.93   1
   3   9  -2  301.99   29.43   1
   3   9  -2  301.42   16.41   3
   3  -9  -2  278.14   16.30   1
  -3   9   2  307.49   16.27   1
  -3  -9   2  314.23   15.18   4
   3   9  -2  278.80   13.32   4
  -3   9   2  292.27   13.97   3
   3   9  -2  297.24   14.98   1
  -3  -9   2  288.12   11.54   1
   3  -9  -2  300.82   15.92   1
  -2  -9   2 3128.64   78.27   3
  -2   9   2 3107.95  121.59   4
   2  -9  -2 2950.61  127.03   1
   2   9  -2 3087.36  194.24   1
   2  -9  -2 3122.89  109.67   1
  -2  -9   2 3054.44   78.71   1
   2   9  -2 3119.02  145.55   4
  -2   9   2 3033.08   97.95   1
   2   9  -2 3012.17   98.25   3
   2   9  -2 3005.00  111.13   1
   1   9  -2 2287.44   95.72   1
  -1  -9   2 2254.18   73.14   1
   1  -9  -2 2341.56   96.02   1
  -1   9   2 2265.89   74.79   4
   1   9  -2 2210.56   75.44   1
   1  -9  -2 2225.70   80.72   1
  -1  -9   2 2375.11   47.66   3
   1   9  -2 2163.51   75.64   3
  -1   9   2 2172.04   70.13   1
   0   9   2  323.97   14.14   4
   0  -9   2  358.05   12.17   3
   0   9  -2  338.14   16.42   1
   0  -9  -2  359.68   19.42   1
   0   9  -2  300.77   21.75   1
   0   9   2  370.20   18.75   1
   0   9  -2  344.67   15.57   3
   0  -9   2  360.64   20.89   1
  -1  -9  -2   59.75    9.86   1
   1   9   2   45.03    8.13   1
   1  -9   2   75.01   10.87   1
   1  -9   2   66.36    4.49   3
  -1   9  -2   47.80    9.77   1
   2  -9   2   81.16   21.63   1
   2   9   2   60.24    6.90   1
  -2  -9  -2   61.52    8.30   1
  -2   9  -2   82.39    9.06   1
   2  -9   2   66.82    4.28   3
  -3   9  -2 2210.83   73.66   1
   3   9   2 2149.10   52.79   1
   3  -9   2 2203.48   95.78   1
  -3  -9  -2 2198.36   65.15   1
  -4   9  -2 1244.02   38.31   1
  -4  -9  -2 1210.85   45.67   4
   4  -9   2 1210.48   43.52   1
   4   9   2 1228.24   36.99   1
  -4  -9  -2 1226.06   36.07   1
   5  -9   2  650.82   33.58   3
  -5  -9  -2  582.96   36.95   1
  -5   9  -2  593.03   30.16   1
   5  -9   2  704.36   35.86   1
   5   9   2  673.46   22.13   1
   6  -9   2   66.76   11.31   3
   6  -9   2   49.13   12.89   1
   6   9   2   93.10   11.69   1
  -6  -9  -2   94.08   19.34   1
  -6   9  -2   90.25   21.13   1
   7   9   2  202.16   17.66   1
   7  -9   2  174.72   18.97   3
   7   9   2  211.25   30.19   3
  -7  -9  -2  146.75   28.71   2
  -7   9  -2  178.15   25.56   1
  -7  -9  -2   93.50   33.46   1
   7  -9   2  162.01   27.85   1
  -8   9  -2   33.78   32.99   1
   8  -9   2   23.14   22.77   1
   8   9   2   19.01   16.38   3
   8   9   2    7.12   12.80   1
   9   9   2   43.36   16.51   1
   9   9   2   99.77   31.00   3
   9  -9   2   60.66   19.63   1
  10  -9   2   96.55   64.46   1
  10   9   2   99.57   41.84   3
  10   9   2  100.24   32.82   1
  11 -10  -2    7.26   28.26   1
  11  10  -2    9.72   26.60   3
  10 -10  -2    1.86   25.17   1
  10  10  -2    2.11   40.76   3
  10  10  -2   13.87   27.40   1
 -10 -10   2    8.57   27.47   2
   9 -10  -2  130.61   30.28   1
   9  10  -2   33.77   49.30   3
  -9 -10   2   52.76   21.74   2
   8 -10  -2   39.15   13.04   1
  -8  10   2   19.14   21.91   1
   8  10  -2   38.16    9.69   1
  -8 -10   2   23.47   11.60   2
   8 -10  -2    4.75   25.11   3
   8  10  -2   50.76   15.79   3
   7 -10  -2   21.35    9.42   1
   7  10  -2   25.89   22.03   1
   7  10  -2   50.07   39.80   3
  -7  10   2   15.26   32.56   1
   7 -10  -2   23.29   25.32   3
   6 -10  -2   61.57   11.77   3
   6 -10  -2   72.11   13.45   1
   6  10  -2   65.69   12.60   1
   6  10  -2   70.91   17.68   3
  -6  10   2   46.97   15.55   1
   6  10  -2   53.94   16.68   1
  -6 -10   2   50.88   10.04   1
  -5  10   2    7.35   12.95   1
   5 -10  -2   -7.27   10.74   1
  -5 -10   2    5.87    7.63   1
   5 -10  -2    4.23    4.85   3
   5  10  -2   10.52    5.51   1
   5  10  -2   -1.16   11.49   3
   5  10  -2    5.07    8.35   1
  -5  10   2    3.59    6.21   3
   5  10  -2   10.21    7.25   4
  -4 -10   2    3.87    6.18   1
   4  10  -2    1.98   10.87   1
   4  10  -2   -1.11   11.44   3
   4  10  -2    2.04    8.01   1
  -4 -10   2    1.43    9.95   4
   4  10  -2    4.95    6.21   4
  -4  10   2    4.76    4.75   3
  -4  10   2    9.22    9.38   1
   4 -10  -2    6.52   18.15   1
  -3  10   2   51.43    9.40   1
   3 -10  -2   42.70   18.27   1
  -3 -10   2   62.32    9.24   1
   3  10  -2   39.86    5.10   4
  -3  10   2   49.71    5.34   3
   3  10  -2   44.68   11.72   3
   3  10  -2   66.13    7.33   1
  -3 -10   2   45.39    7.21   4
   3  10  -2   55.72    7.47   1
   2  10  -2   88.84    7.34   4
  -2 -10   2   92.81    9.82   1
   2 -10  -2   69.94    7.19   1
   2  10  -2   93.07    8.13   1
  -2  10   2   84.82    9.52   4
   2  10  -2   77.79   16.35   3
  -2  10   2   92.14    7.55   1
   2  10  -2   85.38    8.55   1
  -1  10   2  600.86   21.90   4
   1  10  -2  597.40   34.00   1
  -1 -10   2  607.21   18.09   3
  -1  10   2  589.84   26.30   1
   1  10  -2  612.18   25.22   1
  -1 -10   2  572.41   36.05   1
   1 -10  -2  583.69   26.43   1
   1  10  -2  564.50   30.76   3
   0  10   2  283.79   12.67   1
   0  10  -2  295.41   19.68   1
   0  10   2  266.15   13.82   4
   0 -10   2  291.99   10.89   3
   0  10  -2  264.95   13.62   3
   0  10  -2  280.09   14.26   1
   0 -10  -2  277.89   14.24   1
   0 -10   2  263.16   17.68   1
  -1  10  -2  594.72   21.03   1
   1 -10   2  582.76   23.30   3
   1  10   2  572.39   20.17   1
   1 -10   2  598.74   21.86   1
  -1 -10  -2  568.57   23.67   1
  -2 -10  -2    9.37   16.83   1
  -2  10  -2    6.75    5.42   1
   2 -10   2    6.07    2.47   3
  -2 -10  -2    4.70    2.44   4
   2  10   2    5.78    7.79   1
   3 -10   2    2.63   12.07   1
  -3  10  -2   10.68    9.63   1
  -3 -10  -2   12.07    8.14   1
  -3 -10  -2    0.83    5.36   4
   3  10   2   13.86    6.59   1
  -4 -10  -2   41.05   15.65   4
  -4  10  -2   64.73   11.37   1
   4  10   2   67.14    9.94   1
   4 -10   2   54.74   10.89   1
   4 -10   2   64.25    6.79   3
  -4 -10  -2   61.07   11.77   1
  -5 -10  -2    9.81   11.35   1
   5 -10   2   17.61   10.82   1
  -5  10  -2   21.20   11.06   1
   5 -10   2   21.33    7.79   3
   5  10   2    5.50   10.27   1
  -6  10  -2    9.64   10.70   1
   6 -10   2    5.75    6.34   3
  -6 -10  -2  -11.70   12.31   1
   6 -10   2   22.00   11.76   1
   6  10   2   12.40   13.44   1
  -7  10  -2   49.28   17.05   1
  -7 -10  -2   39.09   16.37   1
   7  10   2   38.35   12.34   1
   7 -10   2   50.83   15.53   1
   7  10   2   17.74   18.71   3
  -8  10  -2   53.21   29.54   1
   8  10   2   54.50   28.53   3
   8 -10   2    8.94   26.34   1
   8  10   2   24.40   13.09   1
   9 -10   2   28.79   22.05   1
   9  10   2   67.83   22.29   3
  10  10   2   30.30   28.41   1
  10 -10   2   36.21   26.17   1
  10  10   2  -16.56   43.48   3
  11 -11  -2   17.39   29.44   1
  11  11  -2  -74.16   88.35   3
  10  11  -2  272.52   71.34   3
  10 -11  -2  281.30   36.70   1
  10  11  -2  345.78   34.56   1
 -10 -11   2  264.29   54.82   2
  -9 -11   2  259.17   32.55   2
   9 -11  -2  255.49   36.05   1
   9  11  -2  260.25   32.79   3
   9  11  -2  255.08   23.17   1
   8  11  -2   77.84   14.64   1
  -8  11   2   85.99   22.68   1
   8 -11  -2   64.29   13.92   1
   8  11  -2   95.97   21.24   3
   7  11  -2 1020.00   54.10   1
  -7  11   2  960.89   61.50   1
   7 -11  -2 1029.50   61.93   1
   7  11  -2  931.82   59.80   3
   7 -11  -2  897.29   88.28   3
  -6  11   2   41.31   17.09   1
   6 -11  -2   46.99   17.64   1
  -6 -11   2   25.75   11.70   1
   6  11  -2   11.06    8.57   1
   6  11  -2  -25.46   16.57   3
   6 -11  -2   15.76    8.35   3
   5  11  -2  523.71   26.03   1
   5 -11  -2  508.40   34.79   1
  -5 -11   2  526.33   22.71   1
   5  11  -2  527.03   34.91   3
  -5  11   2  524.01   26.95   1
   5  11  -2  575.08   28.44   1
   5  11  -2  554.77   21.45   4
   4  11  -2 1456.33   63.73   1
  -4  11   2 1564.01   80.39   3
  -4 -11   2 1487.35   56.73   4
  -4  11   2 1494.41   76.59   1
  -4 -11   2 1581.98   46.23   1
   4 -11  -2 1508.79   98.29   1
   4  11  -2 1468.23  111.44   1
   4  11  -2 1464.06   95.48   4
   4  11  -2 1450.94   62.92   3
  -3  11   2   68.11   10.46   1
   3  11  -2   47.73    8.53   4
  -3 -11   2   65.60    8.01   1
   3  11  -2   54.89    8.53   1
   3  11  -2   48.97    8.84   1
  -3  11   2   49.91    5.86   3
   3  11  -2   54.50   10.03   3
   3 -11  -2   45.90   10.95   1
   2  11  -2 2021.51  136.10   1
   2  11  -2 2049.06  126.16   1
   2 -11  -2 1993.85  100.09   1
   2  11  -2 2046.53   60.62   3
  -2  11   2 2114.12   75.58   1
   2  11  -2 2035.18   74.73   4
  -2 -11   2 2105.99   67.20   1
  -2  11   2 2106.65   94.27   4
   1  11  -2  828.49   40.63   1
  -1 -11   2  820.80   26.52   3
  -1 -11   2  829.82   30.60   1
  -1  11   2  841.05   36.53   4
   1  11  -2  783.78   30.32   3
   1  11  -2  797.96   41.75   1
  -1  11   2  817.31   30.57   1
   1 -11  -2  818.11   38.52   1
   0  11   2  358.03   17.46   4
   0  11   2  334.50   14.35   1
   0 -11  -2  342.57   19.35   1
   0  11  -2  354.02   15.51   3
   0 -11   2  397.30   16.62   1
   0 -11   2  400.51   18.68   3
   0  11  -2  366.38   20.85   1
   1 -11   2 1185.30   31.42   3
  -1  11  -2 1208.33   38.19   1
   1  11   2 1137.29   32.91   1
   1 -11   2 1204.41   33.47   1
  -1 -11  -2 1181.23   43.73   1
   2 -11   2 2363.37   66.84   1
  -2  11  -2 2355.39   54.38   1
  -2 -11  -2 2288.00   52.62   1
   2  11   2 2259.70   64.41   1
  -2 -11  -2 2550.55   50.73   4
   2 -11   2 2260.86   92.19   3
  -3 -11  -2   50.90    5.31   4
  -3  11  -2   39.33   14.21   1
   3  11   2   56.84   10.54   1
   3 -11   2   30.81   12.00   1
  -4  11  -2  861.13   37.73   1
   4 -11   2  807.07   39.62   3
   4 -11   2  781.12   33.81   1
  -4 -11  -2  728.81   42.06   4
  -4 -11  -2  806.97   28.02   1
   4  11   2  807.69   34.14   1
   5 -11   2    7.69   12.12   1
  -5 -11  -2   13.28   11.43   1
   5 -11   2   10.21    7.99   3
   5  11   2   36.13   12.04   1
  -5  11  -2   13.95   11.44   1
   6 -11   2  407.70   37.13   3
   6 -11   2  428.80   44.31   1
  -6 -11  -2  478.62   27.88   1
  -6  11  -2  425.97   37.99   1
   6  11   2  430.04   28.40   1
   7 -11   2  380.82   34.58   1
   7  11   2  417.88   29.58   3
  -7  11  -2  400.58   34.48   1
  -7 -11  -2  417.54   51.57   1
   8  11   2    6.10   19.25   3
  -8  11  -2    4.14   21.39   1
   8  11   2   20.00   16.53   1
   8 -11   2    8.40   18.83   1
   9  11   2  283.26   28.48   1
   9 -11   2  294.25   30.97   1
   9  11   2  223.26   48.91   3
  10 -11   2  283.95   32.39   1
  10  11   2  263.69   36.38   1
  10  11   2  318.40   46.41   3
  11 -12  -2  338.58   34.27   1
  11  12  -2  305.94   71.56   3
  10  12  -2   51.31   42.34   3
  10  12  -2   71.35   21.94   1
 -10 -12   2   76.06  109.40   2
  10 -12  -2  102.21   20.10   1
  -9 -12   2  332.37   45.10   2
   9  12  -2  320.36   39.91   3
   9  12  -2  332.11   24.91   1
   9 -12  -2  273.41   32.70   1
   8 -12  -2  417.78   28.17   1
   8  12  -2  485.38   44.67   3
   8  12  -2  423.46   27.02   1
  -8  12   2  371.18   52.68   1
   7 -12  -2   18.56   16.33   3
  -7  12   2    5.76   17.89   1
   7  12  -2    5.34   16.03   3
   7 -12  -2   48.35   20.29   1
   7  12  -2   10.94   11.12   1
   6  12  -2  930.77   64.14   1
  -6  12   2  893.36   54.61   1
   6 -12  -2  894.32   50.80   1
   6  12  -2  893.70   55.77   3
   6 -12  -2  888.55   61.37   3
  -6 -12   2  909.79   34.29   1
   5  12  -2 1262.94   52.71   4
   5  12  -2 1278.62   42.95   1
   5 -12  -2 1271.45   66.24   1
  -5  12   2 1330.16   75.62   1
   5  12  -2 1277.63   66.53   3
   5  12  -2 1282.43   95.11   1
  -4  12   2 1322.81   55.52   3
   4  12  -2 1269.57   65.72   1
   4  12  -2 1299.97   61.82   3
  -4 -12   2 1310.84   56.10   4
   4  12  -2 1315.09   53.14   4
   4 -12  -2 1291.19   61.38   1
  -4 -12   2 1345.94   37.46   1
  -4  12   2 1361.57   54.95   1
   4  12  -2 1308.03   88.75   1
  -3  12   2 1795.34   95.91   3
   3  12  -2 1747.66   62.16   3
  -3  12   2 1710.13   83.00   1
   3  12  -2 1672.65   79.87   1
   3 -12  -2 1753.26   84.15   1
   3  12  -2 1720.18   95.77   1
  -3 -12   2 1721.59   81.35   1
   3  12  -2 1693.41   56.85   4
   2  12  -2 1571.15   92.26   1
   2  12  -2 1439.21   47.48   3
   2  12  -2 1451.61   65.41   1
  -2 -12   2 1439.62   77.74   1
   2  12  -2 1502.00  102.27   4
  -2  12   2 1480.11   76.14   4
   2 -12  -2 1557.81   67.46   1
  -2  12   2 1492.85   47.33   1
  -1  12   2  638.15   30.17   4
   1 -12  -2  653.82   27.38   1
   1  12  -2  624.58   31.80   3
  -1  12   2  624.85   26.37   1
   1  12  -2  699.29   40.59   1
   1  12  -2  623.23   32.05   1
  -1 -12   2  662.29   26.71   1
   0 -12   2 1555.68   33.25   1
   0 -12  -2 1472.77   52.88   1
   0  12  -2 1514.71   55.58   3
   0 -12   2 1546.91   62.39   3
   0  12   2 1491.38   79.44   4
   0  12  -2 1528.58   55.89   1
   0  12   2 1543.69   52.62   1
  -1  12  -2   11.81    8.52   1
   1 -12   2    2.49    6.74   1
  -1 -12  -2    3.19    8.05   1
   1 -12   2    4.03    3.16   3
   1  12   2   -3.60   11.00   1
   2 -12   2  649.17   25.47   1
  -2  12  -2  653.56   28.84   1
  -2 -12  -2  691.56   22.35   1
   2  12   2  717.98   24.41   1
  -3 -12  -2 2729.19   59.03   1
   3 -12   2 2712.60  111.42   1
  -3 -12  -2 2892.99   91.58   4
   3  12   2 2796.16   60.95   1
  -3  12  -2 2708.30  159.98   1
   4 -12   2   81.24   14.22   1
   4 -12   2   88.64    5.42   3
  -4 -12  -2   92.89   12.63   1
  -4  12  -2   71.07   14.91   1
  -4 -12  -2   73.49   10.02   4
   4  12   2   68.70   13.90   1
  -5 -12  -2  434.82   39.66   1
   5  12   2  518.19   25.96   1
  -5  12  -2  429.00   34.62   1
   5 -12   2  505.82   34.06   3
   5 -12   2  461.72   37.50   1
  -6  12  -2  679.78   34.86   1
   6  12   2  697.91   30.73   1
   6 -12   2  685.39   40.98   1
  -6 -12  -2  680.29   41.34   1
   7  12   2   48.51   14.40   1
  -7  12  -2   67.25   20.84   1
   7  12   2   66.87   23.53   3
   7 -12   2   21.93   16.11   1
  -7 -12  -2   24.86   39.56   1
   8  12   2 1134.88   72.64   1
   8 -12   2  828.47   67.12   1
   8  12   2 1115.04   63.84   3
  -8  12  -2  962.98   78.61   1
   9  12   2  203.97   48.83   3
   9  12   2  224.65   33.49   1
   9 -12   2  228.07   37.09   1
  10 -12   2  139.50   32.25   1
  10  12   2  191.66   31.45   1
  10  12   2   83.07   39.42   3
  11  13  -2   69.89   45.45   3
  11 -13  -2  -33.40   37.59   1
  10 -13  -2  161.98   24.57   1
  10  13  -2  151.97   27.99   1
  10  13  -2  190.78   44.05   3
   9  13  -2   10.97   27.88   3
   9 -13  -2  -24.56   16.45   1
   9  13  -2   13.86   17.51   1
  -8  13   2   -5.53   17.41   1
   8 -13  -2    2.05   15.96   1
   8  13  -2   32.17   17.95   1
   8  13  -2   38.55   21.62   3
   7 -13  -2 1019.23   53.56   1
   7  13  -2  914.76   49.30   1
  -7  13   2  929.54   52.57   1
   7  13  -2  900.92   58.31   3
   6  13  -2   33.46   15.81   3
  -6  13   2   -2.84   15.00   1
   6  13  -2   -5.30   20.12   1
  -6 -13   2   26.68    9.89   1
   6 -13  -2   14.68   13.47   1
   5  13  -2   29.70   14.30   3
  -5  13   2   34.02   12.45   1
   5 -13  -2    7.63   23.72   1
  -5 -13   2   17.21   10.13   1
   5  13  -2   40.94   10.13   4
   5  13  -2   36.62   10.45   1
   5  13  -2   40.72   20.52   1
  -4 -13   2  319.79   23.27   4
   4 -13  -2  318.79   22.29   1
   4  13  -2  280.28   27.96   1
  -4  13   2  344.87   22.57   1
   4  13  -2  311.68   27.87   3
   4  13  -2  312.39   19.69   4
   4  13  -2  301.85   26.32   1
  -4  13   2  309.55   16.28   3
  -4 -13   2  317.26  109.99   1
   3  13  -2   24.99    5.84   4
   3  13  -2   24.71   10.40   1
  -3  13   2   26.56    4.89   3
   3  13  -2   37.47    9.02   3
  -3  13   2   43.59    8.38   1
   3  13  -2   16.95   13.04   1
  -3 -13   2   14.77   16.88   1
   3 -13  -2   26.39    8.59   1
   2 -13  -2  592.66   28.38   1
   2  13  -2  645.03   56.38   1
  -2  13   2  605.06   31.63   1
  -2 -13   2  619.91   20.91   1
   2  13  -2  617.18   25.94   4
   2  13  -2  629.65   43.99   1
   2  13  -2  649.44   27.07   3
  -2  13   2  594.71   38.93   4
  -1  13   2 1161.91   43.35   1
   1  13  -2 1159.27   41.67   3
  -1 -13   2 1252.38   47.50   1
   1 -13  -2 1206.58   47.87   1
  -1  13   2 1160.56   71.99   4
   1  13  -2 1237.15   72.74   1
   0  13  -2  394.71   22.68   1
   0 -13   2  441.04   17.07   1
   0  13  -2  436.19   21.74   3
   0 -13  -2  453.90   19.59   1
   0  13   2  401.38   22.75   4
   0  13   2  390.83   27.98   1
  -1 -13  -2  534.05   27.06   1
   1  13   2  548.60   34.66   1
   1 -13   2  593.79   27.22   1
  -1  13  -2  544.98   34.47   1
  -2 -13  -2    8.73   10.17   1
  -2  13  -2    6.81   17.98   1
   2  13   2   13.22   21.60   1
   2 -13   2   26.43   25.13   1
  -3 -13  -2    9.03   10.12   1
  -3  13  -2    4.20    9.35   1
   3  13   2   23.96   11.37   1
   3 -13   2   30.78   14.02   1
  -3 -13  -2   19.56    6.08   4
  -4 -13  -2  287.85   20.57   4
   4  13   2  296.17   27.82   1
   4 -13   2  220.43   11.43   3
  -4  13  -2  272.30   34.18   1
   5  13   2   90.03   11.68   1
  -5 -13  -2   62.40   12.53   1
  -5  13  -2   28.06   54.99   1
   5 -13   2   71.39   17.26   1
   6 -13   2   39.03   18.71   1
   6  13   2    5.58   15.31   1
  -6 -13  -2   16.75   16.36   1
  -6  13  -2   42.66   40.95   1
   7 -13   2  178.23   42.46   1
   7  13   2  255.15   36.63   3
  -7  13  -2  190.96   31.88   1
   7  13   2  253.13   21.44   1
  -8  13  -2  -40.38   56.95   1
   8  13   2  -49.99   65.68   3
   8  13   2   -1.39   22.27   1
   8 -13   2   27.36   18.02   1
   9  13   2   67.42   68.61   3
   9 -13   2   85.81   24.01   1
   9  13   2   70.63   25.99   1
  10  13   2  110.65   35.60   1
  10  13   2  108.38   38.90   3
  11  14  -2  -75.45   40.16   3
  11 -14  -2  -23.00   34.35   1
  10  14  -2   16.01   20.37   1
  10 -14  -2  -47.20   20.94   1
  10  14  -2    2.57   54.48   3
   9  14  -2   21.30   29.83   3
   9 -14  -2   61.02   20.35   1
   9  14  -2   45.39   15.65   1
   8  14  -2   34.45   26.41   1
   8  14  -2   17.60   20.91   3
   8 -14  -2   37.21   16.80   1
   7 -14  -2    7.14   14.10   1
  -7  14   2   17.30   16.13   1
   7  14  -2    1.41   10.47   1
   7  14  -2  -18.43   43.70   3
  -6  14   2   52.91   14.15   1
   6  14  -2   47.81   15.98   3
   6  14  -2   77.80   22.36   1
  -6 -14   2   60.35   32.96   1
   6 -14  -2   67.19   14.06   1
   5  14  -2   41.37   10.46   4
  -5 -14   2   49.40   13.40   1
   5  14  -2   40.74   11.53   3
   5  14  -2   13.07   14.77   1
  -5  14   2   66.71   14.95   1
   5 -14  -2   34.08   10.69   1
   5  14  -2   62.92   12.69   1
  -4 -14   2   81.85   11.37   1
   4  14  -2   80.33   11.56   3
  -4  14   2   65.25    5.44   3
   4  14  -2   37.00   22.08   1
  -4  14   2   91.66   16.91   1
   4  14  -2   82.90    9.99   4
   4  14  -2   86.60   12.52   1
   4 -14  -2   85.81   14.56   1
  -3 -14   2  234.26   17.88   1
   3  14  -2  224.14   29.14   1
  -3  14   2  272.01   19.78   1
  -3  14   2  236.67   16.63   3
   3  14  -2  254.60   21.54   1
   3  14  -2  254.44   17.75   4
   3  14  -2  219.13   20.48   3
   3 -14  -2  230.68   14.55   1
   2  14  -2  261.62   15.14   3
   2  14  -2  225.44   12.40   4
   2 -14  -2  235.83   17.96   1
  -2 -14   2  213.54   15.06   1
  -2  14   2  209.49   12.14   1
   2  14  -2  187.50   24.18   1
   1  14  -2  451.97   32.83   1
  -1  14   2  457.05   31.27   4
  -1 -14   2  469.00   23.45   1
   1 -14  -2  468.41   22.69   1
  -1  14   2  461.80   19.74   1
   1  14  -2  424.63   23.04   3
   0 -14   2  377.53   21.30   1
   0  14   2  365.71   23.06   4
   0  14   2  367.56   24.48   1
   0 -14  -2  391.01   22.64   1
   0  14  -2  375.85   23.15   1
   0  14  -2  378.12   16.03   3
  -1 -14  -2    3.27    8.42   1
   1  14   2   -0.39    7.23   1
   1 -14   2   18.92    8.34   1
  -1  14  -2   -1.51    8.19   1
   2 -14   2   33.13   13.32   1
  -2 -14  -2   37.17    8.67   1
   2  14   2   33.53    8.45   1
  -2  14  -2   44.65   14.19   1
  -3  14  -2  229.27   19.19   1
  -3 -14  -2  179.19   17.81   1
   3 -14   2  222.63   15.88   1
   3  14   2  262.31   20.05   1
   4  14   2   87.12   14.31   1
   4 -14   2  108.81   13.22   1
  -4  14  -2  110.77   18.33   1
  -4 -14  -2   86.16   15.92   1
  -4 -14  -2   86.05   14.49   4
   5  14   2  382.73   23.16   1
   5 -14   2  303.12   26.23   1
  -5  14  -2  360.70   26.73   1
  -5 -14  -2  409.54   28.02   1
  -6  14  -2   -5.43   14.25   1
   6  14   2   16.17   16.47   3
   6 -14   2   10.96   13.58   1
  -6 -14  -2   19.81   15.92   1
   6  14   2   25.87   14.98   1
   7  14   2   25.71   36.00   1
   7  14   2   35.94   22.96   3
  -7  14  -2   10.69   20.06   1
   7 -14   2    9.56   18.42   1
   8 -14   2  126.84   22.89   1
   8  14   2  107.32   24.13   3
   8  14   2  125.50   39.49   1
  -8  14  -2  149.90   28.28   1
   9 -14   2   20.75   21.72   1
   9  14   2   39.12   29.41   3
   9  14   2  -26.98   21.55   1
  10  14   2    3.44   33.36   1
  10 -14   2  -65.28   34.21   1
  10  14   2 -102.04   36.35   3
  10 -15  -2   72.33   25.85   1
  10  15  -2  181.01   55.97   3
   9 -15  -2  166.90   28.25   1
   9  15  -2  229.28   35.06   3
   9  15  -2  218.49   26.45   1
   8  15  -2   38.50   17.06   1
   8 -15  -2   14.06   23.61   1
   8  15  -2   -7.80   36.49   3
   7 -15  -2  491.44   40.54   1
   7  15  -2  527.27   33.97   1
  -7  15   2  507.91   39.34   1
   7  15  -2  511.83   41.50   3
  -6  15   2  181.49   25.53   1
  -6 -15   2  205.28   26.03   1
   6  15  -2  211.90   19.50   1
   6 -15  -2  214.14   53.20   1
   6  15  -2  219.03   22.22   3
  -5 -15   2  247.75   20.73   1
   5 -15  -2  247.16   19.25   1
   5  15  -2  235.78   22.16   1
  -5  15   2  249.86   21.04   1
   5  15  -2  242.04   20.04   3
   4  15  -2  922.80   40.55   4
  -4 -15   2  886.97   35.04   1
   4  15  -2  879.35   36.68   1
   4  15  -2  867.11   43.99   3
   4 -15  -2  914.75   70.73   1
   4  15  -2  645.46  131.02   1
  -4  15   2  857.17   41.58   3
  -4  15   2  872.06   58.27   1
   3 -15  -2    0.81    8.59   1
  -3 -15   2   37.54   11.17   1
   3  15  -2   10.82   11.85   3
  -3  15   2    2.34    9.91   1
   3  15  -2   -1.18    7.41   4
   3  15  -2  -10.75   10.16   1
  -3  15   2    2.97    5.41   3
   2  15  -2 1162.74   66.22   4
  -2 -15   2 1130.75   45.94   1
   2  15  -2 1177.65   46.13   3
   2 -15  -2 1096.76   54.99   1
   2  15  -2 1179.75   60.54   1
  -2  15   2 1135.18   43.43   1
  -1 -15   2  601.48   25.47   1
   1 -15  -2  596.11   28.15   1
   1  15  -2  619.72   36.64   3
   1  15  -2  598.71   33.52   1
  -1  15   2  680.61   40.97   1
  -1  15   2  575.48   36.25   4
   0  15  -2  204.18   14.95   3
   0  15   2  181.77   13.84   4
   0 -15  -2  181.88   27.37   1
   0  15   2  202.26   20.34   1
   0  15  -2  191.71   16.07   1
   0 -15   2  225.66   15.24   1
  -1 -15  -2 2202.05   61.03   1
  -1  15  -2 2115.33  110.81   1
   1  15   2 2120.07   77.00   1
   1 -15   2 2156.63   85.87   1
  -2 -15  -2  646.96   23.75   1
   2 -15   2  595.29   34.00   1
   2  15   2  615.56   28.88   1
  -2  15  -2  609.42   36.42   1
  -3  15  -2   28.12   16.14   1
   3  15   2    0.89   11.02   1
   3 -15   2   35.44   17.93   1
  -3 -15  -2   14.14   21.25   1
  -4  15  -2  464.78   45.37   1
   4 -15   2  512.54   37.64   1
   4  15   2  524.93   57.54   1
  -4 -15  -2  531.74   24.77   1
  -5  15  -2  133.71   17.52   1
   5  15   2  193.12   28.96   1
  -5 -15  -2  115.99   17.79   1
   5 -15   2  122.92   17.49   1
  -6  15  -2  407.09   42.50   1
   6  15   2  446.40   37.75   1
   6 -15   2  473.10   48.06   1
   6  15   2  370.19   51.44   3
  -6 -15  -2  421.21   31.96   1
  -7  15  -2  280.71   40.45   1
   7 -15   2  246.84   42.04   1
   7  15   2  362.59   37.43   3
   7  15   2  410.99   32.17   1
   8 -15   2  -12.48   25.61   1
   8  15   2    6.33   27.42   1
  -8  15  -2   11.27   24.31   1
   8  15   2   21.89   71.52   3
   9  15   2  346.04   43.46   3
   9 -15   2  376.04   46.08   1
   9  15   2  426.71   45.29   1
  10 -16  -2  111.35   28.21   1
  10  16  -2   88.16   98.41   3
   9  16  -2   69.97   18.35   1
   9 -16  -2   38.61   17.44   1
   9  16  -2   95.88   45.13   3
   8 -16  -2  406.08   79.07   1
   8  16  -2  413.76   31.43   1
   8  16  -2  340.29   70.05   3
   7  16  -2    7.47   15.74   1
   7 -16  -2   31.30   14.26   1
  -7  16   2   37.91   18.59   1
   7  16  -2   22.08   19.68   3
  -6  16   2  487.45   34.20   1
   6  16  -2  567.18   42.36   1
   6 -16  -2  594.21   41.14   1
   6  16  -2  595.72   41.24   3
   5  16  -2 1076.72   78.40   1
  -5  16   2 1144.15   70.85   1
  -5 -16   2 1003.74   60.32   1
   5 -16  -2 1119.16   86.31   1
   5  16  -2 1135.20   58.69   3
  -4  16   2    0.09   17.29   1
  -4 -16   2   -2.67   13.70   1
   4 -16  -2  -13.90   19.34   1
   4  16  -2   31.10   18.76   3
   4  16  -2   13.11    8.40   4
   4  16  -2   -3.75   11.13   1
   3 -16  -2 1094.58   71.74   1
  -3  16   2 1097.78   68.68   3
  -3 -16   2 1077.00   61.59   1
   3  16  -2 1149.20   87.40   4
   3  16  -2 1093.87   59.77   3
   3  16  -2 1053.85   73.13   1
  -3  16   2 1109.97   76.81   1
   2 -16  -2  278.86   16.16   1
  -2  16   2  273.79   20.33   1
   2  16  -2  271.98   21.62   3
   2  16  -2  296.74   16.35   4
  -2 -16   2  298.34   16.33   1
   2  16  -2  296.76   24.95   1
  -1 -16   2   60.47    8.42   1
   1  16  -2   69.93    7.64   3
  -1  16   2   11.99   14.26   1
  -1  16   2   45.45    7.05   4
   1  16  -2   45.66    8.59   1
   1 -16  -2   54.88   14.58   1
   0 -16  -2 2319.86   84.16   1
   0  16   2 2280.67   97.96   1
   0  16  -2 2215.46  104.74   1
   0  16   2 2187.63  143.91   4
   0 -16   2 2323.84   88.89   1
   0  16  -2 2271.03  118.28   3
  -1 -16  -2  377.94   21.47   1
  -1  16  -2  344.09   26.76   1
  -1  16  -2  334.28   19.44   3
   1 -16   2  406.30   33.68   1
   1  16   2  371.61   25.91   1
  -2  16  -2 1126.82   65.41   1
   2 -16   2 1196.29   61.84   1
   2  16   2 1270.24   76.33   1
  -2 -16  -2 1254.04   50.21   1
   3  16   2  698.12   38.65   1
  -3  16  -2  633.76   41.61   1
   3 -16   2  703.04   40.11   1
  -3 -16  -2  705.92   30.02   1
   4 -16   2   81.68   16.57   1
  -4  16  -2   75.57   16.70   1
   4  16   2   97.25   17.69   1
  -5  16  -2  713.79   46.83   1
   5  16   2  877.24   58.68   1
  -5 -16  -2  816.57   38.16   1
   5 -16   2  800.85   37.49   1
  -6 -16  -2  165.55   26.72   1
   6  16   2  173.33   22.14   1
  -6  16  -2  133.60   24.78   1
   6 -16   2  175.87   20.69   1
   6  16   2  179.18   19.96   3
  -7  16  -2  165.99   47.60   1
   7  16   2  146.12   23.67   1
   7  16   2  178.43   34.15   3
   7 -16   2  125.92   25.14   1
   8  16   2  610.23   56.53   1
  -8  16  -2  544.86   35.96   1
   8  16   2  599.28   52.95   3
   8 -16   2  569.97   49.31   1
   9  16   2  220.97   30.35   1
   9  16   2  156.58   46.33   3
   9 -16   2  159.05   37.17   1
  10 -17  -2   24.85   30.48   1
  10  17  -2   28.79   27.64   3
   9  17  -2   33.05   29.75   3
   9  17  -2   15.46   25.20   1
   9 -17  -2   53.81   18.65   1
   8 -17  -2  215.03   36.57   1
   8  17  -2  171.32   25.31   1
   8  17  -2  172.18   30.07   3
  -7  17   2   72.13   64.07   1
   7 -17  -2  136.08   24.45   1
   7  17  -2  119.14   23.61   1
   7  17  -2  113.70   20.33   3
   6  17  -2  423.17   49.62   3
   6 -17  -2  448.95   35.20   1
  -6  17   2  419.77   43.85   1
   6  17  -2  433.90   36.95   1
   5  17  -2   18.70   17.19   3
   5 -17  -2   25.08   13.19   1
  -5 -17   2   13.54   13.86   1
  -5  17   2   12.94   13.05   1
   5  17  -2   26.88   16.74   1
   4  17  -2  107.50   14.36   1
   4  17  -2  120.07   13.09   4
   4 -17  -2  102.64   17.43   1
  -4 -17   2  128.46   13.84   1
   4  17  -2  123.89   12.84   3
  -4  17   2  104.78   23.73   1
   3  17  -2  162.77   18.72   1
   3  17  -2  191.13   16.82   3
  -3  17   2  175.80   17.22   1
   3 -17  -2  207.17   44.26   1
   3  17  -2  181.97   20.41   4
  -3  17   2  160.02   15.88   3
  -3 -17   2  187.72   36.13   1
   2  17  -2   -2.00    7.79   3
   2  17  -2  -25.59   11.48   1
  -2 -17   2   10.45   12.73   1
  -2  17   2    3.40   14.34   1
   2 -17  -2    3.59   16.20   1
   2  17  -2    0.91   10.01   4
  -1  17   2  793.93   45.22   1
   1  17  -2  849.34   47.78   1
   1 -17  -2  822.56   40.93   1
  -1  17   2  715.96   64.07   4
   1  17  -2  785.23   57.57   3
  -1 -17   2  865.02   38.93   1
   0 -17   2   12.74   11.05   1
   0  17  -2   14.91   11.39   1
   0 -17  -2   36.46   16.46   1
   0  17   2   40.25   19.78   1
   0  17  -2    4.26   14.21   3
   0  17   2    6.64    3.62   4
   1 -17   2  406.58   29.04   1
  -1  17  -2  392.49   29.64   3
   1  17   2  441.15   36.87   1
  -1 -17  -2  439.29   21.78   1
  -1  17  -2  393.63   27.11   1
   2  17   2  241.62   18.25   1
  -2  17  -2  224.77   29.44   1
  -2 -17  -2  296.66   20.78   1
   2 -17   2  229.01   44.10   1
   3  17   2    0.18   14.22   1
  -3  17  -2   40.03   12.82   1
  -3 -17  -2   32.31   16.20   1
   3 -17   2    2.92   11.98   1
   4  17   2  330.75   27.67   1
  -4  17  -2  318.06   28.24   1
   4 -17   2  273.21   23.72   1
  -4 -17  -2  283.30   42.29   1
   5 -17   2  -58.85   38.08   1
   5  17   2  -18.41   16.91   1
  -5  17  -2    5.89   14.67   1
  -5 -17  -2   15.69   18.87   1
   6  17   2    1.33   25.88   3
  -6 -17  -2    9.90   18.34   1
   6 -17   2   27.42   17.21   1
   6  17   2   27.73   19.41   1
  -6  17  -2  -42.72   54.06   1
   7  17   2   43.24   23.03   3
  -7  17  -2   89.64   25.73   1
   7 -17   2   66.48   25.72   1
   7  17   2   91.54   23.72   1
   8 -17   2   80.07   28.73   1
   8  17   2  114.78   33.26   1
   8  17   2   60.06   26.14   3
  -8  17  -2  106.29   29.43   1
   9  17   2  257.29   32.34   1
   9  17   2  237.43   45.98   3
   9 -17   2  332.80   51.12   1
  10  18  -2   -9.54   38.52   3
  10 -18  -2   19.90   33.25   1
   9  18  -2   35.72   20.98   1
   9  18  -2    2.98   29.76   3
   9 -18  -2   62.26   24.36   1
   8  18  -2   92.70   24.18   3
   8 -18  -2   51.18   39.14   1
   8  18  -2   45.25   18.23   1
   7  18  -2   17.15   22.64   1
   7  18  -2   42.16   32.09   3
  -7  18   2    0.10   18.79   1
   7 -18  -2  -26.39   17.16   1
   6  18  -2   96.74   17.07   1
   6 -18  -2   98.43   15.69   1
   6  18  -2   94.00   16.67   3
  -6  18   2   74.95   23.03   1
   5  18  -2  -22.69   12.98   3
  -5 -18   2    2.83   15.48   1
   5 -18  -2   21.76   12.13   1
  -5  18   2  -48.26   32.12   1
   5  18  -2  -10.98   12.20   1
  -4  18   2   -3.10   14.63   1
   4  18  -2   -0.70    7.26   4
   4  18  -2  -23.12   37.41   3
   4 -18  -2   -4.89   12.38   1
   4  18  -2    3.60   14.81   1
  -4 -18   2  -11.60   11.31   1
   3 -18  -2   47.09   18.86   1
  -3  18   2   54.53   13.25   1
   3  18  -2   62.34   14.74   3
  -3 -18   2   87.57   15.78   1
   3  18  -2   32.34   15.24   1
   3  18  -2   47.29    8.34   4
  -2  18   2   13.34   16.25   1
   2 -18  -2   32.31   11.82   1
   2  18  -2    5.92   12.75   1
   2  18  -2   14.22    8.25   4
   2  18  -2   19.51   11.87   3
  -2 -18   2    7.52    9.40   1
  -1 -18   2  369.03   36.04   1
   1  18  -2  335.79   27.76   1
  -1  18   2  285.92   24.55   4
   1  18  -2  327.66   24.21   3
  -1  18   2  375.06   22.73   1
   1 -18  -2  353.56   29.03   1
   0 -18  -2  346.94   25.36   1
   0  18  -2  373.94   30.32   1
   0  18   2  351.01   28.17   1
   0  18   2  324.94   20.54   4
   0  18  -2  347.44   23.62   3
   0 -18   2  325.51   20.94   1
  -1 -18  -2   84.68   12.63   1
   1 -18   2   80.07   12.13   1
  -1  18  -2   74.27    8.30   3
   1  18   2   78.56   12.45   1
  -1  18  -2  101.59   15.23   1
  -2 -18  -2   59.55   11.95   1
   2  18   2   47.57   11.92   1
   2 -18   2   23.72   12.22   1
  -2  18  -2   64.62   15.84   1
   3 -18   2   31.32   17.73   1
   3  18   2   -1.23   11.33   1
  -3 -18  -2   -7.83    9.64   1
  -3  18  -2  -20.78   19.54   1
  -4  18  -2   84.81   21.02   1
   4 -18   2   90.47   18.59   1
   4  18   2   56.89   13.33   1
  -4 -18  -2   65.93   13.38   1
  -5 -18  -2  155.09   22.57   1
  -5  18  -2  130.76   31.61   1
   5  18   2  161.58   21.91   3
   5 -18   2   95.99   19.62   1
   5  18   2  165.84   21.38   1
   6  18   2  216.63   25.74   3
   6  18   2  220.21   28.41   1
  -6 -18  -2  219.74   29.62   1
   6 -18   2  163.59   34.06   1
  -6  18  -2  174.58   35.46   1
  -7  18  -2   64.43   26.60   1
   7  18   2   44.60   39.87   3
   7 -18   2   87.15   36.04   1
   7  18   2   66.61   28.46   1
   8  18   2   38.16   26.20   3
   8 -18   2    6.44   27.80   1
  -8  18  -2  -15.00   34.35   1
   8  18   2   34.62   24.45   1
   9 -18   2   58.04   45.33   1
   9  18   2   -9.22   34.93   3
   9  18   2   19.75   26.97   1
  10 -19  -2  240.27   90.54   1
   9 -19  -2  149.06   36.31   1
   9  19  -2   95.81   32.64   3
   9  19  -2  151.05   26.35   1
   8  19  -2    8.03   15.92   1
   8  19  -2   66.30   30.84   3
   8 -19  -2   17.97   33.37   1
  -7  19   2  326.05   35.47   1
   7 -19  -2  291.49   31.39   1
   7  19  -2  295.84   28.84   3
   7  19  -2  316.75   37.08   1
  -6  19   2  245.91   30.65   1
   6  19  -2  316.36   29.24   3
   6 -19  -2  258.50   28.32   1
   6  19  -2  307.87   27.07   1
  -5  19   2  569.47   35.86   1
   5  19  -2  579.03   48.85   3
   5 -19  -2  579.48   45.39   1
  -5 -19   2  580.27   46.59   1
   5  19  -2  574.52   46.18   1
   4  19  -2  622.86   50.35   3
  -4 -19   2  646.07   50.48   1
   4  19  -2  703.25   55.99   1
   4 -19  -2  610.15   41.28   1
  -4  19   2  594.22   42.43   1
   3  19  -2    9.27   14.74   1
  -3 -19   2   45.93   17.69   1
  -3  19   2   15.13   18.89   1
   3  19  -2  -36.15   20.12   3
   3 -19  -2   48.94   17.79   1
   3  19  -2   23.47    8.63   4
   2  19  -2   88.26   18.88   1
  -2  19   2   71.34   15.05   1
   2  19  -2   87.99   11.60   4
   2  19  -2   76.16   12.54   3
   2 -19  -2   63.48   13.11   1
  -2 -19   2   84.69   18.06   1
   1  19  -2 1511.99  112.11   3
   1 -19  -2 1482.77   82.33   1
  -1  19   2 1507.49   84.17   1
   1  19  -2 1593.90  100.80   1
  -1 -19   2 1587.58   99.16   1
   0  19  -2    7.41   25.65   1
   0 -19  -2    7.25   16.60   1
   0  19   2    4.05   16.67   1
   0 -19   2    7.67    9.37   1
   0  19  -2    9.67    8.15   3
  -1  19  -2 1040.33   81.12   3
   1 -19   2 1164.87   73.69   1
   1  19   2 1098.90   59.73   1
  -1  19  -2 1163.76   75.90   1
  -1 -19  -2 1075.87   83.51   1
   2  19   2  811.50   47.30   1
  -2  19  -2  729.15   44.98   1
   2 -19   2  801.67   42.60   1
  -2 -19  -2  768.65   39.66   1
   3 -19   2    5.19   12.35   1
  -3  19  -2   45.76   16.50   1
  -3 -19  -2    7.83   27.61   1
   3  19   2   15.32   19.67   1
   4 -19   2  802.00   51.76   1
   4  19   2  731.01   49.74   1
  -4  19  -2  786.54   56.03   1
  -4 -19  -2  702.28   53.53   1
   5 -19   2  111.67   50.83   1
  -5 -19  -2  172.89   33.33   1
   5  19   2  177.13   25.44   1
   5  19   2  176.71   20.36   3
  -5  19  -2  140.12   32.47   1
   6  19   2   56.54   38.08   3
  -6  19  -2   28.15   25.78   1
   6 -19   2    8.04   18.61   1
   6  19   2  147.49   44.08   1
  -7  19  -2  520.98   60.96   1
   7 -19   2  685.84   72.91   1
   7  19   2  774.88   64.14   3
   7  19   2  734.38   63.54   1
  -8  19  -2   64.33   39.03   1
   8  19   2   83.82   38.37   1
   8  19   2   49.64   31.40   3
   8 -19   2  132.03   41.52   1
   9 -19   2  102.43   81.38   1
   9  19   2   95.34   33.64   1
   9 -20  -2  178.95   32.34   1
   9  20  -2  273.78   48.94   3
   9  20  -2  216.87   33.40   1
   8  20  -2  601.49   54.60   1
   8  20  -2  620.80   58.15   3
   8 -20  -2  495.66   95.56   1
   7  20  -2   17.38   22.06   1
   7  20  -2  -10.80   24.58   3
   7 -20  -2    9.19   22.65   1
  -7  20   2    7.50   23.82   1
   6  20  -2  398.24   55.52   1
  -6  20   2  414.80   42.39   1
   6  20  -2  418.98   60.45   3
   6 -20  -2  424.99   37.05   1
  -5  20   2  271.62   39.65   1
   5  20  -2  246.98   28.26   1
   5 -20  -2  230.01   44.25   1
   5  20  -2  247.92   31.53   3
   4  20  -2    3.54   16.13   1
   4 -20  -2   22.19   21.39   1
   4  20  -2   27.00   19.08   3
  -4 -20   2   36.31   18.08   1
  -4  20   2    6.94   17.74   1
   3 -20  -2 2828.56  167.36   1
   3  20  -2 3062.18  154.27   3
   3  20  -2 2873.12  226.30   1
  -3  20   2 2699.95  146.21   1
  -3 -20   2 2982.00  186.49   1
   2  20  -2  596.15   52.13   1
   2  20  -2  649.78   43.51   3
   2  20  -2  705.34   47.58   4
   2 -20  -2  684.30   45.24   1
  -2 -20   2  637.85   49.17   1
  -2  20   2  629.06   40.01   1
  -1 -20   2  149.09   18.50   1
   1 -20  -2  149.00   18.10   1
   1  20  -2  133.14   36.21   1
   1  20  -2  132.48   17.67   3
  -1  20   2  117.24   18.18   1
   0  20  -2  578.86   42.25   3
   0  20  -2  693.09   47.84   1
   0 -20  -2  625.79   41.73   1
   0 -20   2  605.31   38.05   1
   0  20   2  679.33   50.86   1
  -1  20  -2  409.99   36.05   1
  -1 -20  -2  402.38   27.10   1
   1  20   2  348.15   31.16   1
  -1  20  -2  345.30   26.14   3
   1 -20   2  372.94   28.12   1
   2  20   2  225.10   28.68   1
   2 -20   2  252.37   32.30   1
  -2 -20  -2  201.69   24.92   1
  -2  20  -2  213.05   28.97   1
   3  20   2  600.74   43.41   1
  -3  20  -2  550.80   36.64   1
   3 -20   2  575.81   39.86   1
  -3 -20  -2  537.91   67.35   1
  -4  20  -2   16.53   17.92   1
   4 -20   2    6.04   13.91   1
  -4 -20  -2   17.96   39.94   1
   4  20   2   39.51   17.88   1
   4  20   2   37.60   16.98   3
   5  20   2  569.74   52.81   1
  -5 -20  -2  547.75   39.55   1
  -5  20  -2  551.42   69.30   1
   5 -20   2  609.13   47.08   1
   5  20   2  586.23   42.79   3
  -6  20  -2  250.63   36.30   1
   6 -20   2  275.71   39.65   1
   6  20   2  280.23   30.28   3
   6  20   2  316.96   37.71   1
   7 -20   2   93.04   38.91   1
   7  20   2   26.29   43.31   3
   7  20   2   47.89   25.78   1
  -7  20  -2   40.61   40.90   1
   8 -20   2  379.80   56.84   1
   8  20   2  265.77   41.37   1
  -8  20  -2  222.08   61.53   1
   8  20   2  192.42   91.40   3
   9 -21  -2    4.19   51.53   1
   9  21  -2   60.10   24.41   1
   9  21  -2  -43.58   87.63   3
   8  21  -2  107.09   25.30   1
   8  21  -2   69.09   33.99   3
   8 -21  -2   68.23   26.99   1
   7  21  -2  185.77   45.39   1
  -7  21   2  135.70   71.13   1
   7 -21  -2  182.65   28.28   1
   7  21  -2  157.63   34.67   3
   6  21  -2   77.53   19.97   1
   6  21  -2   46.68   20.12   3
  -6  21   2   27.57   22.91   1
   6 -21  -2   56.45   24.76   1
   5 -21  -2  -25.75   27.27   1
   5  21  -2   18.75   16.60   3
  -5  21   2  -17.07   28.27   1
   5  21  -2   18.47   18.50   1
   4  21  -2   27.80   14.04   3
   4 -21  -2   64.84   21.15   1
   4  21  -2   15.62   19.23   1
  -4  21   2    6.12   38.61   1
  -4 -21   2   32.23   33.31   1
   3  21  -2  170.07   21.73   3
   3  21  -2  161.14   51.17   1
   3 -21  -2  194.15   24.15   1
  -3  21   2  171.76   24.16   1
  -3 -21   2  234.32   24.01   1
  -2 -21   2  598.58   47.46   1
  -2  21   2  575.84   58.75   1
   2  21  -2  619.29   37.69   3
   2 -21  -2  579.16   41.33   1
   2  21  -2  609.47   56.83   1
  -1  21   2  107.84   18.83   1
   1  21  -2  103.80   16.95   1
   1  21  -2  111.01   14.95   3
   1 -21  -2  100.81   16.59   1
  -1 -21   2  109.37   17.56   1
   0  21  -2   19.84   10.22   3
   0 -21   2   14.05   17.11   1
   0  21   2   10.65   14.04   1
   0 -21  -2   -3.00   14.55   1
   0  21  -2   32.50   13.02   1
  -1 -21  -2  323.89   21.80   1
  -1  21  -2  296.55   34.19   1
   1 -21   2  318.58   35.67   1
   1  21   2  343.13   27.39   1
  -2 -21  -2   13.54   17.88   1
   2 -21   2   51.21   41.11   1
   2  21   2   58.79   25.04   1
  -2  21  -2   32.88   24.13   1
   3 -21   2   76.43   21.24   1
  -3 -21  -2   70.48   23.44   1
   3  21   2   38.40   15.97   3
  -3  21  -2   64.13   21.27   1
   3  21   2   63.99   22.17   1
  -4  21  -2   -1.75   29.53   1
   4 -21   2    3.00   24.07   1
  -4 -21  -2   16.45   22.93   1
   4  21   2   -0.70   20.00   1
   4  21   2    5.84   19.87   3
   5  21   2  134.38   25.99   1
   5 -21   2  111.41   23.38   1
   5  21   2   99.26   25.70   3
  -5  21  -2   94.31   61.70   1
  -5 -21  -2   83.28   22.46   1
  -6  21  -2   -2.95   24.10   1
   6  21   2   18.79   32.62   3
   6 -21   2  -20.38   23.26   1
   6  21   2    8.17   64.83   1
  -7  21  -2   33.62   30.94   1
   7  21   2    9.79   26.13   3
   7 -21   2    3.48   33.24   1
   7  21   2   87.74   34.32   1
   8 -21   2  -13.48   72.68   1
   8  21   2  -27.74   74.83   3
   8  21   2    6.36   27.56   1
  -8  21  -2   45.71   52.52   1
   9 -22  -2    5.71   43.11   1
   9  22  -2  -13.11   30.77   3
   9  22  -2   -7.86   24.72   1
   8  22  -2  190.48   35.79   1
   8  22  -2  101.75   40.86   3
   8 -22  -2  196.71   28.78   1
  -7  22   2   49.50   40.31   1
   7  22  -2   29.21   25.36   1
   7 -22  -2   19.77   57.00   1
   7  22  -2   44.00   28.46   3
  -6  22   2  -23.57   32.73   1
   6  22  -2   12.24   20.34   1
   6 -22  -2    7.16   30.39   1
   6  22  -2   -8.73   64.09   3
   5 -22  -2   12.65   25.33   1
   5  22  -2    5.65   20.98   1
   5  22  -2   -4.59   19.72   3
  -5  22   2   14.14   65.62   1
  -4  22   2   31.86   25.80   1
   4  22  -2   18.19   17.83   1
   4  22  -2  -20.63   19.86   3
   4 -22  -2  -24.33   26.06   1
  -4 -22   2   47.45   21.91   1
   3  22  -2  289.94   27.45   3
  -3 -22   2  278.70   23.56   1
  -3  22   2  212.27   73.73   1
   3 -22  -2  256.83   32.27   1
   3  22  -2  216.52   19.94   1
  -2 -22   2   17.46   19.63   1
   2  22  -2    8.91   11.26   3
  -2  22   2    4.15   22.97   1
   2  22  -2   15.73   14.79   1
   2 -22  -2   23.77   19.07   1
   1 -22  -2   10.39   17.03   1
  -1  22   2    4.26   22.83   1
   1  22  -2  -15.03   19.11   1
   1  22  -2   -4.01   11.72   3
  -1  22   2   10.04    7.48   3
  -1 -22   2   22.12   16.82   1
   0  22   2  244.58   26.04   1
   0  22   2  221.67   21.70   3
   0 -22  -2  215.67   25.39   1
   0  22  -2  255.03   27.82   1
   0 -22   2  204.91   24.56   1
   0  22  -2  151.72   18.94   3
   1  22   2  127.34   21.70   1
   1 -22   2  160.47   24.45   1
  -1  22  -2  140.86   27.11   1
  -1 -22  -2   79.57   17.76   1
   2  22   2  235.41   27.23   3
  -2  22  -2  187.97   33.92   1
   2  22   2  249.13   28.76   1
  -2 -22  -2  179.08   26.06   1
   2 -22   2  229.60   27.93   1
  -3  22  -2   28.22   30.01   1
   3 -22   2   47.67   34.16   1
  -3 -22  -2    1.05   17.83   1
   3  22   2    1.58   23.15   1
   3  22   2    0.63   20.16   3
   4  22   2   22.82   20.55   3
   4 -22   2   57.64   29.16   1
  -4  22  -2   34.97   31.26   1
  -4 -22  -2    9.27   22.07   1
   4  22   2   31.69   26.03   1
  -5 -22  -2   11.46   30.11   1
   5 -22   2   67.65   30.33   1
   5  22   2   58.28   25.09   1
   5  22   2   69.52   25.82   3
  -5  22  -2   66.96   24.69   1
   6 -22   2  181.56   41.88   1
   6  22   2  204.29   32.64   3
  -6  22  -2  229.55   46.50   1
   6  22   2  259.94   33.61   1
   7 -22   2   -9.51   27.26   1
  -7  22  -2  -28.47   32.34   1
   7  22   2   48.56   41.38   3
   7  22   2  -60.33   34.08   1
  -8  22  -2  -13.48   58.84   1
   8 -22   2   44.45   49.78   1
   8  22   2   78.23   30.00   1
   8  22   2  -51.86   89.87   3
   8  23  -2  -55.55   73.81   3
   8 -23  -2   28.62   34.61   1
   8  23  -2   20.27   29.78   1
   7 -23  -2  173.72   39.60   1
  -7  23   2  201.61   45.01   1
   7  23  -2  189.21   60.21   3
   7  23  -2  256.16   34.95   1
   6  23  -2    3.07   45.66   1
   6  23  -2   27.10   22.07   3
   6 -23  -2   27.60   35.19   1
  -6  23   2   55.28   37.69   1
   5  23  -2  239.49   31.19   1
   5 -23  -2  199.43   35.40   1
   5  23  -2  176.88   34.64   3
  -5  23   2  214.95   26.72   1
  -4  23   2  521.62   41.90   1
   4  23  -2  530.19   47.18   3
   4 -23  -2  578.51   42.41   1
  -4 -23   2  481.26   38.38   1
   4  23  -2  571.70   45.88   1
   3 -23  -2  180.98   28.40   1
   3  23  -2   88.52   23.93   1
   3  23  -2  130.70   24.62   3
  -3 -23   2   98.19   21.59   1
  -3  23   2  122.42   30.03   1
   2  23  -2  552.18   39.46   3
  -2 -23   2  526.34   78.59   1
   2  23  -2  632.62   51.79   1
  -2  23   2  494.16   69.95   1
   2 -23  -2  554.70   37.31   1
  -1 -23   2  331.40   30.88   1
  -1  23   2  313.19   23.29   1
   1 -23  -2  347.38   29.01   1
   1  23  -2  318.58   31.24   1
   1  23  -2  291.54   26.18   3
   0  23  -2  -13.61   24.78   1
   0 -23  -2   26.51   21.49   1
   0  23   2   55.81   23.92   1
   0 -23   2   18.40   24.33   1
   0  23   2   37.13   14.12   3
   1 -23   2  483.82   36.95   1
   1  23   2  496.57   35.05   3
   1  23   2  511.33   40.47   1
  -1  23  -2  418.22   41.73   1
  -1 -23  -2  457.92   42.35   1
   2  23   2  404.02   47.57   1
  -2  23  -2  342.12   39.48   1
   2 -23   2  293.37   36.38   1
  -2 -23  -2  349.53   36.48   1
   2  23   2  376.21   25.52   3
   3  23   2  196.02   28.15   1
   3  23   2  147.58   26.30   3
  -3 -23  -2  188.01   29.23   1
  -3  23  -2  184.60   30.52   1
   3 -23   2  254.08   33.57   1
   4 -23   2  491.55   47.12   1
   4  23   2  485.52   43.19   1
  -4 -23  -2  535.95   62.58   1
   4  23   2  426.09   40.76   3
  -4  23  -2  465.99   42.86   1
   5  23   2   89.42   53.71   1
  -5  23  -2   56.87   37.04   1
   5 -23   2   62.46   33.14   1
   5  23   2   72.16   32.75   3
  -5 -23  -2   24.93   31.22   1
   6 -23   2  425.23   49.08   1
  -6  23  -2  313.60   53.34   1
   6  23   2  308.95   38.26   3
   6  23   2  307.96   39.94   1
   7  23   2  313.67   43.06   1
   7  23   2  320.63   43.75   3
  -7  23  -2  259.66   38.36   1
   7 -23   2  182.85   34.82   1
  -8  23  -2   61.26   42.98   1
   8 -24  -2  216.24   42.89   1
   8  24  -2  159.47   31.61   1
   8  24  -2  126.79   36.78   3
  -7  24   2   36.05   46.82   1
   7  24  -2   39.29   25.95   3
   7 -24  -2   28.22   40.43   1
   7  24  -2   20.78   24.12   1
   6 -24  -2  189.88   60.52   1
   6  24  -2  168.88   71.71   3
   6  24  -2  186.45   38.81   1
  -6  24   2  172.20   41.37   1
  -5  24   2  151.92   27.12   1
   5  24  -2  215.04   34.07   1
   5 -24  -2  200.64   27.62   1
   5  24  -2  180.85   26.68   3
   4  24  -2   21.13   24.88   1
   4  24  -2   17.97   27.54   3
   4 -24  -2   45.94   30.43   1
  -4  24   2   -3.39   27.39   1
   3  24  -2  480.29   48.69   1
  -3 -24   2  430.64   42.07   1
  -3  24   2  383.41   34.86   1
   3  24  -2  484.24   36.83   3
   3 -24  -2  440.92   40.08   1
   2 -24  -2   24.14   21.24   1
   2  24  -2    5.95   30.97   3
   2  24  -2   16.22   17.09   1
  -2  24   2   44.78   29.09   1
  -2 -24   2    4.08   13.91   1
   1  24  -2  264.23   24.56   3
  -1 -24   2  278.15   40.98   1
  -1  24   2  217.90   59.65   1
   1  24  -2  287.05   25.45   1
   1 -24  -2  256.67   27.95   1
   0  24   2  775.90   60.20   1
   0  24   2  641.42   46.06   3
   0 -24   2  725.15   58.10   1
   0 -24  -2  718.11   58.64   1
   0  24  -2  836.12   49.68   1
   1 -24   2   37.38   14.08   1
   1  24   2   44.68   26.82   1
   1  24   2   63.71   14.71   3
  -1 -24  -2   19.83   24.60   1
  -1  24  -2   44.43   21.48   1
  -2 -24  -2  116.56   27.98   1
  -2  24  -2  132.90   33.46   1
   2 -24   2   63.91   30.12   1
   2  24   2  129.92   22.53   3
   2  24   2   68.50   26.55   1
   3  24   2  487.51   37.10   3
  -3  24  -2  424.39   76.35   1
  -3 -24  -2  476.29   43.70   1
   3  24   2  513.47   51.18   1
   3 -24   2  476.20   41.29   1
   4 -24   2   -0.66   22.00   1
   4  24   2   28.78   32.00   1
   4  24   2   -0.27   23.59   3
  -4 -24  -2    9.39   26.35   1
  -4  24  -2   34.50   25.87   1
  -5  24  -2  581.52   62.66   1
   5 -24   2  608.60   55.11   1
   5  24   2  455.91   67.68   1
   5  24   2  599.93   53.09   3
   6  24   2  296.95   44.40   3
   6  24   2  295.26   76.39   1
  -6  24  -2  226.66   52.33   1
   6 -24   2  315.73   53.25   1
   7 -24   2   42.63   32.88   1
   7  24   2  -29.58   26.82   3
  -7  24  -2   20.73   30.12   1
   7  24   2   74.15   29.50   1
   8  25  -2   82.04   44.87   1
   8  25  -2    4.34   37.97   3
   8 -25  -2   25.56   53.48   1
   7 -25  -2   99.22   96.69   1
   7  25  -2   17.24   39.56   3
   7  25  -2   -1.13   55.74   1
  -7  25   2   67.61   30.50   1
   6  25  -2   -1.40   29.59   1
   6  25  -2 -136.72   64.34   3
  -6  25   2   33.02   44.15   1
   6 -25  -2  -48.88   36.14   1
  -5  25   2  -10.17   32.30   1
   5  25  -2  -17.24   24.41   1
   5 -25  -2    0.46   36.50   1
   5  25  -2  -30.70   32.73   3
  -4  25   2  -28.03   32.67   1
   4  25  -2   59.13   25.52   3
   4  25  -2    3.26   23.57   1
   4 -25  -2  -28.72   31.15   1
   3  25  -2   26.25   15.91   1
  -3  25   2   26.07   27.26   1
   3  25  -2    1.28   25.51   3
   3 -25  -2   -3.40   40.63   1
  -3 -25   2  -39.89   22.17   1
   2 -25  -2  182.56   43.93   1
   2  25  -2  183.77   35.10   1
  -2 -25   2  181.70   34.65   1
   2  25  -2  220.09   28.15   3
  -2  25   2  222.97   29.47   1
   1 -25  -2  182.92   22.62   1
  -1 -25   2  206.00   32.74   1
   1  25  -2  210.88   31.39   1
  -1  25   2  202.00   28.17   1
   0 -25  -2   46.47   19.50   1
   0  25  -2   45.65   20.11   1
   0  25   2   77.49   22.89   1
   0 -25   2   55.05   18.17   1
  -1 -25  -2   -3.44   26.70   1
   1  25   2   63.84   24.95   1
   1 -25   2   72.70   19.30   1
   1  25   2   56.24   23.40   3
  -1  25  -2   15.33   28.24   1
  -2  25  -2  -34.28   60.86   1
   2 -25   2   36.50   30.03   1
   2  25   2   -4.27   33.69   1
  -2 -25  -2    4.50   25.97   1
   2  25   2   20.52   25.16   3
  -3 -25  -2  -55.84   53.23   1
   3 -25   2   22.26   30.00   1
   3  25   2   60.36   25.59   3
  -3  25  -2   55.55   34.28   1
   3  25   2   32.66   27.60   1
  -4 -25  -2   -1.68   34.51   1
   4 -25   2   61.27   29.81   1
   4  25   2   82.82   36.19   1
   4  25   2   -6.84   26.29   3
  -4  25  -2   77.06   32.89   1
   5  25   2   62.93   36.63   1
   5 -25   2   46.26   41.71   1
   5  25   2   30.17   23.49   3
  -5  25  -2    5.75   42.41   1
  -6  25  -2   98.56   56.58   1
   6  25   2   -8.73   42.04   1
   6  25   2   17.42   24.69   3
   6 -25   2  102.28   38.63   1
   7  25   2   33.50   46.39   3
   7  25   2   74.26   45.95   1
   7 -25   2   19.57   32.57   1
  -7  25  -2   69.64   46.01   1
   7 -26  -2   43.71   29.66   1
  -7  26   2   -0.65   33.50   1
   7  26  -2   68.55   32.67   3
   7  26  -2   20.15   38.36   1
   6 -26  -2  -18.23   26.44   1
  -6  26   2   48.02   36.09   1
   6  26  -2   52.63   22.98   3
   6  26  -2   23.75   56.97   1
   5 -26  -2  124.00   46.95   1
  -5  26   2  134.82   54.47   1
   5  26  -2  103.99   30.74   3
   5  26  -2  125.58   30.26   1
   4  26  -2   15.61   25.46   1
  -4  26   2    4.82   26.89   1
   4 -26  -2   17.12   27.69   1
   4  26  -2  -30.68   52.85   3
   3  26  -2   12.16   24.55   1
   3 -26  -2   11.82   21.60   1
   3  26  -2  -15.13   26.46   3
  -3  26   2  -26.02   24.78   1
  -3 -26   2   40.33   29.89   1
  -2 -26   2   38.79   16.40   1
   2 -26  -2    5.67   30.12   1
  -2  26   2   68.43   31.76   1
   2  26  -2   58.38   20.93   1
   1  26  -2  309.61   42.72   1
   1 -26  -2  333.83   36.68   1
  -1 -26   2  304.94   35.55   1
  -1  26   2  303.86   65.70   1
   0 -26   2  143.87   25.19   1
   0 -26  -2  104.74   29.68   1
   0  26   2  106.25   31.02   1
   0  26  -2  147.41   25.60   1
   1  26   2  -34.45   25.45   1
   1 -26   2  -41.26   18.26   1
  -1  26  -2   -7.87   20.97   1
   1  26   2  -13.09   24.26   3
  -1 -26  -2  -13.83   22.73   1
  -2 -26  -2    5.80   33.51   1
   2  26   2   -4.53   27.98   3
   2 -26   2  -13.51   39.28   1
  -2  26  -2  -41.13   34.64   1
   2  26   2 -139.14   55.55   1
   3 -26   2   97.95   32.21   1
  -3 -26  -2  179.13   36.58   1
   3  26   2  121.60   30.35   3
   3  26   2  136.61   34.70   1
  -3  26  -2   62.51   63.10   1
  -4  26  -2   40.06   29.73   1
   4  26   2    1.26   20.95   3
   4 -26   2  -10.89   24.58   1
   4  26   2   -9.19   29.65   1
  -4 -26  -2  -10.46   36.38   1
   5  26   2   93.53   38.74   3
   5  26   2   93.41   43.00   1
  -5  26  -2   78.59   48.55   1
   5 -26   2  108.48   41.24   1
   6  26   2   61.02   32.65   1
  -6  26  -2   58.52   53.53   1
   6 -26   2   29.22   45.54   1
   6  26   2  -48.49   36.11   3
   7  27  -2  283.01   51.52   1
   7 -27  -2  238.85   33.54   1
  -7  27   2  160.51   41.35   1
   7  27  -2  196.79   93.02   3
  -6  27   2   38.22   34.35   1
   6  27  -2    8.41   44.81   3
   6 -27  -2   14.95   29.54   1
   6  27  -2   15.53   32.13   1
   5 -27  -2  215.59   39.52   1
  -5  27   2  200.81   50.16   1
   5  27  -2  234.31   38.79   1
  -4  27   2  446.19   52.46   1
   4 -27  -2  510.79   44.07   1
   4  27  -2  576.34   48.77   3
   4  27  -2  466.10   57.90   1
   3 -27  -2   78.58   25.67   1
   3  27  -2   38.93   30.05   1
  -3  27   2   48.85   23.34   1
   3  27  -2   36.93   29.32   3
   2 -27  -2  272.98   26.48   1
  -2  27   2  365.83   37.39   1
   2  27  -2  257.05   64.61   1
  -2 -27   2  323.68   47.99   1
   1  27  -2   80.45   21.98   1
  -1  27   2   97.19   29.77   1
   1 -27  -2  164.39   29.46   1
  -1 -27   2  127.33   29.38   1
   0 -27  -2  -14.44   26.48   1
   0  27   2    8.22   22.54   1
   0 -27   2   52.79   32.91   1
   0  27  -2   40.82   34.37   1
   1 -27   2  549.57   45.26   1
  -1 -27  -2  620.47   52.99   1
   1  27   2  611.58   49.13   1
  -1  27  -2  658.39   61.55   1
  -2  27  -2  176.82   40.66   1
   2 -27   2  153.35   36.57   1
   2  27   2  247.27   41.53   1
  -2 -27  -2  187.92   61.61   1
   2  27   2  122.81   29.10   3
  -3  27  -2   56.99   38.43   1
   3 -27   2    1.38   32.72   1
  -3 -27  -2   79.75   41.32   1
   3  27   2   32.04   29.67   3
   3  27   2   48.32   35.97   1
  -4 -27  -2  273.33   83.35   1
   4 -27   2  146.00   32.62   1
   4  27   2  234.98   43.41   1
   4  27   2  214.99   27.06   3
  -4  27  -2  211.40   36.80   1
   5  27   2   79.36   53.42   1
   5 -27   2   40.40   41.42   1
  -5  27  -2  130.90   49.39   1
   5  27   2   10.84   26.66   3
   6  27   2  110.52   39.33   1
   6  27   2  101.18   52.47   3
   6 -27   2   79.91   36.20   1
  -6  27  -2   45.49   35.60   1
   6  28  -2  185.64   43.80   1
   6  28  -2  251.33   41.07   3
   6 -28  -2  188.72   93.48   1
  -6  28   2  248.47   59.93   1
   5 -28  -2  166.75   30.27   1
   5  28  -2  158.04   34.68   1
  -5  28   2  232.55   34.95   1
   5  28  -2  133.58   43.66   3
   4  28  -2  -30.59   32.79   1
   4  28  -2   19.40   31.02   3
   4 -28  -2  -38.69   40.73   1
  -4  28   2  -20.22   43.84   1
  -3  28   2  403.20   68.14   1
   3 -28  -2  378.14   43.84   1
   3  28  -2  342.28   39.66   1
  -2 -28   2  -48.95   70.96   1
   2  28  -2   83.31   37.40   1
  -2  28   2   60.52   22.70   1
   2 -28  -2    1.25   54.19   1
   1  28  -2   -9.86   55.80   1
   1 -28  -2   56.85   32.57   1
  -1 -28   2   89.07   40.02   1
  -1  28   2   16.89   64.95   1
   0 -28   2  502.03   77.72   1
   0  28  -2  594.35   57.94   1
   0 -28  -2  351.13   65.20   1
   0  28   2  508.54   56.06   1
   1 -28   2   73.84   76.14   1
  -1 -28  -2   55.45   71.89   1
   1  28   2   40.13   80.48   1
  -1  28  -2  -88.83   81.39   1
  -2  28  -2  227.90   38.24   1
  -2 -28  -2  159.79   31.48   1
   2  28   2  120.10   64.19   1
   2 -28   2  203.83   38.17   1
   3  28   2  209.00   47.09   3
  -3  28  -2  230.13   51.19   1
  -3 -28  -2  248.52   79.78   1
   3 -28   2  208.66   43.80   1
   3  28   2  228.70   46.99   1
   4  28   2    9.99   32.73   3
   4 -28   2   64.20   29.42   1
  -4  28  -2    8.99   30.55   1
   4  28   2    6.90   35.86   1
  -5  28  -2  189.05   58.27   1
   5 -28   2  197.28   51.72   1
   5  28   2  297.71   54.14   1
   5  28   2  240.28   52.29   3
   6  29  -2   29.18   33.91   1
   6 -29  -2   40.05   47.89   1
   6  29  -2   43.69   36.15   3
  -6  29   2   49.18   51.54   1
   5 -29  -2   30.19   37.96   1
   5  29  -2  -11.15   32.00   3
   5  29  -2   65.79   25.33   1
  -5  29   2   60.31   48.51   1
  -4  29   2  -31.44   78.42   1
   4 -29  -2   18.78   37.92   1
   4  29  -2   -0.26   42.31   1
  -3  29   2  -21.13   29.23   1
   3  29  -2    8.05   30.60   1
   3 -29  -2    0.18   22.58   1
   2  29  -2  -26.79   39.68   1
   2 -29  -2   85.16   41.65   1
  -2  29   2   12.54   36.90   1
  -2 -29   2   16.09   32.94   1
   1 -29  -2  113.15   27.38   1
  -1 -29   2  134.46   45.86   1
  -1  29   2   78.46   35.79   1
   1  29  -2  109.22   40.77   1
   0 -29  -2   -4.68   32.52   1
   0  29   2  -94.69   46.99   1
   0 -29   2   -9.93   35.21   1
   0  29  -2    8.23   27.02   1
  -1 -29  -2   74.27   39.36   1
  -1  29  -2   42.26   38.29   1
   1  29   2   68.75   42.76   1
  -2 -29  -2  -21.92   22.16   1
  -2  29  -2   12.50   80.29   1
   2  29   2    2.40   34.66   1
   2 -29   2  -20.20   36.56   1
   3 -29   2  -35.75   41.94   1
  -3 -29  -2   62.35   42.87   1
   3  29   2  -17.27   38.89   1
  -3  29  -2   35.05   46.58   1
   4  29   2   21.35   28.91   3
   4  29   2  -70.40   86.20   1
   4 -29   2   53.82   33.40   1
  -4  29  -2   15.54   32.02   1
   5 -29   2  -34.34   52.86   1
   5  29   2   12.42   43.67   1
  -5  29  -2   56.18   60.74   1
   5  29   2  -54.05   49.65   3
  -5  30   2  -29.67   51.64   1
   5 -30  -2  134.66   48.31   1
   5  30  -2  117.04   37.17   1
  -4  30   2   -1.22   29.52   1
   4  30  -2   -0.89   34.55   1
   4 -30  -2   12.68   30.75   1
  -3  30   2   63.75   40.01   1
   3  30  -2  107.25   28.25   1
   3 -30  -2   96.46   29.87   1
   2 -30  -2   31.39   26.03   1
  -2  30   2    2.76   29.00   1
   2  30  -2   45.88   46.70   1
   1  30  -2   21.29   29.50   1
   1 -30  -2   74.72   39.66   1
  -1 -30   2   49.75   25.17   1
  -1  30   2    3.83   40.18   1
   0 -30  -2  115.27   26.64   1
   0 -30   2  120.72   29.37   1
   0  30   2   51.74   31.82   1
   0  30  -2   67.99   35.51   1
  -1  30  -2   -3.32   45.92   1
   1  30   2   16.44   29.61   1
   1 -30   2   -1.17   79.47   1
  -1 -30  -2   56.71   23.59   1
  -2  30  -2   51.72   32.19   1
   2  30   2   54.38   42.59   1
   2 -30   2  -13.98   28.24   1
  -2 -30  -2    2.18   35.84   1
  -3  30  -2   43.54   54.75   1
   3  30   2   68.48   41.24   1
  -3 -30  -2   88.37   48.71   1
   3 -30   2   92.20   58.69   1
   4 -30   2   39.86   33.27   1
   4  30   2  -31.86   44.38   1
  -4  30  -2  -83.59   36.18   1
   4  30   2   -1.81   30.73   3
  -4  31   2  355.15   57.06   1
   4 -31  -2  381.73   57.91   1
   4  31  -2  431.21   73.30   1
   3 -31  -2   93.06   50.64   1
   3  31  -2  113.94   42.03   1
  -3  31   2   66.10   45.75   1
   2 -31  -2   37.77   37.79   1
   2  31  -2  -18.55   42.05   1
  -2  31   2   17.61   49.57   1
  -1  31   2  259.14   31.50   1
   1  31  -2  133.43   44.36   1
   1 -31  -2  249.10   50.55   1
  -1 -31   2  194.13   45.13   1
   0 -31   2   84.75   41.72   1
   0 -31  -2   74.47   75.79   1
   0  31  -2  -31.59   44.16   1
   0  31   2  -28.45   48.52   1
   1 -31   2  369.26   40.20   1
   1  31   2  435.31   56.58   1
  -1 -31  -2  375.22   56.52   1
  -1  31  -2  491.87   56.89   1
   2 -31   2  204.89   41.59   1
  -2  31  -2  122.17   39.17   1
  -2 -31  -2  122.26   64.78   1
   2  31   2  205.67   51.06   1
   3 -31   2   -9.86   28.08   1
   3  31   2   20.25   31.04   1
  -3  31  -2   -4.06   35.70   1
   3 -32  -2   58.93   35.53   1
   3  32  -2   31.99   33.06   1
  -3  32   2  -12.03   36.70   1
  -2  32   2  -26.19   30.12   1
   2  32  -2   -0.82   46.73   1
   2 -32  -2   -2.27   31.36   1
   1  32  -2   22.08   49.85   1
   1 -32  -2   22.52   42.03   1
  -1 -32   2 -120.34   95.91   1
  -1  32   2  127.05   50.41   1
   0 -32  -2  318.78   44.34   1
   0  32   2  260.71   54.05   1
   0  32  -2  345.97   83.85   1
   0 -32   2  387.88   68.30   1
   1 -32   2  120.11   36.81   1
  -1  32  -2   15.63   83.38   1
  -1 -32  -2   46.23   25.02   1
   1  32   2   47.18   57.55   1
   2 -32   2   96.48   32.57   1
   2  32   2  136.09   38.26   1
  -2 -32  -2   27.57   40.36   1
  -2  32  -2  124.95   39.59   1
  -2  33   2  -10.51   56.66   1
   2 -33  -2  -38.11   29.11   1
   2  33  -2   82.67   38.22   1
   1  33  -2   60.13   35.76   1
   1 -33  -2   11.81   31.11   1
  -1  33   2   32.37   40.03   1
   0  33  -2   -5.58   34.51   1
   0 -33   2  -60.98   53.29   1
   0 -33  -2   61.04   57.00   1
   0  33   2  -55.36   66.01   1
   1  33   2   -0.09   48.75   1
  -1  33  -2   60.18   48.28   1
   1 -33   2  -49.23   94.31   1
  -1 -33  -2  -14.12   50.80   1
  12   0  -3   16.97   28.93   3
  11   0  -3   48.24   29.12   3
  11   0  -3   -7.63   21.24   1
  10   0  -3  -19.08   25.95   3
  10   0  -3   -3.15   18.69   1
   9   0  -3   16.84   11.61   1
   9   0  -3   13.03   13.69   3
   8   0  -3    9.20   18.14   3
   8   0  -3   11.40   13.76   1
  -8   0   3    2.06   14.58   2
  -7   0   3   -4.24   18.45   2
   7   0  -3  -17.35   14.08   3
  -7   0   3    2.94    9.61   1
   7   0  -3    5.03    7.37   1
   7   0  -3   -1.01   13.80   1
   6   0  -3   -0.62    5.87   1
  -6   0   3    5.12    6.36   1
   6   0  -3    4.87   11.87   3
  -6   0   3   15.38    9.79   2
   6   0  -3   -2.29    7.93   1
  -5   0   3    8.08    4.89   1
   5   0  -3    3.23    5.74   3
  -5   0   3   -3.16    5.18   2
   5   0  -3    1.66    3.83   1
   5   0  -3   -0.95    3.83   1
   5   0  -3    0.58    7.62   4
  -5   0   3  -15.88    5.11   1
  -4   0   3   -0.83    6.86   2
   4   0  -3   -1.90    4.34   1
   4   0  -3    8.52    5.43   3
  -4   0   3    2.26    3.03   1
   4   0  -3    2.87    8.59   4
  -4   0   3   -0.76    2.22   1
   4   0  -3   -7.18    2.44   1
  -3   0   3   -2.34    1.86   1
   3   0  -3   -1.85    3.93   4
   3   0  -3    0.24    1.77   1
   3   0  -3    2.94    3.90   3
   3   0  -3   -1.85    1.56   1
  -3   0   3   -0.60    4.15   4
  -3   0   3    2.10    5.63   3
  -3   0   3    1.65    3.69   2
  -3   0   3    0.91    1.61   1
  -2   0   3    3.52    4.71   3
  -2   0   3    5.46    4.73   2
  -2   0   3    3.70    4.32   4
   2   0  -3   -2.00    3.95   4
   2   0  -3    3.32    3.65   3
   2   0  -3   -1.90    1.78   1
  -2   0   3    1.05    1.45   1
   2   0  -3    0.32    1.71   1
  -2   0   3   -1.84    1.84   1
  -1   0   3    0.69    3.04   1
  -1   0   3    1.36    2.22   1
   1   0  -3   -0.83    2.30   1
  -1   0   3    4.57    3.23   2
  -1   0   3   -0.33    4.27   4
   1   0  -3   -4.12    2.92   1
   1   0  -3    5.03    4.28   4
   0   0  -3   -4.24    3.11   1
   0   0   3   -0.33    3.42   1
   0   0   3    2.61    1.98   2
   0   0   3    1.56    7.17   1
   0   0  -3    3.60    3.49   1
  -1   0  -3   -5.32    4.96   1
   1   0   3    2.14    4.91   1
   1   0   3   -7.40   10.01   1
  -1   0  -3   -6.44    4.96   1
   1   0   3   -2.02    1.63   2
   2   0   3    2.03    5.46   1
   2   0   3   -7.60   14.52   1
  -2   0  -3    2.30    9.56   1
   3   0   3    0.17    7.49   1
  -3   0  -3    2.42    8.39   1
  -4   0  -3   -0.83    9.37   1
   4   0   3    0.07    8.53   1
   5   0   3    9.42   11.00   1
  -5   0  -3    5.70   11.52   1
  -6   0  -3  -13.18   13.27   1
   6   0   3  -10.67   23.97   1
   7   0   3    2.11   14.64   1
  -7   0  -3   14.66   18.30   1
   8   0   3   12.62   13.04   1
   8   0   3  -11.90   25.30   3
  -8   0  -3   -3.56   13.22   1
   9   0   3    4.13   16.95   3
   9   0   3  -10.85   14.45   1
  10   0   3    0.45   24.34   3
  10   0   3   11.39   18.88   1
  12  -1  -3  126.68   40.70   3
  12   1  -3   58.07   52.80   3
  11   1  -3   18.36   20.07   3
  11  -1  -3   68.07   20.88   1
  11  -1  -3   -2.79   34.41   3
  10  -1  -3  328.73   37.12   3
  10  -1  -3  332.01   40.96   1
  10   1  -3  344.33   34.40   3
  10   1  -3  370.80   35.00   1
   9  -1  -3  396.51   31.04   1
   9  -1  -3  401.24   39.12   3
   9   1  -3  400.85   35.92   1
  -9  -1   3  398.88   24.82   2
   9   1  -3  427.95   34.17   3
   8   1  -3  157.65   20.33   1
   8   1  -3  173.76   23.45   3
   8  -1  -3  179.16   19.23   1
  -8  -1   3  207.67   22.03   2
   8  -1  -3  203.54   19.64   3
   7  -1  -3 1356.84   71.97   1
   7  -1  -3 1266.64   63.85   3
  -7   1   3 1297.87   94.68   1
   7   1  -3 1246.46  134.70   1
  -7  -1   3 1282.74   64.84   2
   7   1  -3 1283.64   70.82   3
   7  -1  -3 1250.97   59.61   1
   7   1  -3 1254.66   50.16   1
  -7   1   3 1369.24   45.35   2
  -7  -1   3 1285.20   99.66   1
   6   1  -3  152.33   12.27   1
   6   1  -3  152.23   18.94   3
  -6   1   3  172.69   22.64   2
   6  -1  -3  142.64   12.36   1
  -6   1   3  127.97   11.95   1
   6  -1  -3  144.01   15.02   3
   6  -1  -3  161.95   10.61   1
  -6  -1   3  139.96   13.09   1
  -6  -1   3  153.20   15.08   2
  -5  -1   3  119.02    8.53   1
  -5   1   3  129.66    7.51   1
   5  -1  -3  130.40   15.40   3
   5   1  -3  116.97    9.64   4
   5   1  -3  125.02   11.94   3
   5  -1  -3  118.26   11.03   1
  -5   1   3  101.09   10.43   2
   5  -1  -3  120.41   12.62   1
   5   1  -3  122.84   13.06   1
  -5  -1   3  132.22    8.13   1
  -5  -1   3  129.85   13.41   2
  -4   1   3 1651.86   74.40   1
  -4   1   3 1541.31   55.25   2
   4   1  -3 1535.51   52.59   4
  -4  -1   3 1668.89   57.52   1
  -4  -1   3 1538.62   55.03   1
   4  -1  -3 1500.50   92.28   1
  -4  -1   3 1518.85   41.67   2
   4  -1  -3 1481.04   56.15   3
   4   1  -3 1532.56  123.13   1
   4  -1  -3 1519.45   58.84   4
   4   1  -3 1578.79   86.92   3
   4   1  -3 1599.95   43.72   1
  -4   1   3 1533.87   56.61   1
  -3   1   3  331.09   14.91   1
   3   1  -3  336.27   14.77   3
  -3  -1   3  355.11   17.38   4
   3  -1  -3  271.46   13.64   4
  -3   1   3  348.75   41.77   4
  -3   1   3  332.84   15.10   2
  -3  -1   3  337.88   14.43   2
  -3   1   3  334.91   12.95   1
   3  -1  -3  336.42   21.87   3
  -3   1   3  350.79   18.42   3
  -3  -1   3  324.88   15.01   3
   3  -1  -3  314.17   25.08   2
   3   1  -3  346.42   18.43   4
   3  -1  -3  317.67   19.31   1
  -2   1   3 3010.68   90.43   1
  -2  -1   3 3178.74  108.79   3
   2   1  -3 2992.42  121.31   3
   2   1  -3 2898.89   98.86   1
   2  -1  -3 2853.00  119.37   4
   2  -1  -3 2999.91  110.14   2
  -2   1   3 3087.43  125.34   1
  -2  -1   3 3077.52   82.37   1
  -2   1   3 3157.35  149.41   4
   2   1  -3 2947.30  105.67   4
  -2  -1   3 3154.39  116.36   4
  -2  -1   3 3046.41  111.92   1
  -2   1   3 3042.19   93.77   3
  -2  -1   3 2984.82   93.60   2
  -2   1   3 2961.96   95.98   2
   2  -1  -3 2933.96   96.20   3
   2  -1  -3 2845.72  105.19   1
  -1  -1   3 2714.88  116.44   3
  -1   1   3 2836.59   86.63   4
  -1   1   3 2632.78   63.60   2
   1  -1  -3 2639.73   74.42   1
  -1   1   3 2719.52   74.98   1
  -1   1   3 2751.77   74.87   1
   1   1  -3 2677.37   82.53   4
  -1  -1   3 2708.28   54.21   1
   1  -1  -3 2633.10   87.32   4
   1   1  -3 2584.28   67.00   1
   1   1  -3 2763.82   59.60   1
   1  -1  -3 2784.13  100.65   1
   1  -1  -3 2741.73  101.57   2
  -1  -1   3 2699.95   53.07   1
   0  -1  -3  665.48   22.46   2
   0   1  -3  644.74   28.07   1
   0   1  -3  650.70   24.75   1
   0   1   3  648.84   21.25   2
   0   1   3  680.17   17.32   1
   0  -1  -3  638.45   15.09   1
   0   1   3  661.80   18.15   1
   0  -1   3  659.29   15.83   1
   0  -1  -3  666.36   20.66   1
   0  -1   3  670.00   31.23   1
  -1   1  -3 2957.17   49.90   1
  -1  -1  -3 2952.72   78.57   1
   1  -1   3 3036.24   92.97   1
  -1  -1  -3 2853.02   62.15   1
   1   1   3 2792.54   83.87   1
  -1   1  -3 2749.24   64.89   1
   1   1   3 2919.43   62.55   1
   1  -1   3 2829.81   89.83   1
   2  -1   3   10.16    4.78   1
  -2  -1  -3   10.02    5.83   1
   2   1   3   14.76    6.07   1
  -2   1  -3    8.43    4.98   1
   2   1   3   10.57    4.71   1
   2  -1   3    7.04    7.74   1
  -3  -1  -3 2258.99   72.33   1
  -3   1  -3 2214.80   56.42   1
   3  -1   3 2238.66   72.96   1
   3   1   3 2227.85   65.89   1
   4  -1   3 1948.30   46.13   1
  -4   1  -3 1992.34   39.52   1
   4   1   3 1882.61   56.23   1
  -4  -1  -3 1972.37   64.94   1
   5  -1   3  376.69   17.12   1
  -5  -1  -3  384.20   26.54   1
   5   1   3  420.26   23.06   1
  -5   1  -3  379.79   21.79   1
  -6   1  -3  278.36   26.98   1
   6   1   3  340.58   42.94   1
  -6  -1  -3  309.39   20.32   1
   6  -1   3  350.32   22.17   1
  -7  -1  -3  490.97   34.01   1
  -7   1  -3  524.05   32.97   1
   7   1   3  525.93   33.47   1
   7  -1   3  559.35   28.02   1
  -8   1  -3   58.08   23.04   1
  -8  -1  -3   19.83   26.89   1
   8  -1   3   27.21   21.79   3
   8   1   3   56.33   17.45   1
   8  -1   3   60.56   20.88   1
   8   1   3   44.94   15.98   3
   9   1   3  299.73   32.50   1
   9  -1   3  301.25   35.92   1
   9  -1   3  321.25   36.50   3
   9   1   3  302.69   31.92   3
  10   1   3  259.75   32.34   3
  10  -1   3  252.03   29.96   1
  10  -1   3  217.74   66.51   3
  12  -2  -3   98.44   38.99   3
  12   2  -3   71.60   43.16   3
  11  -2  -3  455.23   46.06   3
  11   2  -3  490.74   52.01   3
  11  -2  -3  446.39   48.68   1
  10  -2  -3   72.57   18.85   1
  10   2  -3   41.80   58.81   3
  10  -2  -3   37.96   16.46   3
  10   2  -3   82.87   17.40   1
 -10  -2   3   20.35   14.77   2
  -9  -2   3  600.10   42.09   2
   9   2  -3  606.87   48.58   3
   9  -2  -3  682.67   52.53   1
   9   2  -3  638.31   39.15   1
   9  -2  -3  584.11   52.47   3
   8  -2  -3 1090.29  100.92   1
  -8  -2   3 1074.87   61.74   2
   8   2  -3 1166.20   56.48   1
   8   2  -3 1113.12   80.00   3
   8  -2  -3 1105.40   65.58   3
   7  -2  -3   -4.62    7.35   1
   7   2  -3   13.34   26.32   3
  -7  -2   3    1.14    6.43   1
   7   2  -3    8.49    6.70   1
   7  -2  -3   20.58   15.70   3
   7   2  -3   -3.13    8.54   1
   7  -2  -3    4.25    8.19   1
  -7  -2   3   20.67   12.11   2
  -7   2   3   -5.58   15.52   1
   6  -2  -3 1671.99   90.52   3
   6   2  -3 1723.97   85.37   3
  -6  -2   3 1728.32   74.79   1
   6   2  -3 1703.23  101.20   1
  -6   2   3 1794.15   55.14   1
   6  -2  -3 1646.52   67.18   1
  -6   2   3 1711.80   58.43   2
   6  -2  -3 1711.15   89.35   1
  -6  -2   3 1715.52   68.95   2
  -5  -2   3 3096.55   99.40   1
  -5   2   3 3025.86  102.44   2
   5   2  -3 3041.60  118.70   4
   5  -2  -3 2984.61  248.07   1
   5   2  -3 3081.68  136.16   3
   5  -2  -3 3165.67  152.48   1
  -5  -2   3 3007.24  109.44   2
   5  -2  -3 3014.87  124.24   3
  -5  -2   3 3193.80  118.63   1
  -5   2   3 3204.20  142.64   1
   5   2  -3 3011.86  228.80   1
  -4  -2   3    7.95    2.35   1
  -4   2   3  -24.17   14.37   3
   4  -2  -3    6.94    3.76   1
   4  -2  -3    0.87    3.60   1
   4  -2  -3    1.38    7.58   4
  -4   2   3    2.59    4.84   1
  -4   2   3    2.32    3.30   1
   4  -2  -3    3.56    8.79   3
   4   2  -3    5.27    5.61   3
   4   2  -3    4.31    2.28   1
   4   2  -3    3.18    1.92   1
   4   2  -3   11.44    7.70   4
  -4  -2   3    3.45    2.09   1
  -4   2   3   -5.89    7.29   2
  -4  -2   3    7.33    8.64   2
   3  -2  -3  596.49   24.13   3
  -3  -2   3  638.94   23.93   3
   3  -2  -3  593.94   28.36   4
  -3  -2   3  636.99   30.00   4
  -3   2   3  646.76   25.81   1
  -3   2   3  652.67   29.08   1
   3   2  -3  654.04   27.04   4
  -3   2   3  622.59   20.57   3
   3   2  -3  641.18   32.83   3
   3  -2  -3  610.17   26.36   1
   3  -2  -3  577.42   25.12   2
  -3   2   3  651.48   41.39   4
  -3   2   3  583.77   23.20   2
  -2  -2   3    6.26    2.53   1
   2  -2  -3    3.84    8.21   4
  -2   2   3    4.53    4.68   3
   2  -2  -3    3.90    4.71   3
   2  -2  -3    7.60    5.06   1
   2   2  -3   16.49    5.85   3
   2   2  -3   11.61    1.86   1
  -2   2   3    4.87    3.35   1
  -2   2   3    1.76    4.38   2
  -2  -2   3   10.84    6.50   3
  -2  -2   3    6.38    1.57   1
  -2   2   3   10.79    2.44   1
  -2  -2   3    8.89    5.20   4
   2  -2  -3    6.01    6.11   2
   2  -2  -3    7.39    2.94   1
   2   2  -3   11.58    5.83   4
   2   2  -3    8.19    1.61   1
  -2   2   3    4.19    5.25   4
   1  -2  -3 2087.20   66.45   2
   1   2  -3 2034.91   87.47   3
  -1   2   3 2047.70   56.47   1
   1  -2  -3 2079.42   79.54   1
  -1   2   3 2122.32   63.21   1
   1   2  -3 2012.14   63.36   1
   1   2  -3 2080.60   55.00   1
   1   2  -3 2055.22   62.76   4
   1  -2  -3 1981.66   50.29   1
   1  -2  -3 1989.20   83.49   4
  -1  -2   3 2040.41   54.19   1
  -1  -2   3 2081.00   66.98   3
  -1  -2   3 2118.34   55.28   1
  -1   2   3 2105.31   85.16   4
   0   2   3 2673.62   75.89   1
   0   2  -3 2710.55   80.15   1
   0  -2   3 2651.22   80.26   1
   0   2  -3 2682.57   84.68   1
   0  -2  -3 2505.74   73.24   1
   0   2   3 2788.78   61.46   1
   0  -2   3 2693.26   91.21   1
   0  -2  -3 2864.41   84.55   1
   0  -2  -3 2687.50   66.67   2
  -1  -2  -3  915.45   28.74   1
   1   2   3  887.19   21.96   1
   1  -2   3  883.98   25.27   1
   1  -2   3  870.55   30.97   1
   1   2   3  807.43   23.89   1
  -1   2  -3  913.79   24.97   1
  -1   2  -3  872.05   25.23   1
  -1  -2  -3  847.49   25.85   1
   2  -2   3  529.50   23.79   1
   2   2   3  572.42   19.28   1
  -2   2  -3  591.87   18.69   1
   2   2   3  559.77   21.34   1
  -2  -2  -3  583.60   21.88   1
   2  -2   3  633.06   22.35   1
  -3  -2  -3 1661.78   57.15   1
  -3   2  -3 1739.81   37.47   1
   3  -2   3 1723.76   48.32   2
  -3  -2  -3 1703.46   52.16   2
   3   2   3 1773.57   49.49   1
   3  -2   3 1726.60   56.70   1
  -4   2  -3  349.62   19.39   1
   4   2   3  381.46   19.32   1
  -4  -2  -3  420.30   19.45   1
   4  -2   3  375.48   22.42   1
   5  -2   3 2451.91  118.33   1
  -5  -2  -3 2541.87   73.40   1
   5   2   3 2399.20   83.42   1
  -5   2  -3 2380.17  120.35   1
  -6   2  -3 1953.66   68.62   1
  -6  -2  -3 2016.06   70.27   1
   6  -2   3 2016.11   54.45   1
   6   2   3 1980.67   87.75   1
   7  -2   3   -4.91   10.10   1
  -7   2  -3    8.62    9.74   1
  -7  -2  -3   20.30   19.76   1
   7   2   3   -5.85   22.96   1
   8  -2   3  684.82   42.10   1
   8  -2   3  663.10   45.07   3
   8   2   3  581.76   34.43   1
  -8   2  -3  649.70   39.03   1
  -8  -2  -3  683.25   43.08   1
   8   2   3  649.13   39.52   3
   9   2   3   21.29   15.90   1
   9  -2   3   15.63   17.37   3
   9  -2   3   23.51   15.23   1
   9   2   3    6.30   19.26   3
  10  -2   3   58.46   22.11   3
  10  -2   3   55.58   27.88   1
  10   2   3   48.08   25.32   1
  10   2   3  111.94   41.93   3
  12   3  -3   44.62   27.99   3
  11  -3  -3  -49.45   27.56   3
  11  -3  -3   10.50   13.53   1
  11   3  -3  -32.39   25.85   3
  10  -3  -3  408.55   47.47   1
  10   3  -3  420.76   54.06   1
  10  -3  -3  377.06   38.27   3
  10   3  -3  480.25   40.51   3
 -10  -3   3  407.58   38.68   2
   9  -3  -3  343.97   35.23   3
   9  -3  -3  344.13   31.58   1
  -9  -3   3  351.46   26.50   2
   9   3  -3  274.18   32.67   1
   9   3  -3  304.42   30.03   3
   8   3  -3   71.22   10.01   1
   8  -3  -3   71.53   12.84   1
   8  -3  -3   81.42   13.03   3
  -8  -3   3   85.35   14.24   2
   8   3  -3   64.04   15.13   3
   7  -3  -3  204.84   18.62   3
   7   3  -3  128.90   14.61   1
  -7   3   3  147.25   13.70   1
   7  -3  -3  168.29   15.48   1
   7  -3  -3  127.32   15.54   1
   7   3  -3  140.96   13.86   3
  -7  -3   3  128.33   18.03   1
  -7  -3   3  162.83   35.30   2
   6  -3  -3  429.21   34.59   1
   6  -3  -3  447.51   27.01   3
  -6  -3   3  443.38   25.93   1
  -6   3   3  449.96   32.41   1
   6   3  -3  455.33   28.28   1
   6  -3  -3  414.78   25.49   1
   6   3  -3  453.08   48.78   3
  -6  -3   3  433.16   17.90   2
   5   3  -3  580.50   41.66   1
  -5  -3   3  625.89   33.20   2
  -5  -3   3  641.06   25.35   1
   5  -3  -3  632.22   40.73   1
  -5   3   3  630.56   24.82   1
   5  -3  -3  631.85   24.56   1
   5   3  -3  617.86   32.36   4
  -5  -3   3  594.29   22.27   1
   5   3  -3  640.07   26.71   3
   5  -3  -3  615.05   26.05   3
  -4  -3   3  423.67   15.44   1
   4  -3  -3  401.29   21.46   1
  -4   3   3  429.72   24.99   1
  -4   3   3  391.87   22.40   3
   4  -3  -3  432.87   27.62   1
   4   3  -3  428.17   24.30   1
   4  -3  -3  421.46   26.20   4
   4  -3  -3  414.81   16.93   3
   4   3  -3  407.11   14.79   4
   4   3  -3  412.52   20.67   3
   4   3  -3  388.60   21.92   1
  -4  -3   3  428.79   18.61   1
  -4   3   3  353.20   19.13   1
  -3   3   3  320.37   10.97   3
   3   3  -3  319.68   13.61   3
   3   3  -3  274.47    6.69   1
   3   3  -3  333.48   15.55   4
  -3  -3   3  338.04    7.33   1
   3  -3  -3  335.92   12.28   1
  -3  -3   3  345.88   16.73   4
  -3   3   3  343.21   14.20   1
  -3  -3   3  328.01   13.62   3
   3  -3  -3  329.38   15.26   1
   3  -3  -3  340.46   16.21   4
   3  -3  -3  327.18   13.84   3
  -3   3   3  314.81   11.53   1
  -3  -3   3  303.30    7.48   1
   3  -3  -3  337.88   16.88   2
  -3   3   3  299.22   18.08   4
   3   3  -3  378.08   19.18   1
   2  -3  -3  512.84   25.70   1
  -2  -3   3  500.80   18.06   4
  -2   3   3  524.47   17.10   3
  -2   3   3  513.27   22.42   1
   2  -3  -3  524.43   22.29   2
  -2  -3   3  513.50   21.46   3
  -2  -3   3  498.63   13.28   1
   2   3  -3  502.68   24.20   3
  -2  -3   3  515.65   31.18   1
  -2   3   3  537.70   21.97   4
  -2   3   3  503.99   18.67   1
   2  -3  -3  488.98   20.70   1
   2   3  -3  478.22   26.46   1
   2   3  -3  480.03   16.00   4
   2  -3  -3  476.73   18.66   4
  -1  -3   3 6421.83  170.65   1
   1  -3  -3 6642.39  179.57   1
   1  -3  -3 6616.72  185.44   2
  -1   3   3 6577.77  214.11   4
  -1  -3   3 6577.43  212.60   3
  -1  -3   3 6890.99  200.56   1
  -1   3   3 6539.58  147.35   1
   1   3  -3 6358.80  262.15   3
   1   3  -3 6619.44  259.15   1
   1  -3  -3 6200.74  150.33   1
   1   3  -3 6278.97  257.00   1
   1  -3  -3 6433.71  225.72   4
   1   3  -3 6382.89  207.08   4
  -1   3   3 6598.06  173.63   1
   0  -3  -3   58.22    5.85   1
   0   3   3   53.18    6.14   1
   0  -3  -3   53.34    3.81   1
   0  -3   3   48.46    5.40   1
   0  -3   3   59.38    6.34   1
   0   3  -3   60.90    5.75   1
   0   3  -3   60.04    6.53   1
   0   3   3   49.90    6.15   1
  -1   3  -3  240.49   11.28   1
   1   3   3  230.37   12.09   1
  -1  -3  -3  230.90   11.17   1
  -1  -3  -3  234.29   13.24   1
  -1   3  -3  239.88   13.44   1
   1  -3   3  226.41   11.20   1
   1   3   3  243.40   11.84   1
   1  -3   3  226.97   12.57   1
  -2   3  -3  175.60   10.88   1
   2   3   3  165.07    8.30   1
   2   3   3  155.52   10.92   1
   2  -3   3  164.50    9.72   1
  -2  -3  -3  170.92    9.09   1
  -3   3  -3  233.91   15.67   1
   3   3   3  242.16   14.48   1
   3  -3   3  251.58   16.08   1
  -3  -3  -3  243.91   16.96   1
  -4   3  -3  828.97   33.86   1
   4  -3   3  884.39   27.30   1
  -4  -3  -3  823.70   28.95   2
   4   3   3  830.10   33.58   1
   4  -3   3  834.89   35.59   2
  -4  -3  -3  811.68   34.74   1
  -5  -3  -3  119.93   14.15   1
   5  -3   3   72.21   14.14   1
  -5   3  -3   72.50   14.20   1
  -5  -3  -3   77.43    5.90   2
   5   3   3   70.33   27.39   1
   6   3   3   66.54   11.98   1
  -6  -3  -3   59.46   17.39   1
  -6   3  -3   88.21   16.08   1
   6  -3   3   61.92   12.59   1
   7   3   3  625.36   41.23   1
   7  -3   3  617.98   33.75   1
  -7   3  -3  660.61   33.68   1
  -7  -3  -3  654.82   42.32   1
   8  -3   3  155.53   25.75   3
   8   3   3  188.76   20.32   1
   8   3   3  199.65   28.64   3
  -8   3  -3  165.39   27.26   1
  -8  -3  -3  189.14   22.24   1
   8  -3   3  187.67   48.43   1
   9  -3   3   48.16   20.47   1
   9   3   3   97.12   32.02   3
   9  -3   3   21.14   24.94   3
   9   3   3   73.12   16.24   1
  10   3   3   26.66   27.64   3
  10  -3   3   76.07   25.38   1
  10   3   3   46.13   20.80   1
  12   4  -3   -8.68   31.44   3
  11  -4  -3   24.19   21.13   1
  11   4  -3    0.28   35.91   3
  11  -4  -3   13.79   19.78   3
  10   4  -3  102.51   29.48   3
  10  -4  -3   20.88   19.34   3
 -10  -4   3   64.18   25.49   2
  10   4  -3   44.20   12.93   1
  10  -4  -3   47.03   13.83   1
  -9  -4   3    3.09   18.47   2
   9  -4  -3   20.97   12.91   1
   9   4  -3    6.10   11.42   1
   9   4  -3   25.29   23.31   3
   9  -4  -3    7.12   20.62   3
   8   4  -3  238.19   19.06   3
  -8  -4   3  241.74   22.00   2
   8   4  -3  328.86   25.57   1
   8  -4  -3  296.15   19.88   1
   8  -4  -3  309.89   30.22   3
   7   4  -3   29.59   10.65   1
   7   4  -3   38.89    7.51   1
  -7  -4   3   29.15    9.68   1
  -7   4   3   37.20    9.51   1
   7   4  -3   59.92   17.10   3
   7  -4  -3   30.05    9.58   1
   7  -4  -3   38.93   10.20   1
   7  -4  -3   28.88   10.60   3
  -7  -4   3   27.79   12.49   2
  -6   4   3  321.87   21.41   1
   6  -4  -3  308.16   21.96   3
   6  -4  -3  314.55   27.58   1
   6   4  -3  344.51   25.18   3
  -6  -4   3  372.86   22.07   2
  -6  -4   3  352.98   17.93   1
   6   4  -3  311.47   21.78   1
   6  -4  -3  261.99   24.72   1
   5   4  -3   82.11    9.22   3
  -5  -4   3   76.27   10.54   2
  -5  -4   3   85.72    6.85   1
   5   4  -3   78.08    6.54   1
   5   4  -3   91.10   12.99   4
  -5   4   3   71.21    6.25   1
   5  -4  -3   89.90    6.57   1
   5  -4  -3   68.21   17.70   1
   5  -4  -3   64.55    7.85   3
  -5  -4   3   80.59    6.70   1
   4  -4  -3  166.04   11.10   1
   4   4  -3  166.65   10.83   4
  -4   4   3  177.29   10.43   1
   4  -4  -3  155.68    9.37   1
   4   4  -3  161.60   14.72   3
   4   4  -3  159.57    7.00   1
   4   4  -3  167.72   11.74   1
  -4  -4   3  163.97    6.10   1
  -4  -4   3  157.02   11.61   1
  -4   4   3  143.10   11.99   3
   4  -4  -3  158.32   13.16   3
   4  -4  -3  175.40   12.73   4
   3   4  -3  150.31    7.50   1
   3  -4  -3  152.17    8.40   1
  -3  -4   3  156.52    7.12   1
  -3  -4   3  151.11    5.64   1
  -3   4   3  148.83    6.91   1
  -3   4   3  129.79    8.20   1
   3   4  -3  148.05   11.58   3
  -3   4   3  121.15   11.26   3
   3  -4  -3  154.48   11.41   3
   3   4  -3  150.36    6.56   1
   3  -4  -3  151.25   10.38   4
  -3  -4   3  162.06   11.95   4
   3  -4  -3  151.47    9.34   1
   3   4  -3  135.96   10.78   4
   2  -4  -3  533.16   24.32   1
  -2   4   3  551.87   25.29   1
   2  -4  -3  559.04   30.45   2
   2  -4  -3  578.99   21.89   1
  -2   4   3  590.83   26.62   1
  -2  -4   3  556.40   23.27   3
  -2  -4   3  605.41   22.17   4
   2   4  -3  555.16   21.81   1
  -2   4   3  545.35   23.58   4
  -2  -4   3  567.63   21.09   1
   2   4  -3  555.46   29.07   3
  -2   4   3  599.55   25.69   3
   2   4  -3  524.51   19.58   4
   2  -4  -3  556.69   21.90   4
  -2  -4   3  570.18   17.83   1
  -1   4   3  547.05   18.97   1
   1  -4  -3  533.76   21.69   1
  -1  -4   3  548.35   24.80   1
   1   4  -3  550.86   24.74   3
  -1  -4   3  542.09   22.70   3
  -1  -4   3  512.62   18.39   1
   1   4  -3  546.17   21.99   1
  -1   4   3  529.78   13.67   1
   1  -4  -3  559.03   22.69   1
   1  -4  -3  526.10   22.36   4
  -1   4   3  536.42   19.59   4
   1   4  -3  500.34   18.94   1
   0   4   3  294.37   19.28   1
   0  -4  -3  333.24   12.92   1
   0  -4   3  304.44   13.43   1
   0   4  -3  328.55   14.60   1
   0   4  -3  288.67   11.75   1
   0  -4   3  349.40   12.55   1
   0  -4  -3  290.07   12.03   1
   0   4   3  334.26   11.44   1
   0  -4  -3  312.00    8.76   4
  -1   4  -3   47.59    5.39   1
  -1   4  -3   44.60    7.25   1
   1  -4   3   56.60    5.99   1
   1   4   3   47.33    6.58   1
   1  -4   3   56.68   18.08   1
  -1  -4  -3   52.63    9.26   1
   1   4   3   53.85    8.38   1
  -1  -4  -3   50.53    7.37   1
  -2  -4  -3    0.00   10.41   1
   2  -4   3    0.53    7.25   1
  -2   4  -3    1.73   12.95   1
   2   4   3    4.33    5.97   1
   2   4   3  -31.18   10.40   1
  -3  -4  -3  120.73   11.35   1
   3   4   3  130.43   20.48   1
  -3   4  -3   88.82   16.31   1
   3  -4   3  110.52   17.65   1
   4  -4   3   14.40    7.45   1
  -4  -4  -3   26.08   15.52   1
  -4   4  -3   11.59    7.81   1
  -4  -4  -3   16.38    7.55   2
   4  -4   3   23.82    5.53   2
   4   4   3   15.38    9.36   1
   5   4   3   55.45   14.24   1
  -5  -4  -3   42.44    6.53   2
   5  -4   3   39.22    9.33   1
  -5   4  -3   49.06   10.10   1
   5  -4   3   56.31    8.82   2
  -5  -4  -3   38.35   13.30   1
  -6  -4  -3    2.84    5.67   2
  -6  -4  -3    7.01   13.34   1
   6  -4   3   16.09    9.59   1
  -6   4  -3  -20.50   14.72   1
   6   4   3   20.29   12.98   1
  -7   4  -3  244.23   25.02   1
   7  -4   3  267.11   20.45   3
   7  -4   3  260.92   27.57   1
   7   4   3  279.87   23.49   1
  -7  -4  -3  330.16   37.52   1
   8   4   3   74.22   24.69   3
   8  -4   3   62.25   17.19   1
  -8  -4  -3   19.13   20.88   1
  -8   4  -3   36.15   22.39   1
   8   4   3   73.02   19.83   1
   8  -4   3   55.35   14.02   3
   9   4   3  -50.27   27.73   3
   9  -4   3    2.87   16.05   1
   9   4   3  -13.68   17.69   1
   9  -4   3   -7.29   26.35   3
  10   4   3   60.55   33.18   3
  10  -4   3   34.22   23.34   1
  12   5  -3   90.92   46.50   3
  11   5  -3   -0.47   31.37   3
  11  -5  -3  -25.62   41.17   1
  10   5  -3  453.69   42.33   3
  10  -5  -3  439.11   36.19   3
  10  -5  -3  407.91   49.05   1
 -10  -5   3  418.08   32.95   2
  10   5  -3  393.09   47.08   1
   9   5  -3  221.90   24.41   1
   9  -5  -3  255.29   25.73   1
   9   5  -3  179.22   25.19   3
  -9  -5   3  216.69   21.56   2
   9  -5  -3  222.72   30.49   3
   8  -5  -3  134.66   16.96   3
   8  -5  -3  106.83   14.47   1
   8   5  -3  102.11   13.46   1
   8   5  -3   73.54   21.31   3
  -8  -5   3  121.61   21.17   2
  -7   5   3  664.07   50.81   1
  -7  -5   3  652.40   56.12   2
   7   5  -3  683.59   49.45   1
   7   5  -3  660.36   38.74   1
  -7  -5   3  650.79   42.52   1
   7  -5  -3  709.05   55.29   3
   7  -5  -3  571.08   53.87   1
   7   5  -3  681.13   44.34   3
   7  -5  -3  696.44   60.53   1
   6  -5  -3    0.47    8.26   1
   6  -5  -3   -0.86    8.92   3
   6   5  -3    8.07    8.07   1
  -6  -5   3    6.16    6.52   1
   6   5  -3   15.18   10.12   3
   6  -5  -3   -3.47   10.31   1
  -6   5   3   14.71    9.17   1
  -6  -5   3    5.23    7.08   2
   6   5  -3   -6.57    6.14   1
  -5  -5   3  273.28   16.33   1
   5  -5  -3  326.87   23.33   3
   5   5  -3  317.89   15.32   1
   5   5  -3  333.20   23.17   3
  -5   5   3  315.60   15.22   1
  -5  -5   3  334.98   13.04   1
   5  -5  -3  314.83   26.84   1
   5  -5  -3  320.20   20.02   1
   5   5  -3  316.88   16.57   4
   4  -5  -3 2309.88   95.69   1
   4  -5  -3 2199.10  102.43   1
   4   5  -3 2236.13   73.83   4
   4   5  -3 2143.44   79.56   1
  -4   5   3 2314.40   74.30   1
  -4  -5   3 2295.91   71.62   1
  -4  -5   3 2348.10   92.23   1
  -4   5   3 2263.25  166.42   3
   4  -5  -3 2206.72  130.71   3
   4   5  -3 2243.03   96.08   3
   3   5  -3 1151.49   58.54   3
  -3  -5   3 1232.37   39.93   4
   3  -5  -3 1127.36   42.95   4
   3   5  -3 1138.67   72.19   4
  -3   5   3 1108.51   37.78   1
  -3   5   3 1150.13   48.90   3
   3   5  -3 1117.60   61.71   1
  -3  -5   3 1170.26   36.44   1
  -3   5   3 1169.14   37.91   1
   3  -5  -3 1165.21   36.11   1
   3  -5  -3 1099.23   38.79   3
   3  -5  -3 1105.42   48.50   1
  -3  -5   3 1118.36   26.37   1
  -2   5   3  462.54   16.48   3
   2   5  -3  468.97   23.22   3
  -2  -5   3  481.52   18.41   1
   2   5  -3  415.61   26.26   1
  -2   5   3  485.57   21.21   1
   2  -5  -3  440.72   22.05   1
  -2  -5   3  483.62   20.21   4
  -2   5   3  459.79   25.15   4
   2   5  -3  458.23   15.85   1
   2  -5  -3  460.13   19.36   1
  -2  -5   3  502.46   20.04   3
   2   5  -3  458.70   28.19   4
  -2   5   3  477.30   21.51   1
  -2  -5   3  492.42   17.02   1
   2  -5  -3  474.16   28.21   4
   1   5  -3    3.54    3.67   1
  -1  -5   3    6.73    2.69   1
  -1  -5   3    0.74    3.89   3
   1  -5  -3   20.38    3.71   1
  -1   5   3    8.92    4.34   1
  -1   5   3    6.66    3.68   4
   1  -5  -3    8.44    3.39   4
  -1  -5   3    5.35    6.08   1
  -1   5   3    9.62    4.30   1
   1  -5  -3    6.70    3.11   1
   1   5  -3    9.47    4.11   3
   1   5  -3    9.73    3.87   1
   0  -5   3    8.59    5.04   3
   0  -5   3    7.79    5.36   1
   0   5  -3   11.16    3.68   1
   0  -5   3    6.61    5.06   1
   0   5   3    7.10    4.25   1
   0  -5  -3   10.07    3.80   4
   0  -5  -3   21.69    5.33   1
   0   5  -3    3.62    5.68   1
   0  -5  -3    7.81    5.11   1
   0   5   3   10.92    5.94   1
   1   5   3 2090.21   49.69   1
  -1  -5  -3 2123.16   61.13   1
  -1   5  -3 2160.21   84.09   1
   1  -5   3 2020.09   90.83   1
  -1  -5  -3 2026.62   60.63   1
   1  -5   3 2102.32   49.37   1
  -1   5  -3 2071.98   64.81   1
   1   5   3 2081.81   53.70   1
  -2   5  -3 1629.46   59.42   1
  -2  -5  -3 1659.78   52.91   1
   2  -5   3 1512.91   56.19   1
   2   5   3 1645.70   54.72   1
   3   5   3  630.77   25.05   1
  -3   5  -3  663.01   25.45   1
   3  -5   3  708.69   30.78   1
  -3  -5  -3  629.48   22.86   1
  -4   5  -3  536.80   56.48   1
   4   5   3  603.15   26.17   1
  -4  -5  -3  615.13   28.01   1
   4  -5   3  546.70   26.99   1
   5  -5   3  120.32   12.46   2
   5  -5   3  126.11   15.38   1
   5   5   3  145.25   15.41   1
  -5   5  -3  132.13   11.61   1
  -5  -5  -3  111.15    9.04   2
  -5  -5  -3  127.12   17.98   1
  -6   5  -3    3.90   12.25   1
  -6  -5  -3   16.29   12.83   1
   6   5   3   13.47   11.81   1
   6  -5   3   -7.62   11.04   1
  -6  -5  -3    2.81    8.66   2
   7  -5   3 1381.94   86.37   3
  -7  -5  -3 1371.52   61.91   1
   7   5   3 1443.12   71.65   1
  -7   5  -3 1324.11   83.26   1
   7  -5   3 1355.46   68.39   1
   8  -5   3   -3.80   15.66   1
   8   5   3  -10.41   14.46   1
  -8   5  -3    4.51   15.73   1
   8  -5   3  -15.55   13.09   3
   8   5   3  -11.04   45.16   3
  -8  -5  -3    0.93   14.69   1
   9   5   3  356.46   28.00   1
   9   5   3  327.70   35.98   3
   9  -5   3  338.40   27.97   3
   9  -5   3  405.68   77.29   1
  10   5   3  203.79   36.08   3
  10  -5   3  170.90   38.18   1
  10   5   3  228.54   64.12   1
  12   6  -3  312.88   44.79   3
  11   6  -3  566.38   35.46   3
  11  -6  -3  488.55   66.72   1
  10  -6  -3  244.42   47.24   1
  10   6  -3  261.63   27.69   1
  10   6  -3  268.64   39.02   3
 -10  -6   3  205.43   24.95   2
  10  -6  -3  200.63   33.37   3
  -9  -6   3   72.22   14.64   2
   9   6  -3  140.72   33.25   3
   9  -6  -3  122.57   22.39   3
   9  -6  -3  137.37   14.89   1
   9   6  -3   91.19   16.98   1
   8   6  -3 1039.37   76.87   1
   8   6  -3 1040.75   72.75   3
   8  -6  -3 1143.11   65.59   1
   8  -6  -3 1067.92   69.54   3
  -8  -6   3 1110.81   54.65   2
  -7  -6   3   65.18   28.06   2
   7   6  -3   38.20    8.19   1
   7   6  -3   31.51   17.49   3
   7  -6  -3   35.82   16.21   3
  -7   6   3   34.16   23.82   1
   7  -6  -3   45.29    9.72   1
  -7  -6   3   32.64   10.20   1
  -6  -6   3 1097.73   46.85   1
   6  -6  -3 1051.34   73.21   1
   6   6  -3 1137.87   82.47   3
   6  -6  -3 1066.64   46.07   1
  -6   6   3 1130.53   40.63   1
   6  -6  -3 1154.91   65.32   3
   6   6  -3 1033.04   53.63   1
   5   6  -3 1454.16   68.49   4
   5  -6  -3 1436.41   84.56   1
  -5  -6   3 1541.12   39.03   1
   5  -6  -3 1455.94   69.97   1
   5   6  -3 1426.45   49.26   1
   5   6  -3 1518.47   68.67   3
   5  -6  -3 1475.24   83.28   3
  -5   6   3 1554.87   53.40   1
   4  -6  -3 1338.76   58.57   1
   4   6  -3 1360.32   63.94   3
  -4   6   3 1356.70   95.21   3
   4   6  -3 1335.60   42.98   4
  -4  -6   3 1358.96   49.92   1
   4  -6  -3 1317.83   82.16   3
   4  -6  -3 1378.49   70.86   1
   4   6  -3 1312.62   41.44   1
  -4  -6   3 1402.09   21.53   1
  -4   6   3 1392.80   54.59   1
  -3   6   3 4059.92  141.66   1
   3  -6  -3 4077.40  149.17   4
   3   6  -3 3911.94  238.39   1
   3  -6  -3 4264.84  140.87   1
  -3  -6   3 4397.23  144.49   4
   3   6  -3 4155.30  114.43   4
   3  -6  -3 4040.40  149.76   1
  -3   6   3 4300.10  223.50   3
  -3  -6   3 4139.83  114.33   1
   3   6  -3 4070.63  161.77   3
  -3  -6   3 4312.41  190.55   1
  -2   6   3   79.66    8.87   4
   2  -6  -3  103.51    7.93   1
  -2   6   3   75.07    9.15   1
  -2   6   3   92.49    7.66   1
  -2  -6   3   82.76   10.06   3
   2   6  -3   55.73   16.50   3
  -2  -6   3   86.51    6.07   1
   2  -6  -3   74.15    7.39   1
   2  -6  -3   71.53    8.30   4
   2   6  -3   77.87    6.89   4
  -2  -6   3   70.85    5.56   1
   2   6  -3   78.55    6.42   1
   2   6  -3   83.37    7.41   1
  -1  -6   3 1945.51   59.38   1
   1  -6  -3 1861.36   62.09   4
   1   6  -3 1866.97   57.18   1
  -1   6   3 2000.39   63.60   1
   1   6  -3 1999.73   64.05   1
   1   6  -3 1928.02   73.91   3
  -1   6   3 1955.86   72.55   4
   1  -6  -3 1848.59   86.08   1
  -1   6   3 2005.04   65.66   1
  -1  -6   3 1987.03   82.32   3
   1  -6  -3 2008.11   57.88   1
  -1  -6   3 1906.77   72.96   1
   0  -6  -3 3580.79  119.81   1
   0  -6   3 3382.62  111.13   1
   0  -6  -3 3344.28  107.87   1
   0  -6  -3 3446.45   92.54   4
   0  -6   3 3461.97   96.23   3
   0   6   3 3393.77   91.60   1
   0   6  -3 3570.50  123.85   1
   0  -6   3 3550.86  118.96   1
   0   6  -3 3335.26   98.89   1
   0   6   3 3555.63   89.88   1
   1   6   3  620.06   15.67   1
  -1   6  -3  635.53   44.10   1
  -1  -6  -3  605.08   25.24   1
  -1   6  -3  641.94   20.77   1
   1  -6   3  609.63   22.55   1
   1   6   3  606.56   24.37   1
  -2   6  -3 3038.31   67.54   1
   2  -6   3 3034.22   67.99   1
  -2  -6  -3 3061.01  101.06   1
   2   6   3 3135.03   82.93   1
  -3   6  -3 1712.45   42.58   1
   3  -6   3 1683.27   41.25   1
  -3  -6  -3 1730.99   49.16   1
   3   6   3 1653.48   46.34   1
   4   6   3   72.38   11.94   1
  -4   6  -3   74.65   16.92   1
  -4  -6  -3   78.66   12.75   1
   4  -6   3   83.72   11.55   1
   5  -6   3 1417.83   45.80   1
  -5  -6  -3 1370.10   79.17   1
   5  -6   3 1157.69   60.68   2
  -5   6  -3 1385.08   45.21   1
   5   6   3 1404.95   44.30   1
  -6   6  -3  708.05   34.49   1
  -6  -6  -3  651.71   38.35   2
   6   6   3  677.04   30.66   1
  -6  -6  -3  669.70   40.12   1
   6  -6   3  688.84   66.67   1
   7   6   3  200.91   19.59   1
  -7   6  -3  166.48   50.71   1
   7  -6   3  175.96   17.36   3
   7  -6   3  187.94   53.11   1
  -7  -6  -3  174.35   21.45   1
  -8   6  -3  361.80   42.73   1
   8  -6   3  377.65   30.88   1
   8  -6   3  307.60   30.52   3
   8   6   3  411.97   33.46   1
   8   6   3  378.46   32.60   3
   9  -6   3  343.78   30.73   1
   9   6   3  368.95   32.47   3
   9   6   3  326.07   26.14   1
  10   6   3  145.87   23.82   1
  10   6   3  151.07   27.43   3
  10  -6   3  133.77   31.39   1
  12   7  -3   85.77   41.69   3
  12  -7  -3   79.99   33.23   1
  11   7  -3  110.61   35.36   3
  11  -7  -3   62.28   24.79   1
  10   7  -3  412.23   33.24   1
  10  -7  -3  367.48   35.08   1
  10   7  -3  306.19   39.76   3
  10  -7  -3  314.13   38.45   3
   9   7  -3  413.99   39.89   1
  -9  -7   3  433.95   34.55   2
   9   7  -3  422.68   43.22   3
   9  -7  -3  385.69   39.33   3
   9  -7  -3  392.33   33.47   1
   8  -7  -3   36.32   13.81   1
   8  -7  -3   63.41   32.77   3
  -8  -7   3   26.70   18.12   2
   8   7  -3   41.42    8.93   1
   8   7  -3   87.27   62.56   3
   7  -7  -3  438.00   32.83   1
  -7  -7   3  429.55   42.69   2
  -7   7   3  410.44   27.22   1
   7   7  -3  433.26   25.53   1
   7   7  -3  410.47   28.79   3
   7  -7  -3  401.61   31.26   3
  -7  -7   3  386.77   27.08   1
   6   7  -3   35.90    6.69   1
   6  -7  -3   65.19   11.32   1
   6   7  -3   25.55   10.50   1
  -6   7   3   45.60   12.59   1
  -6  -7   3   38.91    8.02   1
   6   7  -3   16.55   10.06   3
   6  -7  -3   35.34   10.81   3
   6  -7  -3    3.15   11.05   1
   5   7  -3  390.88   36.00   4
  -5  -7   3  401.93   13.86   1
   5   7  -3  384.37   14.97   1
   5  -7  -3  413.66   28.55   3
   5  -7  -3  368.17   27.33   1
  -5   7   3  351.24   32.37   1
   5   7  -3  367.83   32.97   3
   5  -7  -3  329.98   23.79   1
  -5   7   3  365.69   18.39   3
  -4   7   3  965.76   43.35   3
  -4   7   3  962.91   35.14   1
   4   7  -3  927.27   30.99   4
  -4  -7   3  955.44   37.88   1
   4   7  -3 1006.43   44.66   3
   4  -7  -3  946.34   35.16   1
   4  -7  -3  905.30   38.10   1
   4  -7  -3  982.00   48.81   3
  -4  -7   3  993.21   19.24   1
   4   7  -3  920.68   50.22   1
   3  -7  -3  178.90   15.75   1
   3   7  -3  187.64   10.72   4
  -3   7   3  169.01   10.00   1
  -3  -7   3  166.49   11.56   4
  -3  -7   3  179.08    9.99   1
   3   7  -3  176.51   13.18   3
  -3  -7   3  198.45    8.68   1
  -3   7   3  189.29   13.38   3
   3  -7  -3  165.00   10.99   1
   3   7  -3  162.11    8.48   1
   3   7  -3  173.75    9.91   1
   2  -7  -3   99.58    8.65   1
  -2  -7   3  102.66    7.92   1
   2   7  -3   83.25    7.85   3
  -2  -7   3   99.91    6.58   1
   2   7  -3   93.51    8.21   1
  -2  -7   3   86.91    9.48   3
   2  -7  -3  103.18    8.65   4
   2   7  -3   98.92    6.98   1
   2   7  -3   86.80    7.41   4
  -2   7   3  105.70    9.19   4
   2  -7  -3   98.26    7.87   1
  -2   7   3   87.52    7.97   1
  -1  -7   3  153.93    8.74   1
   1  -7  -3  158.56    7.92   4
  -1   7   3  151.85    8.10   4
  -1  -7   3  138.09   10.35   3
  -1   7   3  160.19    9.06   1
   1  -7  -3  138.92   10.01   1
  -1  -7   3  149.42    9.17   1
   1   7  -3  159.06    9.78   1
   1   7  -3  152.95   18.21   1
   1  -7  -3  152.61    9.97   1
   1   7  -3  167.63   12.60   3
   0   7  -3  906.38   34.85   1
   0   7  -3 1004.70   40.26   1
   0  -7  -3  921.76   31.26   1
   0  -7  -3  935.89   23.71   4
   0  -7  -3 1016.06   28.02   1
   0   7   3  917.95   26.30   1
   0  -7   3  904.87   29.36   1
   0  -7   3  953.16   39.47   3
  -1   7  -3  165.73   12.93   1
   1   7   3  196.33   12.13   1
   1  -7   3  196.88    9.62   1
  -1   7  -3  227.51   10.02   1
  -1  -7  -3  207.00   11.99   1
  -2   7  -3  197.95   12.51   1
   2   7   3  218.36   10.73   1
   2  -7   3  234.43   15.87   1
  -2  -7  -3  217.59   11.75   1
  -3  -7  -3 1234.50   31.61   1
   3  -7   3 1209.36   58.11   1
   3   7   3 1217.28   43.13   1
  -3   7  -3 1152.84   73.62   1
   4  -7   3 1770.75   49.99   1
  -4   7  -3 1790.88   47.42   1
   4   7   3 1767.58   39.36   1
  -4  -7  -3 1792.56   48.56   1
  -5   7  -3  452.00   55.39   1
   5  -7   3  463.74   23.26   1
   5   7   3  461.84   42.68   1
  -5  -7  -3  457.34   24.64   1
   6  -7   3  175.89   30.37   1
  -6  -7  -3  171.17   21.80   1
   6   7   3  191.62   19.75   1
  -6  -7  -3  190.76   17.11   2
  -6   7  -3  216.86   26.27   1
  -7   7  -3  217.68   28.65   1
  -7  -7  -3  255.24   25.69   1
   7   7   3  304.44   25.92   1
   7  -7   3  289.88   31.10   1
   7  -7   3  281.49   22.17   3
   8   7   3    5.16   34.82   1
   8  -7   3   40.50   18.34   3
   8   7   3   15.34   30.70   3
   8  -7   3  -10.01   17.00   1
  -8   7  -3  -87.37   48.78   1
   9  -7   3  357.89   43.21   1
   9   7   3  332.07   29.42   3
  10   7   3  143.49   62.20   1
  10   7   3  180.91   26.59   3
  10  -7   3  192.23   32.72   1
  12  -8  -3    9.76   21.07   1
  12   8  -3   35.00  107.53   3
  11  -8  -3    5.24   22.99   1
  11   8  -3   -4.76   28.08   3
  10   8  -3  -15.33   23.48   3
 -10  -8   3  -20.54   18.08   2
  10  -8  -3    7.04   15.28   1
   9   8  -3   -4.88   19.08   3
   9  -8  -3   14.98   14.93   1
  -9  -8   3    9.74   20.42   2
   9  -8  -3   17.83   53.08   3
   9   8  -3    5.90   22.09   1
  -8  -8   3  119.23   16.83   2
   8  -8  -3  144.98   18.92   3
   8  -8  -3  144.44   37.53   1
   8   8  -3  146.68   21.17   1
   8   8  -3  117.55   23.63   3
   7   8  -3   21.75   12.06   3
  -7  -8   3    4.72   15.14   1
   7  -8  -3   21.26   22.20   3
   7  -8  -3   10.46    9.47   1
  -7   8   3   15.43   10.57   1
   7   8  -3   26.85    8.13   1
   6   8  -3  129.25   13.41   1
   6  -8  -3   77.21   16.75   1
   6  -8  -3   94.58   13.36   3
  -6   8   3  113.10   10.74   1
  -6  -8   3  100.69   10.83   1
   6  -8  -3  127.76   14.16   1
   6   8  -3  133.95   15.58   3
   6   8  -3  120.32    9.38   1
   6   8  -3  127.81   11.13   4
   5   8  -3  197.46   20.29   4
  -5   8   3  191.78   14.07   3
   5  -8  -3  193.62   17.21   1
   5   8  -3  191.22   18.10   1
  -5   8   3  187.76   14.98   1
   5   8  -3  204.61   12.85   1
  -5  -8   3  214.72   12.49   1
   5  -8  -3  199.47   13.82   3
   5  -8  -3  189.43   12.80   1
   5   8  -3  206.50   20.57   3
  -4   8   3  494.29   22.88   3
   4  -8  -3  517.03   30.08   1
  -4  -8   3  502.97   13.00   1
   4   8  -3  505.19   29.76   4
   4   8  -3  453.63   27.03   3
   4   8  -3  492.90   30.07   1
   4   8  -3  514.12   34.19   1
  -4   8   3  481.18   20.83   1
   4  -8  -3  467.16   18.50   1
   3   8  -3 1051.65   30.45   1
  -3  -8   3 1067.24   44.68   4
   3  -8  -3 1048.64   55.87   1
   3   8  -3  973.20   36.78   3
   3   8  -3 1000.13   48.99   1
  -3  -8   3  998.04   26.58   1
  -3   8   3  993.47   33.07   3
  -3   8   3 1027.41   41.38   1
   3  -8  -3 1018.73   42.19   1
   3   8  -3  982.77   29.10   4
   2  -8  -3  233.08   11.07   4
   2  -8  -3  233.37   14.69   1
   2   8  -3  230.42   13.83   1
  -2   8   3  214.32   12.01   1
   2  -8  -3  197.03   15.83   1
   2   8  -3  221.00   10.88   4
   2   8  -3  233.76   14.38   1
   2   8  -3  223.25   13.16   3
  -2   8   3  208.01   13.99   4
  -2  -8   3  226.57    9.71   1
  -2  -8   3  207.12   11.27   1
  -2  -8   3  245.11   10.51   3
  -1   8   3   24.78    6.93   1
   1   8  -3   16.30    5.41   1
   1  -8  -3   14.36    5.30   1
  -1   8   3   19.54    4.75   4
   1   8  -3   19.26    7.10   1
   1   8  -3   20.28    5.90   3
   1  -8  -3   21.28    7.40   1
  -1  -8   3   18.41    5.19   3
   1  -8  -3   16.82    3.22   4
  -1  -8   3   30.38    6.70   1
   0   8  -3  286.14   11.82   1
   0  -8  -3  282.97   14.71   1
   0  -8   3  299.52   13.05   3
   0  -8   3  317.26   17.27   1
   0   8  -3  279.73   17.50   1
   0  -8  -3  282.23   11.13   4
   0   8   3  296.13   15.08   1
   1  -8   3   83.42    6.52   3
   1  -8   3   87.29    7.78   1
  -1  -8  -3   78.81    9.02   1
   1   8   3   89.45   11.41   1
  -1   8  -3   95.36    8.98   1
   2  -8   3   31.55    9.82   1
   2   8   3   21.53    6.18   1
  -2  -8  -3   15.89    8.59   1
  -2   8  -3   49.02   10.56   1
  -3   8  -3    1.81    8.75   1
   3   8   3    3.18    9.67   1
   3  -8   3    2.35    6.11   1
  -3  -8  -3   -4.68    7.86   1
  -4   8  -3  154.98   17.79   1
  -4  -8  -3  130.06   13.31   1
   4  -8   3  115.74   14.33   1
   4   8   3  144.45   11.83   1
   5  -8   3   47.87   12.00   1
  -5   8  -3   50.59   12.15   1
  -5  -8  -3   51.08   13.21   1
   5   8   3   76.67   13.56   1
  -6  -8  -3   76.37   18.15   1
  -6   8  -3   78.55   21.81   1
   6   8   3   52.27   12.57   1
   6  -8   3   47.74   34.51   1
   7  -8   3  157.16   25.36   1
  -7   8  -3  101.65   32.41   1
   7   8   3  118.47   18.61   1
  -7  -8  -3  131.19   23.19   1
   7  -8   3  105.90   34.50   3
  -8   8  -3   28.35   30.53   1
   8   8   3    2.49   14.99   1
   8   8   3   16.44   23.06   3
   8  -8   3   12.67   21.60   1
   9  -8   3    9.87   19.14   1
   9   8   3   36.07   17.01   1
   9   8   3   28.69   22.21   3
  10   8   3   60.36   26.40   3
  10  -8   3  -31.36   25.36   1
  11  -9  -3  -55.16   64.39   1
  11   9  -3  -16.39   26.68   3
  10  -9  -3  371.49   33.16   1
  10   9  -3  291.37   34.08   3
 -10  -9   3  192.61   37.70   2
   9  -9  -3  105.22   17.00   1
   9   9  -3  120.55   15.90   1
   9   9  -3  134.18   24.42   3
   9  -9  -3   96.40   47.07   3
  -9  -9   3   76.74   17.12   2
   8  -9  -3  268.20   35.59   1
  -8  -9   3  299.80   24.57   2
   8   9  -3  318.51   27.52   3
   8  -9  -3  273.43   42.35   3
   8   9  -3  299.52   23.65   1
  -7   9   3  793.11   40.86   1
   7  -9  -3  758.79   48.05   1
   7   9  -3  795.10   38.46   1
   7  -9  -3  768.80   63.09   3
   7   9  -3  806.54   55.79   3
  -6   9   3  108.96   12.69   1
   6   9  -3  139.26   16.72   4
   6   9  -3  100.16   20.82   3
   6   9  -3  139.71   11.25   1
   6   9  -3  135.19   15.02   1
  -6  -9   3  124.94   12.94   1
   6  -9  -3  136.67   17.73   1
   6  -9  -3  134.36   12.55   3
   5  -9  -3  747.32   40.06   1
   5   9  -3  723.75   64.10   4
   5   9  -3  843.35   36.71   1
  -5  -9   3  784.47   25.13   1
   5  -9  -3  733.35   49.02   3
   5  -9  -3  674.56   58.22   1
   5   9  -3  795.78   30.16   1
   5   9  -3  768.11   40.10   3
  -5   9   3  737.00   25.46   3
  -5   9   3  796.06   33.48   1
   4  -9  -3  754.84   37.40   1
   4   9  -3  702.69   38.25   4
  -4   9   3  735.62   36.32   3
   4   9  -3  698.56   49.90   1
   4   9  -3  720.90   44.52   1
   4  -9  -3  709.28   37.60   1
   4   9  -3  762.72   40.24   3
  -4  -9   3  726.43   29.08   1
  -4   9   3  705.97   29.34   1
   3  -9  -3  958.50   46.16   1
  -3   9   3  945.89   59.45   3
   3  -9  -3  896.80   50.59   1
   3   9  -3  884.67   31.97   1
   3   9  -3 1001.33   33.75   1
  -3  -9   3  933.39   44.85   4
   3   9  -3  921.71   40.82   4
  -3  -9   3  932.98   25.24   1
  -3   9   3  910.81   35.13   1
   3   9  -3  926.79   40.33   3
   2   9  -3 2719.87   78.56   4
   2  -9  -3 2671.06  104.71   1
   2   9  -3 2742.16   96.60   1
  -2  -9   3 2823.84   78.83   1
  -2   9   3 2862.69  112.13   1
   2  -9  -3 2890.56  150.67   1
  -2   9   3 2794.71  141.25   4
   2   9  -3 2795.97  120.39   1
   2   9  -3 2654.54   98.06   3
  -1   9   3  780.35   29.62   1
  -1  -9   3  748.45   37.88   3
   1   9  -3  740.42   27.47   1
   1   9  -3  720.36   35.49   3
  -1  -9   3  692.41   20.46   1
   1  -9  -3  700.92   28.35   1
   1  -9  -3  703.85   23.85   4
   1   9  -3  757.85   31.17   1
  -1   9   3  757.72   27.47   4
   0   9  -3  200.91   13.50   1
   0  -9  -3  210.57   14.39   1
   0   9  -3  190.85   11.40   3
   0   9  -3  183.22   34.08   1
   0  -9   3  212.87   12.50   3
   0   9   3  194.29   11.96   1
   0  -9   3  158.33   16.59   1
   0  -9  -3  185.96    7.74   4
   1   9   3 1331.93   35.88   1
  -1  -9  -3 1297.31   32.95   4
   1  -9   3 1414.44   57.92   3
  -1  -9  -3 1239.86   36.50   1
  -1   9  -3 1249.87   33.34   1
   1  -9   3 1343.94   33.88   1
   2  -9   3 1753.66   45.74   1
  -2   9  -3 1826.40   45.58   1
   2   9   3 1828.71   32.21   1
  -2  -9  -3 1866.39   56.02   1
  -3  -9  -3  155.32   10.08   1
   3   9   3  141.52   10.21   1
  -3   9  -3  165.62   11.22   1
   3  -9   3  135.61   33.58   1
  -4   9  -3 1173.15   45.47   1
   4  -9   3 1217.71   49.08   1
   4   9   3 1203.51   32.16   1
  -4  -9  -3 1162.33   38.95   1
  -5  -9  -3   45.12   10.82   1
   5  -9   3   56.37   11.89   1
   5   9   3   39.12    9.58   1
  -5   9  -3   51.73   15.03   1
   6   9   3   14.41   14.65   1
  -6  -9  -3    9.71   17.21   1
   6  -9   3  -50.36   34.87   1
  -6   9  -3   33.52   21.29   1
   6  -9   3   44.33   11.01   3
   7  -9   3  426.16   32.32   1
   7  -9   3  425.72   28.09   3
  -7   9  -3  385.78   32.32   1
  -7  -9  -3  268.62   21.62   1
   7   9   3  322.98   27.24   1
   8   9   3   11.28   20.39   3
   8   9   3   43.54   15.70   1
   8  -9   3   30.44   19.65   1
  -8   9  -3   -6.04   24.16   1
   9   9   3  339.99   49.46   3
   9  -9   3  396.22   45.83   1
   9   9   3  333.30   33.29   1
  10  -9   3  188.27   30.96   1
  10   9   3  136.41   35.71   3
  11 -10  -3  391.27   40.98   1
  11  10  -3  435.78   52.70   3
 -10 -10   3  104.63   23.26   2
  10  10  -3  128.94   37.57   3
  10 -10  -3  144.96   26.77   1
   9 -10  -3   39.95   17.92   1
   9  10  -3   12.75   54.47   3
  -9 -10   3   48.32   16.17   2
   8  10  -3  418.13   31.22   3
   8 -10  -3  343.28   30.81   1
   8  10  -3  358.01   21.41   1
   8 -10  -3  326.91   32.76   3
   7  10  -3   87.66   38.98   3
   7 -10  -3   55.41   16.73   1
   7  10  -3   44.91    8.92   1
  -7  10   3   53.41   22.70   1
   7 -10  -3   42.86   12.87   3
   6  10  -3 2843.99  117.68   1
   6  10  -3 2760.45  231.71   4
  -6  10   3 2785.61  132.40   1
   6 -10  -3 2838.73  218.15   3
   6  10  -3 2796.21  116.64   1
  -6 -10   3 2886.78  102.57   1
   6 -10  -3 2767.25  151.44   1
   6  10  -3 2787.18  130.13   3
   5  10  -3 1378.98   57.16   4
   5  10  -3 1392.26   63.33   3
   5 -10  -3 1420.30   89.58   1
  -5  10   3 1388.43   60.71   1
   5  10  -3 1452.80   64.71   1
  -5  10   3 1354.95   41.88   3
   5  10  -3 1403.83   73.83   1
   4 -10  -3  191.17   15.81   1
  -4  10   3  176.90   16.76   3
   4  10  -3  182.79   14.89   1
   4  10  -3  199.44   11.31   4
   4 -10  -3  113.74   22.98   1
   4  10  -3  181.89   14.57   3
  -4  10   3  157.40   22.50   1
  -4 -10   3  202.04   11.79   1
   4  10  -3  202.90   15.26   1
  -3 -10   3 1084.13   32.22   1
  -3  10   3 1013.18   53.03   3
   3  10  -3 1050.88   66.72   1
   3  10  -3 1036.98   45.41   3
   3 -10  -3 1051.76   41.69   1
   3 -10  -3 1018.17   83.01   1
   3  10  -3  979.32   72.13   1
   3  10  -3 1028.75   79.62   4
  -3  10   3 1099.59   30.61   1
   2 -10  -3 1286.90   54.27   1
  -2  10   3 1229.74   62.18   4
  -2 -10   3 1238.10   40.83   1
  -2  10   3 1230.12   45.31   1
   2  10  -3 1184.96   40.19   3
   2  10  -3 1247.90   79.02   4
   2  10  -3 1207.63   52.68   1
   2  10  -3 1238.69   60.32   1
   1  10  -3 1206.66   62.62   3
  -1  10   3 1185.74   40.51   1
   1 -10  -3 1210.71   47.04   1
   1  10  -3 1205.32   40.44   1
  -1 -10   3 1218.86   36.51   3
  -1  10   3 1178.72   55.01   4
   1 -10  -3 1148.99   34.20   4
  -1 -10   3 1169.08   36.26   1
   1  10  -3 1233.17   48.48   1
   0 -10  -3 1848.19   71.68   1
   0 -10  -3 1841.63   48.07   4
   0  10  -3 1794.30   94.15   1
   0  10  -3 1866.13   53.52   1
   0  10  -3 1880.90   77.66   3
   0  10   3 1828.76   52.78   1
   0 -10   3 1832.24   44.15   1
   0 -10   3 1924.62   66.95   3
   1 -10   3  357.85   16.65   3
  -1 -10  -3  380.02   12.53   4
   1  10   3  389.29   17.71   1
  -1  10  -3  347.03   20.26   1
  -1 -10  -3  382.76   16.11   1
   1 -10   3  388.26   16.28   1
   2 -10   3  219.54   12.81   1
  -2 -10  -3  216.29   14.24   1
   2 -10   3  241.48    9.86   3
  -2  10  -3  202.36   12.06   1
   2  10   3  193.99   15.28   1
  -3  10  -3 1624.30   74.06   1
   3 -10   3 1739.19   66.11   1
   3  10   3 1540.06   36.93   1
  -3 -10  -3 1601.40   68.50   1
   4  10   3    5.99   10.28   1
  -4  10  -3   26.67   17.11   1
  -4 -10  -3    3.47   10.70   1
   4 -10   3    4.85   12.59   1
   5  10   3  943.32   29.92   1
   5 -10   3 1142.78   46.09   1
  -5 -10  -3 1131.95   75.71   1
  -5  10  -3 1138.59   43.33   1
  -6 -10  -3  537.69   30.13   1
   6 -10   3  550.35   35.38   1
  -6  10  -3  539.13   31.56   1
   6  10   3  449.84   38.64   1
   6 -10   3  556.20   30.74   3
  -7 -10  -3   55.66   14.32   1
  -7  10  -3   14.92   23.69   1
   7  10   3   41.16   16.34   1
   7 -10   3   30.82   28.37   1
   8  10   3  809.32   51.42   1
  -8  10  -3  728.71   47.15   1
   8 -10   3  756.71   45.77   1
   8  10   3  705.17   46.04   3
   9 -10   3  156.29   29.56   1
   9  10   3  154.45   39.73   3
  10  10   3   78.19   31.34   1
  10  10   3   36.69   34.02   3
  11 -11  -3  -40.73   53.73   1
  11  11  -3    6.03   28.98   3
 -10 -11   3   74.49   22.07   2
  10  11  -3  130.29   34.77   3
  10 -11  -3  135.43   25.34   1
   9 -11  -3  249.76   27.36   1
  -9 -11   3  242.39   27.35   2
   9  11  -3  244.50   26.84   1
   9  11  -3  214.19   32.18   3
   8  11  -3   39.59   10.84   1
   8 -11  -3   66.54   18.42   1
   8  11  -3  -16.00   42.45   3
   7  11  -3  205.36   24.56   3
   7  11  -3  185.17   13.70   1
  -7  11   3  159.70   23.99   1
   7 -11  -3  204.25   18.86   1
   7 -11  -3  182.66   18.81   3
   6  11  -3   25.62   20.15   3
   6  11  -3   -0.70   20.17   4
   6 -11  -3   23.80    9.51   3
  -6  11   3   45.05   18.22   1
   6  11  -3   30.30   11.01   1
  -6 -11   3   23.86   10.72   1
   6 -11  -3   22.95   14.81   1
   5  11  -3  320.10   41.54   1
  -5  11   3  299.73   16.27   3
  -5  11   3  338.04   19.67   1
  -5 -11   3  328.19   15.26   1
   5  11  -3  316.67   21.45   4
   5  11  -3  335.95   21.34   3
   5 -11  -3  348.22   23.71   1
   5  11  -3  362.38   22.45   1
  -4 -11   3 1221.06   33.01   1
   4  11  -3 1090.96   51.93   3
  -4  11   3 1180.36   67.35   3
   4  11  -3 1242.49   72.95   1
   4 -11  -3 1166.44   57.93   1
  -4  11   3 1210.45   52.93   1
   4  11  -3 1175.13   61.33   1
   4  11  -3 1156.24   76.78   4
   3  11  -3   30.05   13.34   1
  -3  11   3   86.54   11.73   1
  -3 -11   3   72.42    8.64   1
   3 -11  -3   49.77   10.22   1
   3  11  -3   61.14    8.60   4
   3  11  -3   64.17    7.72   1
  -3  11   3   48.55    7.93   3
   3  11  -3   66.84   11.83   3
   2 -11  -3 1162.33   49.86   1
  -2  11   3 1146.95   37.22   1
   2  11  -3 1149.54   67.04   1
  -2 -11   3 1159.29   32.03   1
  -2  11   3 1130.06   77.28   4
   2  11  -3 1104.94   49.64   1
   2  11  -3 1145.60   32.90   4
   2  11  -3 1135.54   46.77   3
   1  11  -3  278.26   19.44   3
  -1  11   3  273.83   16.59   1
  -1 -11   3  268.12   12.99   1
  -1  11   3  257.49   19.74   4
  -1 -11   3  268.08   17.13   3
   1  11  -3  235.27   16.87   1
   1  11  -3  234.77   15.43   1
   1 -11  -3  281.43   14.37   1
   0 -11  -3 1108.55   41.93   1
   0 -11   3 1170.24   28.81   1
   0  11   3 1084.88   36.20   1
   0  11  -3 1128.28   58.46   3
   0 -11   3 1155.99   38.28   3
   0  11  -3 1091.09   34.77   1
  -1 -11  -3 1005.26   19.09   4
  -1 -11  -3 1028.85   30.44   1
   1  11   3 1046.66   29.64   1
  -1  11  -3 1097.60   59.88   1
   1 -11   3 1056.86   44.69   1
   1 -11   3 1073.01   47.74   3
   2 -11   3    5.61    4.55   3
  -2  11  -3   -1.15   12.65   1
   2 -11   3   15.63   11.34   1
  -2 -11  -3    1.55   15.86   1
   2  11   3   10.15    7.18   1
  -3  11  -3  164.16   17.85   1
   3  11   3  126.06   20.77   1
   3 -11   3  151.03   30.99   1
  -3 -11  -3  171.01   12.36   1
  -4  11  -3 1051.16   56.84   1
   4  11   3 1068.39   35.31   1
  -4 -11  -3 1115.20   39.74   1
   4 -11   3 1109.77   43.42   1
   5 -11   3  324.91   17.60   3
   5 -11   3  361.75   25.92   1
  -5  11  -3  292.05   36.37   1
   5  11   3  314.64   16.59   1
  -5 -11  -3  306.84   20.28   1
   6  11   3  216.13   15.14   1
  -6  11  -3  229.44   29.47   1
  -6 -11  -3  232.86   22.15   1
   6 -11   3  209.33   52.79   1
   7 -11   3   13.85   16.11   1
  -7 -11  -3    1.61   24.76   1
  -7  11  -3   -0.09   16.84   1
   7  11   3   15.01   14.34   1
   8 -11   3   25.38   25.00   1
  -8  11  -3   37.34   26.50   1
   8  11   3   30.16   18.66   3
   9 -11   3  138.43   29.61   1
   9  11   3  225.48   45.50   3
   9  11   3  132.27   21.75   1
  10 -11   3  360.83   41.76   1
  10  11   3  398.82   41.74   3
  10  11   3  409.25   37.58   1
  11 -12  -3   -0.73   28.20   1
  11  12  -3   32.69   32.12   3
  10  12  -3  -40.59   34.75   3
 -10 -12   3   -6.64   15.35   2
  10 -12  -3   -7.73   27.70   1
   9  12  -3   66.18   15.31   1
   9  12  -3   47.82   22.42   3
  -9 -12   3   15.47   15.69   2
   9 -12  -3   36.79   19.18   1
   8  12  -3  180.67   18.12   1
   8  12  -3  179.99   22.99   3
   8 -12  -3  162.22   24.04   1
   7 -12  -3   25.44   11.14   3
   7  12  -3    7.58   22.47   3
  -7  12   3   10.54   17.99   1
   7  12  -3   42.03   11.09   1
   7 -12  -3   36.45   16.68   1
   6  12  -3   52.42   13.64   4
  -6  12   3   90.77   14.98   1
   6  12  -3   82.33   19.61   3
   6  12  -3   99.29   10.42   1
  -6 -12   3   99.00   10.99   1
   6 -12  -3  108.55   15.78   1
   5  12  -3   82.65   11.12   4
   5  12  -3   98.23   20.94   3
   5  12  -3   61.94    9.37   1
  -5  12   3   58.97   13.37   1
   5  12  -3   86.51    7.99   1
  -5  12   3   67.68   10.23   3
   5 -12  -3   50.69   23.39   1
  -5 -12   3   73.50   18.67   1
  -4 -12   3   16.01    7.63   1
  -4  12   3   13.84    7.79   1
   4  12  -3   16.80    9.80   1
   4 -12  -3   23.62    7.74   1
   4  12  -3   32.22    8.57   1
   4  12  -3   29.57    8.85   4
  -4  12   3   17.75    7.00   3
   4  12  -3   19.77   10.09   3
   3  12  -3  599.93   41.07   1
   3 -12  -3  605.23   31.94   1
  -3  12   3  639.58   27.21   1
   3  12  -3  629.21   38.12   1
  -3  12   3  624.93   37.84   3
   3  12  -3  613.13   50.57   4
  -3 -12   3  638.63   22.35   1
   3  12  -3  615.26   29.10   3
   2 -12  -3    6.07    7.17   1
   2  12  -3    9.99    6.72   4
   2  12  -3    2.07    9.66   1
  -2  12   3    1.82    7.35   1
  -2  12   3    6.78    6.10   4
   2  12  -3   11.23   19.65   3
   2  12  -3  -14.47    7.70   1
  -2 -12   3   15.56    4.97   1
   1  12  -3   26.61    6.10   1
   1  12  -3   13.34   10.75   1
  -1  12   3   28.78   10.21   1
  -1  12   3   16.76    5.55   4
   1  12  -3   25.18    5.75   3
   1 -12  -3   25.30   16.96   1
  -1 -12   3   20.93    6.52   1
  -1 -12   3   19.98    5.10   3
   0  12  -3   -0.37    6.06   3
   0 -12   3   -2.40    4.97   3
   0  12   3    1.77    8.27   1
   0  12  -3   -0.27    7.27   1
   0 -12   3    7.70    5.86   1
   0 -12  -3    6.83    7.56   1
  -1 -12  -3  271.20   14.33   1
   1 -12   3  314.49   18.29   1
  -1  12  -3  288.63   19.29   1
   1  12   3  309.14   16.99   1
   1 -12   3  311.48   16.72   3
   2 -12   3   17.82   10.47   1
  -2 -12  -3   -0.09   11.13   1
  -2 -12  -3    0.68    2.64   4
  -2 -12  -3    0.19    2.60   4
   2 -12   3    3.39    3.54   3
  -2  12  -3  -11.02   11.39   1
   2  12   3   -8.43    9.02   1
   3 -12   3   90.93   23.47   1
  -3  12  -3   92.58   16.16   1
   3  12   3  123.18   17.32   1
  -3 -12  -3   86.84   12.64   1
   3 -12   3   84.26    8.11   3
  -3 -12  -3   91.97    7.14   4
  -4 -12  -3   41.79   12.64   1
   4 -12   3   14.01   15.32   1
  -4 -12  -3   21.27    8.42   4
   4  12   3   11.47    8.67   1
  -4  12  -3   30.57   13.04   1
  -5  12  -3  149.45   24.22   1
   5  12   3  138.53   18.60   1
  -5 -12  -3  213.01   19.64   1
   5 -12   3  132.21   19.98   1
   5 -12   3  174.78   14.02   3
   6  12   3   12.18   15.09   1
  -6 -12  -3   -3.71   11.55   1
  -6  12  -3   13.33   15.38   1
   6 -12   3   18.08   19.42   1
   7  12   3  -12.62   18.74   1
  -7  12  -3    1.22   27.21   1
   7 -12   3  -14.59   23.78   1
  -7 -12  -3  -28.95   18.23   1
   8  12   3   33.47   29.97   3
  -8  12  -3    2.88   24.09   1
   8  12   3    3.84   18.32   1
   8 -12   3   26.43   20.27   1
   9 -12   3   25.94   25.12   1
   9  12   3   -8.79   23.32   1
   9  12   3  -32.98   24.27   3
  10  12   3  -31.46   61.79   1
  10 -12   3    0.37   30.90   1
  11  13  -3  -19.53   37.58   3
  11 -13  -3   -3.83   34.97   1
  10 -13  -3   11.25   17.82   1
  10  13  -3   80.00   42.45   3
 -10 -13   3   56.09   61.18   2
   9  13  -3  355.76   24.92   1
   9 -13  -3  269.89   26.97   1
   9  13  -3  237.00   31.16   3
   8 -13  -3   90.45   29.19   1
   8  13  -3    7.05   50.80   3
   8  13  -3  108.48   19.62   1
   7  13  -3 1627.87   75.05   1
   7  13  -3 1634.37   85.00   3
   7 -13  -3 1510.75   99.59   1
  -7  13   3 1473.78   93.52   1
   6  13  -3   -6.22   12.78   4
   6  13  -3  -31.02   33.53   3
   6 -13  -3    0.84   14.79   1
  -6  13   3   16.60   15.97   1
   6  13  -3   16.63   11.89   1
  -6 -13   3    9.99    9.98   1
  -5 -13   3    9.39   11.39   1
  -5  13   3    9.62   14.87   1
   5  13  -3   -8.16   19.94   1
   5  13  -3    9.20    7.41   1
   5  13  -3   -1.74    9.25   3
   5  13  -3   -2.90   19.26   4
  -5  13   3   16.18   16.54   3
   5 -13  -3   -7.49   11.57   1
   4  13  -3 1051.22   57.36   1
   4  13  -3  961.11   83.76   1
  -4  13   3 1112.33   54.17   1
   4  13  -3 1016.87   64.14   3
  -4 -13   3 1105.56   42.77   1
   4  13  -3 1112.81   38.47   4
   4 -13  -3 1101.61   84.43   1
  -4  13   3 1018.57   61.89   3
   3  13  -3    0.18   13.53   1
   3  13  -3   -7.33   10.50   1
  -3  13   3   -7.02    6.89   3
   3 -13  -3  -11.20    9.19   1
  -3 -13   3    3.42    7.37   1
  -3  13   3   -3.40   10.25   1
   3  13  -3  -13.64    8.48   3
   3  13  -3   -8.55    6.39   4
  -2 -13   3 2074.52   60.79   1
   2  13  -3 2013.37   96.96   3
   2 -13  -3 1995.37   76.79   1
  -2  13   3 2008.15   65.48   1
   2  13  -3 2024.01   96.82   4
   2  13  -3 2040.56  123.94   1
  -2  13   3 1825.25  124.31   4
   2  13  -3 1973.97  127.29   1
  -1 -13   3 2002.88   96.60   3
   1 -13  -3 1890.57   62.17   1
  -1  13   3 1992.91  153.60   4
   1  13  -3 1983.75   95.50   3
  -1  13   3 1925.29   63.71   1
  -1 -13   3 1965.54   68.96   1
   1  13  -3 2047.15  104.33   1
   0 -13  -3   80.82   11.95   1
   0 -13   3   59.75   11.44   1
   0  13  -3   75.64   14.09   1
   0  13  -3   62.53   11.61   3
   0 -13   3   61.94    6.81   3
   0  13   3   53.24   14.79   1
   1 -13   3 1695.73   53.75   1
   1 -13   3 1730.11   49.57   3
  -1 -13  -3 1632.53   50.20   1
  -1  13  -3 1673.88   69.32   1
   1  13   3 1692.59   71.49   1
   2 -13   3  729.09   35.93   1
   2  13   3  764.81   37.90   1
  -2  13  -3  783.04   33.27   1
   2 -13   3  786.76   32.80   3
  -2 -13  -3  753.87   29.01   1
  -3 -13  -3  115.94   17.96   1
  -3 -13  -3   79.04    7.96   4
   3 -13   3   85.13    5.67   3
   3 -13   3   86.68   12.21   1
  -3  13  -3   93.89   16.13   1
   3  13   3   90.38   13.12   1
  -4 -13  -3  446.04   23.84   1
   4  13   3  503.37   24.92   1
   4 -13   3  467.71   23.87   3
   4 -13   3  469.05   26.89   1
  -4  13  -3  444.02   25.82   1
  -5  13  -3  123.81   18.49   1
  -5 -13  -3   91.72   17.11   1
   5  13   3   89.39   14.70   1
   5 -13   3  134.92   19.37   1
   6 -13   3  981.65   62.36   1
   6  13   3 1115.81   50.08   1
  -6 -13  -3 1039.20   56.26   1
  -6  13  -3 1103.88   56.83   1
  -7  13  -3  343.35   40.73   1
   7 -13   3  390.01   31.76   1
   7  13   3  356.50   29.16   1
  -7 -13  -3  332.63   53.88   1
   8  13   3   17.76   26.79   1
  -8  13  -3   22.36   36.38   1
   8  13   3   90.76   24.94   3
   8 -13   3   59.88   18.36   1
   9  13   3  408.14   46.28   3
   9  13   3  434.63   64.13   1
   9 -13   3  450.89   47.73   1
  11 -14  -3  298.65   44.37   1
  11  14  -3  462.74   48.61   3
  10 -14  -3   30.64   20.96   1
  10  14  -3   -3.93   41.42   3
 -10 -14   3   53.18   36.43   2
   9 -14  -3  263.45   29.59   1
   9  14  -3  315.37   33.86   3
   9  14  -3  317.37   26.79   1
   8  14  -3  269.19   31.01   3
   8  14  -3  256.78   22.20   1
   8 -14  -3  251.29   45.96   1
   7  14  -3   38.06   33.31   3
   7  14  -3   69.74   16.60   1
  -7  14   3   10.48   20.90   1
   7 -14  -3   63.60   19.97   1
   6  14  -3 1182.20  110.79   4
   6  14  -3 1157.12   82.97   1
  -6  14   3 1135.75   75.01   1
   6  14  -3 1165.35   70.94   3
   6 -14  -3 1153.19   82.33   1
  -6 -14   3 1162.49   58.44   1
   5  14  -3  605.78   48.36   1
   5  14  -3  670.10   39.27   3
  -5  14   3  535.48   42.64   3
  -5 -14   3  641.50   30.09   1
   5 -14  -3  631.63   44.35   1
   5  14  -3  614.53   43.17   4
  -5  14   3  613.32   44.09   1
  -4 -14   3  106.17   13.57   1
   4  14  -3   90.87   14.98   3
   4  14  -3   93.55   14.74   1
   4  14  -3   52.98   14.79   1
   4  14  -3  126.28   13.48   4
  -4  14   3  144.62   21.22   1
  -4  14   3   78.35    9.38   3
   4 -14  -3  112.12   15.37   1
   3  14  -3 1244.62   63.11   3
   3 -14  -3 1295.11   62.55   1
   3  14  -3 1248.81   74.16   1
  -3  14   3 1206.55   83.09   3
   3  14  -3 1165.11  119.19   1
  -3  14   3 1318.16   49.87   1
  -3 -14   3 1290.78   56.65   1
   3  14  -3 1301.99   54.44   4
   2  14  -3  250.77   20.44   3
  -2 -14   3  203.55   18.28   1
  -2  14   3  307.23   16.68   1
   2 -14  -3  263.96   17.64   1
   2  14  -3  246.01   17.01   4
   2  14  -3  285.90   23.82   1
  -2  14   3  232.07   19.89   4
   1  14  -3  472.64   31.67   1
  -1 -14   3  442.23   44.37   1
   1 -14  -3  454.37   19.20   1
  -1  14   3  447.99   26.65   1
  -1  14   3  408.80   25.82   4
   1  14  -3  461.28   21.56   3
   0 -14   3 2137.96  126.02   3
   0  14  -3 2099.27  123.48   3
   0  14   3 2077.91   63.18   1
   0 -14  -3 2067.14   87.43   1
   0  14  -3 2033.76   79.78   1
   0 -14   3 1978.82   56.18   1
  -1 -14  -3  581.57   24.27   1
   1 -14   3  618.79   28.75   3
   1 -14   3  551.79   21.79   1
  -1  14  -3  647.25   28.29   1
   1  14   3  570.95   28.63   1
   2 -14   3  324.41   14.09   3
  -2 -14  -3  331.36   22.44   1
  -2  14  -3  292.45   23.16   1
   2  14   3  316.84   52.61   1
   2 -14   3  316.85   45.00   1
   3 -14   3  498.58   30.10   1
  -3 -14  -3  578.37   25.14   1
  -3  14  -3  532.27   31.90   1
  -3 -14  -3  551.99   22.83   4
   3 -14   3  523.99   24.92   3
   3  14   3  561.93   25.70   1
   4  14   3  267.15   22.47   1
   4 -14   3  180.13   29.98   1
  -4  14  -3  252.09   29.59   1
  -4 -14  -3  248.75   19.69   1
  -5  14  -3 1839.60  132.58   1
  -5 -14  -3 2028.52  109.31   1
   5  14   3 1935.41   69.04   1
   5 -14   3 2026.54  128.30   1
   6  14   3  687.56   43.68   1
   6 -14   3  715.36   46.29   1
  -6  14  -3  733.30   43.42   1
  -6 -14  -3  785.80   42.82   1
  -7  14  -3   13.20   24.51   1
   7  14   3    6.53   65.55   1
   7  14   3  -20.78   26.37   3
   7 -14   3  -11.48   18.38   1
   8  14   3  783.41   61.57   1
  -8  14  -3  586.69   69.60   1
   8 -14   3  689.75   61.74   1
   8  14   3  648.56   57.86   3
   9 -14   3   72.62   32.26   1
   9  14   3  110.31   37.67   3
   9  14   3  -14.12   45.98   1
  11 -15  -3  -42.96   46.40   1
 -10 -15   3  239.53   30.24   2
  10 -15  -3  234.39   26.10   1
  10  15  -3  221.95   33.08   3
   9  15  -3   37.99   18.94   1
   9 -15  -3   57.77   22.34   1
   9  15  -3   27.81   23.67   3
   8  15  -3  -37.12   21.93   1
   8  15  -3    1.01   53.28   3
   8 -15  -3   -8.24   23.75   1
  -7  15   3  194.01   32.69   1
   7  15  -3  164.08   31.93   3
   7 -15  -3  197.66   24.63   1
   7  15  -3  157.50   20.24   1
   6  15  -3   32.83   12.14   1
   6 -15  -3   15.08   18.32   1
   6  15  -3   28.00   13.95   4
  -6  15   3   16.77   14.80   1
   6  15  -3   46.62   20.73   3
   5 -15  -3   89.21   12.07   1
  -5  15   3   74.59   14.21   1
  -5 -15   3   91.93   14.07   1
   5  15  -3   67.75   12.91   1
   5  15  -3   93.41   14.63   3
   5  15  -3   76.60   11.35   4
   4  15  -3  143.75   24.49   1
  -4 -15   3  219.85   16.04   1
   4  15  -3  232.81   21.62   3
   4 -15  -3  214.15   18.43   1
  -4  15   3  188.56   16.34   3
  -4  15   3  231.36   18.14   1
   4  15  -3  186.55   15.33   4
   4  15  -3  199.62   30.85   1
   3  15  -3   39.38    8.15   4
   3  15  -3   15.97   11.78   1
  -3  15   3   27.46    9.52   3
   3 -15  -3    9.52   22.47   1
  -3 -15   3   44.07   13.03   1
   3  15  -3   42.40   10.13   3
  -3  15   3   22.33   28.31   1
   3  15  -3   15.90   11.92   1
  -2  15   3  141.54   17.18   1
   2  15  -3  132.73   23.94   4
  -2 -15   3  154.52   18.20   1
   2  15  -3  150.29   12.90   1
   2  15  -3  141.90   13.93   3
   2 -15  -3  149.81   17.99   1
  -1  15   3  512.42   30.03   4
   1  15  -3  442.36   32.26   1
  -1 -15   3  514.65   15.78   1
   1  15  -3  498.89   23.16   3
   1 -15  -3  529.66   20.45   1
  -1  15   3  479.36   24.67   1
   0 -15   3   86.77   13.75   1
   0  15  -3   87.57   14.93   3
   0  15  -3   61.49   15.40   1
   0 -15   3   64.66    9.12   3
   0 -15  -3   89.50   14.88   1
   0  15   3   48.61   14.85   1
  -1 -15  -3  244.76   17.40   1
   1 -15   3  222.55   19.21   1
   1  15   3  225.73   17.68   1
   1 -15   3  229.84   13.59   3
  -1  15  -3  269.52   22.84   1
   2 -15   3   57.95   16.62   1
  -2  15  -3   37.49   15.30   1
  -2 -15  -3   42.81   11.56   1
   2  15   3   55.70   14.85   1
  -3 -15  -3   33.35   11.93   1
  -3  15  -3   53.85   22.30   1
   3  15   3   19.04   10.67   1
   3 -15   3   39.69   15.23   1
   4 -15   3  447.93   33.42   1
  -4 -15  -3  428.00   22.73   1
   4  15   3  415.91   22.94   1
  -4  15  -3  429.65   26.16   1
   5 -15   3  100.92   16.57   1
  -5  15  -3   95.72   18.38   1
   5  15   3  121.51   17.18   1
  -5 -15  -3   89.49   15.86   1
   6 -15   3   59.71   26.35   1
  -6  15  -3   52.38   24.52   1
   6  15   3   34.21   19.44   1
  -6 -15  -3   42.35   21.21   1
   7  15   3  195.99   27.90   3
  -7  15  -3  146.12   26.23   1
   7 -15   3  149.84   25.62   1
   7  15   3  192.52   27.24   1
  -8  15  -3  -31.62   32.08   1
   8  15   3    1.91   35.74   3
   8  15   3  -88.18   44.02   1
   8 -15   3   -5.64   22.00   1
   9  15   3  116.64   40.69   1
   9  15   3   69.15   43.00   3
 -10 -16   3   18.76   23.19   2
  10  16  -3   14.38   36.24   3
  10 -16  -3  -37.08   48.51   1
   9 -16  -3   48.65   20.43   1
   9  16  -3  -78.42   57.36   3
   9  16  -3   12.01   17.08   1
   8  16  -3   37.00   23.44   3
   8  16  -3   49.17   17.89   1
   8 -16  -3  -43.05   47.72   1
   7 -16  -3  -18.86   22.45   1
  -7  16   3  -31.36   23.81   1
   7  16  -3   19.56   16.17   1
   7  16  -3   -4.23   18.00   3
   6  16  -3  237.41   19.81   1
   6  16  -3  210.39   23.55   3
   6 -16  -3  202.38   23.00   1
   6  16  -3  243.37   17.58   4
  -6  16   3  181.13   20.94   1
   5  16  -3   48.27   28.83   4
   5  16  -3   51.27   14.76   3
  -5  16   3   57.06   13.39   1
  -5 -16   3   38.16   13.84   1
   5 -16  -3   47.11   15.35   1
   5  16  -3   33.75   14.58   1
   4  16  -3  228.35   22.37   3
  -4  16   3  214.06   21.64   1
   4  16  -3  226.82   15.80   4
  -4  16   3  140.33   15.32   3
   4  16  -3  152.06   19.06   1
  -4 -16   3  200.99   18.43   1
   4 -16  -3  208.13   19.89   1
   3  16  -3  251.41   16.99   4
   3  16  -3  219.66   17.29   1
  -3 -16   3  209.73   24.60   1
  -3  16   3  238.45   15.97   1
   3  16  -3  175.43   24.14   3
  -3  16   3  182.20   18.12   3
   3 -16  -3  234.45   20.53   1
  -2 -16   3  579.67   31.27   1
   2  16  -3  514.13   39.13   4
  -2  16   3  550.82   28.93   1
   2  16  -3  554.64   30.26   3
   2 -16  -3  519.93   46.53   1
   2  16  -3  551.26   35.03   1
   1 -16  -3    4.41   12.83   1
   1  16  -3   -2.96    9.59   3
  -1  16   3   11.06   13.56   1
   1  16  -3    2.53    8.93   1
  -1  16   3   20.41    7.73   4
  -1 -16   3   31.08   10.88   1
   0  16   3    0.98   17.15   1
   0 -16   3   24.79    8.58   1
   0  16  -3    0.29   10.04   3
   0 -16  -3   -5.92   12.08   1
   0  16  -3   16.94    9.53   1
   1 -16   3   38.04   10.19   1
   1  16   3   12.64   27.80   1
  -1 -16  -3   25.45   12.09   1
  -1  16  -3   23.78   11.26   1
   2 -16   3   12.13   11.63   1
  -2 -16  -3   26.41   11.24   1
  -2  16  -3   16.38   10.84   1
   2  16   3   35.29   24.53   1
  -3 -16  -3  397.60   24.42   1
   3 -16   3  396.54   49.08   1
  -3  16  -3  403.32   26.37   1
   3  16   3  332.36   24.83   1
  -4 -16  -3   52.15   20.29   1
  -4  16  -3   46.29   23.44   1
   4  16   3   60.60   17.77   1
   4 -16   3   67.33   20.35   1
   5 -16   3    2.34   24.08   1
  -5 -16  -3   31.41   21.88   1
  -5  16  -3   99.76   29.85   1
   5  16   3   27.24   19.06   1
   6  16   3   31.00   18.26   1
   6 -16   3   55.19   33.26   1
  -6  16  -3   57.54   24.59   1
  -6 -16  -3   -4.31   21.58   1
   7 -16   3   -7.67   24.21   1
   7  16   3  -12.88   22.95   1
  -7  16  -3   10.04   21.40   1
   7  16   3   -5.98   28.59   3
   8  16   3  219.08   35.09   1
   8  16   3  222.19   35.18   3
   8 -16   3  162.62   71.07   1
  -8  16  -3  167.48   40.07   1
   9  16   3  -16.16   28.87   1
   9  16   3   48.55   34.00   3
   9 -16   3   56.48   50.23   1
  10  17  -3  348.76   43.06   3
  10 -17  -3  352.95   43.45   1
   9 -17  -3   65.40   21.25   1
   9  17  -3   67.50   19.63   1
   9  17  -3   33.46   30.15   3
   8  17  -3  204.63   44.39   3
   8 -17  -3  202.60   29.85   1
   8  17  -3  198.85   21.81   1
  -7  17   3  406.91   42.52   1
   7 -17  -3  383.73   36.18   1
   7  17  -3  415.25   33.29   1
   7  17  -3  441.46   29.62   3
   6  17  -3  821.55   58.84   3
   6  17  -3  825.09   61.22   1
   6 -17  -3  820.46   63.34   1
  -6  17   3  746.67   60.29   1
  -5 -17   3  257.32   27.68   1
   5  17  -3  279.22   29.46   3
  -5  17   3  274.18   47.69   1
   5 -17  -3  305.46   24.73   1
   5  17  -3  262.01   27.78   1
   5  17  -3  276.21   26.61   4
   4 -17  -3  518.32   37.96   1
  -4  17   3  569.36   39.59   1
   4  17  -3  531.24   40.52   1
   4  17  -3  565.95   41.33   4
   4  17  -3  568.27   40.76   3
  -4 -17   3  520.25   28.70   1
  -3 -17   3   40.23    8.42   1
   3 -17  -3   34.13   31.49   1
   3  17  -3   17.06   10.85   4
   3  17  -3   32.44   10.54   1
  -3  17   3    1.69   10.46   3
   3  17  -3   32.12   14.02   3
  -3  17   3   36.93   18.43   1
  -2 -17   3  601.12   29.19   1
   2  17  -3  609.82   37.43   3
   2  17  -3  642.11   42.52   4
  -2  17   3  628.06   32.28   1
   2  17  -3  590.21   44.33   1
   2 -17  -3  641.60   35.69   1
   1 -17  -3  911.58   42.22   1
  -1 -17   3  994.23   48.69   1
   1  17  -3  938.25   52.31   1
   1  17  -3  969.95   47.60   3
  -1  17   3  885.51   54.76   4
  -1  17   3  932.77   51.60   1
   0  17  -3   99.29   10.52   3
   0  17   3   94.15   17.93   1
   0  17  -3   98.71   20.03   1
   0 -17   3   81.19   26.61   1
   0 -17  -3  109.38   16.24   1
  -1 -17  -3 1091.63   45.19   1
  -1  17  -3 1171.60   67.48   1
   1  17   3 1094.17   47.70   1
   1 -17   3 1103.34   57.81   1
   2  17   3  542.21   35.89   1
  -2  17  -3  556.90   36.59   1
  -2 -17  -3  542.86   28.05   1
   2 -17   3  526.60   39.48   1
   3  17   3   58.39   16.80   1
   3 -17   3   38.82   21.56   1
  -3  17  -3   67.15   25.63   1
  -3 -17  -3   64.69   18.52   1
  -4  17  -3  687.63   51.01   1
  -4 -17  -3  662.17   36.30   1
   4  17   3  710.02   49.45   1
   4 -17   3  669.97   37.25   1
  -5 -17  -3  250.05   25.55   1
  -5  17  -3  271.39   27.82   1
   5 -17   3  268.48   34.77   1
   5  17   3  249.91   21.48   1
  -6 -17  -3  108.95   22.69   1
   6  17   3   84.35   24.09   1
  -6  17  -3   94.81   22.53   1
   6 -17   3  116.84   17.57   1
   7 -17   3  311.40   38.80   1
  -7  17  -3  234.43   28.30   1
   7  17   3  288.14   30.37   1
   7  17   3  310.97   29.25   3
   8  17   3  -30.97   25.97   1
  -8  17  -3   58.86   57.47   1
   8  17   3    1.91   27.51   3
   8 -17   3  -44.54   22.66   1
   9 -17   3  165.01   37.17   1
   9  17   3  235.20   36.50   1
  10  18  -3  -43.04   42.65   3
  10 -18  -3   -0.65   42.16   1
   9  18  -3  147.15   24.19   1
   9  18  -3  159.24   52.67   3
   9 -18  -3  150.41   32.89   1
   8  18  -3  573.64   63.77   3
   8 -18  -3  671.59   52.21   1
   8  18  -3  588.50   51.08   1
   7 -18  -3    0.82   16.41   1
   7  18  -3   10.56   23.31   1
  -7  18   3   12.48   21.89   1
   7  18  -3  -34.22   31.04   3
   6  18  -3  231.36   45.88   3
   6 -18  -3  200.58   26.82   1
  -6  18   3  215.84   31.20   1
   6  18  -3  232.59   25.67   1
  -5  18   3  675.91   51.59   1
   5 -18  -3  751.32   59.70   1
   5  18  -3  717.70   57.95   1
   5  18  -3  732.95   55.98   4
  -5 -18   3  753.61   46.81   1
   5  18  -3  761.70   56.73   3
   4  18  -3   90.20   14.87   3
   4  18  -3   68.32   25.06   1
   4  18  -3   79.88   12.66   4
   4 -18  -3   57.57   13.32   1
  -4  18   3   60.58   14.61   1
  -4 -18   3   57.77   13.81   1
   3 -18  -3 1063.53   58.63   1
   3  18  -3 1036.00   68.72   3
   3  18  -3 1030.25   80.66   4
  -3  18   3 1053.78   66.76   1
   3  18  -3 1061.94   68.48   1
  -3 -18   3 1056.04   57.87   1
  -2  18   3  603.72   38.48   1
  -2 -18   3  589.05   27.36   1
   2  18  -3  518.24   37.52   3
   2  18  -3  588.50   31.72   4
   2 -18  -3  571.19   48.99   1
   2  18  -3  595.62   41.38   1
   1  18  -3  323.09   26.04   1
  -1  18   3  281.19   22.78   4
   1 -18  -3  309.24   21.63   1
  -1 -18   3  360.79   28.19   1
  -1  18   3  294.14   19.90   1
   1  18  -3  298.17   23.58   3
   0  18   3 2769.29  125.02   1
   0 -18   3 2870.41  158.02   1
   0 -18  -3 2645.14  121.09   1
   0  18  -3 2664.29  180.55   1
   0  18  -3 2595.16  175.28   3
   1 -18   3  299.15   19.58   1
  -1 -18  -3  316.08   29.87   1
  -1  18  -3  269.05   43.37   1
   1  18   3  332.78   28.42   1
  -2 -18  -3  460.19   26.13   1
   2  18   3  490.76   33.81   1
  -2  18  -3  466.14   56.79   1
   2 -18   3  478.34   32.07   1
   3  18   3  292.42   23.85   1
  -3 -18  -3  258.92   45.94   1
  -3  18  -3  254.70   25.56   1
   3 -18   3  251.60   26.87   1
   4  18   3  -12.59   18.67   1
   4 -18   3  -26.20   15.16   1
  -4  18  -3  -24.49   36.07   1
  -4 -18  -3   -6.93   20.75   1
   5  18   3  301.86   29.67   1
   5 -18   3  306.46   25.61   1
  -5 -18  -3  362.76   37.06   1
  -5  18  -3  379.03   42.00   1
  -6  18  -3  422.53   34.75   1
  -6 -18  -3  390.06   38.79   1
   6  18   3  492.88   33.80   3
   6 -18   3  449.77   27.10   1
   6  18   3  484.41   33.76   1
   7 -18   3   28.89   21.64   1
   7  18   3    3.72   25.12   1
  -7  18  -3  -58.18   39.26   1
   7  18   3   21.29   34.03   3
  -8  18  -3  240.85   57.94   1
   8  18   3  272.37   49.11   3
   8 -18   3  279.39   37.98   1
   8  18   3  368.10   37.07   1
   9 -18   3  150.06   35.57   1
  10 -19  -3  131.64   48.55   1
  10  19  -3 -144.23   56.71   3
   9 -19  -3   38.20   33.94   1
   9  19  -3   48.73   24.07   1
   9  19  -3   35.00   41.68   3
   8  19  -3 -113.66   61.99   3
   8  19  -3   19.39   25.40   1
   8 -19  -3    8.92   16.19   1
   7 -19  -3    3.60   17.42   1
  -7  19   3   12.72   24.45   1
   7  19  -3   43.23   19.79   1
   7  19  -3   17.20   58.35   3
   6  19  -3  268.26   41.63   1
  -6  19   3  310.58   33.89   1
   6  19  -3  290.25   29.66   3
   6 -19  -3  310.95   34.58   1
   5  19  -3  114.51   20.13   1
   5  19  -3  110.44   21.31   3
   5 -19  -3   91.11   16.26   1
  -5  19   3  103.37   23.48   1
   4 -19  -3  286.66   28.87   1
  -4  19   3  237.26   23.85   1
   4  19  -3  264.33   27.71   3
   4  19  -3  248.43   40.65   4
   4  19  -3  272.15   32.22   1
  -4 -19   3  254.81   26.50   1
   3 -19  -3   97.33   20.66   1
   3  19  -3  101.28   18.65   1
  -3  19   3   88.23   22.47   1
   3  19  -3  128.59   16.16   4
   3  19  -3  106.00   15.07   3
  -3 -19   3   62.21   15.59   1
  -2 -19   3   71.05   15.21   1
  -2  19   3   72.60   20.40   1
   2  19  -3   75.42   10.72   4
   2  19  -3   59.62   10.78   3
   2 -19  -3   45.31   16.83   1
   2  19  -3   64.02   13.52   1
  -1 -19   3  529.97   46.38   1
   1 -19  -3  521.86   27.82   1
   1  19  -3  483.42   38.67   1
   1  19  -3  481.07   45.49   3
  -1  19   3  441.18   27.69   1
   0  19   3   19.15   15.96   1
   0  19  -3   18.89   16.68   1
   0  19  -3    6.79    9.41   3
   0 -19  -3   14.34   15.51   1
   0 -19   3    6.53   16.33   1
   1 -19   3   19.71   13.14   1
   1  19   3   19.00   23.58   1
  -1 -19  -3    0.96   15.02   1
  -1  19  -3   32.06   13.05   1
  -2  19  -3   39.45   20.15   1
  -2 -19  -3   53.87   16.06   1
   2  19   3   39.19   35.32   1
   2 -19   3    3.02   19.68   1
   3 -19   3   28.40   14.52   1
  -3 -19  -3   31.35   16.19   1
  -3  19  -3    1.15   13.79   1
   3  19   3   -4.08   21.08   1
   4 -19   3  334.25   30.69   1
   4  19   3  396.67   38.95   1
  -4  19  -3  389.64   34.67   1
  -4 -19  -3  415.93   36.25   1
   5 -19   3   21.36   18.02   1
  -5 -19  -3    2.76   21.70   1
   5  19   3   27.17   19.77   1
  -5  19  -3  -61.19   54.36   1
  -6 -19  -3   52.27   25.44   1
   6 -19   3   64.43   24.53   1
  -6  19  -3   71.87   25.18   1
   6  19   3   24.02   44.43   1
   6  19   3  107.52   24.45   3
   7 -19   3   73.07   30.86   1
  -7  19  -3   96.02   40.46   1
   7  19   3   85.79   35.41   3
   7  19   3  131.61   26.54   1
   8  19   3   64.92   38.59   1
  -8  19  -3   -9.59   34.49   1
   8 -19   3  -63.65   67.92   1
   8  19   3   33.07   26.68   3
   9  20  -3   46.78   35.45   3
   9 -20  -3   34.18   32.12   1
   8  20  -3  132.27   83.65   3
   8 -20  -3  129.28   33.42   1
  -7  20   3   74.29   23.24   1
   7 -20  -3   33.54   25.64   1
   7  20  -3   38.82   20.21   1
   7  20  -3   17.52   24.25   3
  -6  20   3    3.21   21.95   1
   6  20  -3   15.35   15.86   1
   6  20  -3   12.40   16.82   3
   6 -20  -3   13.52   18.08   1
   5  20  -3    0.09   29.90   1
  -5  20   3    0.37   23.05   1
   5 -20  -3    1.85   12.73   1
   5  20  -3    4.67   22.73   3
   4  20  -3   33.49   20.68   1
  -4 -20   3   31.29   16.99   1
   4 -20  -3   34.58   19.46   1
  -4  20   3   30.91   18.93   1
   4  20  -3    6.58   21.88   3
   3  20  -3  800.49   57.50   4
  -3 -20   3  743.05   52.07   1
   3  20  -3  836.09   80.87   1
   3 -20  -3  852.52   61.17   1
  -3  20   3  826.47   51.20   1
   3  20  -3  879.60   56.36   3
   2  20  -3   -5.33    9.37   4
   2  20  -3   17.93   13.39   3
  -2  20   3  -25.38   13.03   1
   2  20  -3   -9.32   17.83   1
  -2 -20   3    7.31   15.75   1
   2 -20  -3   -6.95   12.44   1
  -1 -20   3  -12.73   31.42   1
  -1  20   3  -69.56   30.64   1
   1  20  -3   -8.35   12.11   1
   1 -20  -3   14.66   18.87   1
   1  20  -3   17.49   10.83   3
   0  20   3   -9.63   32.52   1
   0  20  -3   14.05   17.70   1
   0 -20   3   20.29   12.23   1
   0 -20  -3   24.49   16.55   1
   0  20  -3    4.68    9.63   3
   1  20   3    7.12   15.54   1
  -1  20  -3    8.74   20.08   1
   1 -20   3    7.22   35.91   1
  -1 -20  -3   15.89   19.47   1
   2  20   3  713.73   58.01   1
   2 -20   3  629.57   41.28   1
  -2  20  -3  667.77   47.64   1
  -2 -20  -3  677.26   38.33   1
   3 -20   3  277.10   36.59   1
   3  20   3  303.38   25.27   1
  -3  20  -3  306.62   37.55   1
  -3 -20  -3  304.17   25.17   1
   4  20   3  289.24   33.55   1
  -4  20  -3  287.68   31.79   1
   4 -20   3  260.60   25.23   1
   5 -20   3    9.63   25.04   1
   5  20   3   -8.99   22.38   1
  -5  20  -3   -1.17   22.68   1
  -5 -20  -3   27.36   24.97   1
  -6  20  -3   19.03   23.45   1
   6  20   3   -7.97   27.58   1
   6 -20   3   31.58   25.00   1
   6  20   3   17.62   19.18   3
  -7  20  -3   -5.29   32.17   1
   7  20   3   23.56   29.05   1
   7 -20   3   16.84   32.16   1
   7  20   3   -9.56   44.58   3
  -8  20  -3  -81.26   35.13   1
   8 -20   3   19.27   38.14   1
   8  20   3   69.93   35.79   1
   8  20   3    3.92   52.38   3
   9 -21  -3  109.61   42.37   1
   9  21  -3  105.69   35.82   3
   8  21  -3   50.28   39.55   3
   8  21  -3   24.89   25.70   1
   8 -21  -3   -0.64   22.99   1
  -7  21   3  235.09   71.70   1
   7  21  -3  183.53   30.42   3
   7 -21  -3  304.45   44.31   1
   7  21  -3  221.81   45.33   1
  -6  21   3   49.43   22.69   1
   6 -21  -3  -12.81   17.25   1
   6  21  -3   17.40   18.43   1
   6  21  -3   32.06   62.00   3
   5 -21  -3  424.39   69.43   1
   5  21  -3  455.94   42.18   1
  -5  21   3  455.72   37.19   1
   5  21  -3  536.95   40.41   3
   4 -21  -3  817.08   90.10   1
  -4 -21   3  746.87   52.54   1
  -4  21   3  810.69   68.46   1
   4  21  -3  738.30   53.29   3
   4  21  -3  785.90   62.06   1
  -3  21   3  401.18   39.00   1
  -3 -21   3  328.60   30.30   1
   3 -21  -3  420.94   35.60   1
   3  21  -3  339.83   23.31   3
   3  21  -3  368.64   35.63   1
   2  21  -3  207.49   23.43   1
  -2 -21   3  123.69   20.64   1
   2  21  -3  144.46   17.19   4
   2 -21  -3  170.61   24.11   1
   2  21  -3  142.28   16.08   3
  -2  21   3  126.81   24.54   1
  -1  21   3  427.81   33.69   1
  -1 -21   3  404.16   33.58   1
   1 -21  -3  420.94   29.15   1
   1  21  -3  413.97   38.62   3
   1  21  -3  472.70   34.33   1
   0 -21  -3  214.27   34.76   1
   0  21   3  196.08   41.74   1
   0  21  -3  147.96   18.11   1
   0  21  -3  152.33   22.52   3
   0 -21   3  208.56   27.43   1
  -1  21  -3 1115.58   74.22   1
  -1 -21  -3  948.74   50.03   1
   1  21   3 1104.02   66.94   1
   1 -21   3 1067.65   65.01   1
   2  21   3 1224.55   80.77   1
  -2 -21  -3 1139.42   63.79   1
  -2  21  -3 1203.28   82.65   1
   2 -21   3 1146.36   72.57   1
  -3  21  -3   18.23   25.35   1
  -3 -21  -3   -4.13   19.61   1
   3 -21   3   -1.11   16.28   1
   3  21   3   19.98   21.25   1
   4 -21   3  159.58   24.20   1
  -4  21  -3  187.09   28.85   1
   4  21   3  202.69   22.77   1
  -4 -21  -3  185.29   24.15   1
   5 -21   3   46.03   21.46   1
   5  21   3   53.98   26.56   1
  -5 -21  -3   21.39   28.33   1
   5  21   3   66.29   22.34   3
  -5  21  -3   36.23   26.88   1
   6  21   3  148.28   37.90   1
  -6  21  -3  105.04   41.98   1
   6  21   3  110.48   39.27   3
   6 -21   3   65.54   40.10   1
   7  21   3  494.80   51.62   1
  -7  21  -3  330.04   44.49   1
   7 -21   3  490.68   57.64   1
   7  21   3  357.57   88.14   3
   8  21   3 -106.30   89.36   3
  -8  21  -3   17.07   31.50   1
   8  21   3   -4.00   69.46   1
   8 -21   3   -9.26   32.97   1
   9 -22  -3   97.02   36.19   1
   9  22  -3  157.34   47.64   3
   8 -22  -3  164.54   40.24   1
   8  22  -3  169.70   35.75   3
   8  22  -3  219.95   31.67   1
   7 -22  -3   34.81   34.04   1
   7  22  -3   36.16   36.35   3
  -7  22   3   33.42   39.68   1
   7  22  -3   44.78   23.06   1
   6  22  -3  494.47   53.46   1
   6 -22  -3  518.44   86.38   1
  -6  22   3  421.32   70.99   1
   6  22  -3  514.29   53.91   3
  -5  22   3  306.88   44.55   1
   5  22  -3  331.62   48.21   1
   5 -22  -3  264.84   34.11   1
   5  22  -3  241.10   39.43   3
  -4  22   3   30.89   21.99   1
   4 -22  -3   48.06   27.35   1
   4  22  -3   69.03   25.18   3
  -4 -22   3   16.99   42.26   1
   4  22  -3   62.16   23.50   1
   3 -22  -3 1074.81   64.87   1
   3  22  -3 1100.20   63.65   3
   3  22  -3 1154.06   83.60   1
  -3 -22   3 1095.36   80.95   1
  -3  22   3 1080.53   72.25   1
   2  22  -3  316.68   28.03   3
   2  22  -3  277.58   64.12   1
  -2 -22   3  284.60   28.04   1
  -2  22   3  285.88   35.41   1
   2 -22  -3  278.83   51.87   1
   1  22  -3  179.73   19.09   3
   1 -22  -3  181.41   20.36   1
   1  22  -3  229.93   29.32   1
  -1 -22   3  194.26   27.63   1
  -1  22   3  152.06   23.28   1
   0  22   3  515.97   42.16   1
   0  22  -3  454.36   38.44   1
   0 -22   3  491.43   30.27   1
   0 -22  -3  492.71   37.11   1
   1 -22   3  147.83   23.43   1
  -1 -22  -3  161.43   25.04   1
   1  22   3  109.92   24.76   1
  -1  22  -3  138.54   25.29   1
  -2 -22  -3  289.14   28.45   1
  -2  22  -3  292.22   32.65   1
   2  22   3  312.89   61.94   1
   2 -22   3  335.23   37.03   1
   3 -22   3  935.99   60.80   1
  -3  22  -3  921.68  101.80   1
  -3 -22  -3  952.97   61.27   1
   3  22   3  968.16   64.86   1
  -4 -22  -3  -10.93   22.16   1
   4  22   3  -36.89   49.65   1
   4 -22   3  -20.78   26.29   1
  -4  22  -3   31.99   28.18   1
   5  22   3  126.59   30.86   3
  -5 -22  -3  127.91   28.20   1
  -5  22  -3  133.34   35.79   1
   5  22   3  116.07   30.40   1
   5 -22   3  151.22   35.70   1
   6 -22   3  221.63   55.17   1
   6  22   3  200.03   35.34   3
  -6  22  -3  234.85   50.82   1
   6  22   3  193.01   35.82   1
  -7  22  -3   40.46   30.66   1
   7  22   3   46.40   33.14   3
   7 -22   3   86.14   31.12   1
   7  22   3   29.64   26.47   1
   9 -23  -3   48.44   30.80   1
   9  23  -3  -60.33   41.59   3
   8 -23  -3   26.91   36.53   1
   8  23  -3    5.94   28.49   3
   8  23  -3   76.75   30.84   1
  -7  23   3   69.29   42.35   1
   7  23  -3  144.59   33.59   3
   7  23  -3  151.12   30.57   1
   7 -23  -3  157.93   32.83   1
   6  23  -3  -33.25   18.43   3
  -6  23   3  -14.42   36.13   1
   6 -23  -3   15.63   29.91   1
   6  23  -3  -21.48   22.03   1
  -5  23   3  -20.94   18.57   1
   5  23  -3   35.74   24.56   1
   5  23  -3    1.01   19.12   3
   5 -23  -3   19.94   19.15   1
   4  23  -3  147.69   24.40   1
   4 -23  -3  143.95   27.27   1
   4  23  -3  138.42   27.47   3
  -4  23   3  147.37   28.23   1
   3 -23  -3    8.42   23.82   1
   3  23  -3  -24.05   38.28   3
  -3 -23   3    7.80   16.41   1
   3  23  -3  -10.61   41.95   1
  -3  23   3    7.29   53.46   1
   2 -23  -3   57.55   15.60   1
  -2 -23   3   74.40   24.81   1
  -2  23   3   19.47   16.65   1
   2  23  -3   28.87   23.31   1
   2  23  -3   33.68   12.15   3
   1  23  -3   43.14   19.29   3
  -1 -23   3   14.24   23.29   1
   1  23  -3   34.85   39.97   1
  -1  23   3    2.62   24.24   1
   1 -23  -3   47.57   36.12   1
   0 -23   3   21.28   16.04   1
   0  23   3  -12.72   41.05   1
   0  23  -3   11.84   19.94   1
   0 -23  -3  -12.31   24.75   1
   1  23   3  474.91   38.08   1
  -1 -23  -3  536.63   42.23   1
   1 -23   3  421.65   42.69   1
  -1  23  -3  501.59   47.56   1
  -2 -23  -3   29.04   24.52   1
   2  23   3   37.88   20.10   1
  -2  23  -3   32.10   21.67   1
   2 -23   3   53.17   18.21   1
   3  23   3   27.85   22.34   1
  -3  23  -3  -46.05   52.00   1
   3 -23   3   24.76   20.58   1
  -3 -23  -3    7.69   42.10   1
   4 -23   3  185.55   74.52   1
  -4  23  -3  223.67   38.20   1
  -4 -23  -3  205.10   33.40   1
   4  23   3  208.51   31.55   1
   4  23   3  172.33   24.43   3
   5  23   3   12.38   63.36   3
   5 -23   3  119.31   35.51   1
  -5  23  -3   64.58   43.91   1
  -5 -23  -3   69.79   33.40   1
   5  23   3   62.49   28.64   1
   6  23   3   25.24   22.43   3
   6 -23   3   86.20   28.68   1
  -6  23  -3   74.08   33.40   1
   6  23   3   61.38   34.57   1
   7  23   3   35.03   40.66   1
   7  23   3  -26.34   55.85   3
   7 -23   3   -2.50   41.66   1
  -7  23  -3   -9.07   50.69   1
   8  24  -3  123.32   40.99   1
   8 -24  -3   46.36   35.86   1
   8  24  -3   63.69   48.80   3
   7  24  -3   28.99   44.52   3
  -7  24   3   12.82   32.35   1
   7  24  -3   76.10   41.48   1
   7 -24  -3   68.93   27.16   1
   6  24  -3   64.13   30.91   3
  -6  24   3   20.31   30.93   1
   6 -24  -3  -21.59   22.58   1
   6  24  -3   10.62   24.06   1
   5  24  -3   48.49   26.38   3
   5 -24  -3    3.26   28.18   1
   5  24  -3    9.22   26.14   1
  -5  24   3   39.92   33.53   1
   4  24  -3   55.04   51.51   1
   4 -24  -3   15.07   33.39   1
  -4  24   3   51.01   32.74   1
   4  24  -3  111.99   49.34   3
   3  24  -3   37.89   25.76   1
   3  24  -3   12.27   21.11   3
  -3  24   3   19.11   18.75   1
   3 -24  -3    7.96   16.47   1
  -3 -24   3   31.32   15.83   1
   2 -24  -3  -73.26   46.17   1
  -2  24   3  110.97   32.28   1
   2  24  -3   62.99   31.14   1
   2  24  -3   24.20   18.52   3
  -2 -24   3   62.95   23.35   1
   1  24  -3   11.39   18.70   1
  -1  24   3   40.49   26.44   1
  -1 -24   3  -68.52   58.82   1
   1 -24  -3   30.25   31.66   1
   0  24   3   19.21   21.46   1
   0 -24  -3   41.05   25.09   1
   0 -24   3    3.93   26.30   1
   0  24  -3   35.10   49.03   1
  -1 -24  -3   11.24   25.07   1
   1  24   3    2.47   23.27   1
   1 -24   3    5.34   18.25   1
  -1  24  -3   -0.95   27.82   1
  -2  24  -3  185.71   25.72   1
   2  24   3  211.60   28.60   1
   2 -24   3  222.82   38.35   1
  -2 -24  -3  169.47   27.53   1
   3  24   3  229.13   22.17   1
   3  24   3  184.21   24.34   3
  -3 -24  -3  239.62   29.13   1
   3 -24   3  235.25   38.03   1
  -3  24  -3  268.85   33.43   1
   4  24   3   12.40   24.94   1
  -4 -24  -3   43.55   19.42   1
  -4  24  -3   29.78   21.96   1
   4  24   3   -7.86   24.31   3
   4 -24   3   50.54   27.38   1
   5  24   3   43.07   18.19   1
   5 -24   3    5.44   42.13   1
  -5  24  -3    1.26   46.47   1
   5  24   3  -10.13   48.68   3
   6  24   3   19.27   32.25   1
   6  24   3   -7.80   86.96   3
  -6  24  -3  -34.51   82.50   1
   6 -24   3   50.31   33.39   1
   7 -24   3   33.36   54.18   1
  -7  24  -3  -63.48  106.03   1
   7  24   3   13.27   32.54   3
   7  24   3  -41.34   48.48   1
   8  25  -3  108.21   34.91   1
   8 -25  -3  151.89   51.25   1
   8  25  -3  228.64   60.49   3
   7  25  -3  485.40   54.09   3
   7 -25  -3  430.60   56.81   1
  -7  25   3  373.39   56.21   1
   7  25  -3  547.22   61.82   1
  -6  25   3   84.62   32.76   1
   6  25  -3   52.35   54.21   1
   6  25  -3   45.76   28.63   3
   6 -25  -3   46.48   28.32   1
   5  25  -3   39.13   27.61   1
   5  25  -3    0.75   62.38   3
   5 -25  -3   -1.79   37.64   1
  -5  25   3   17.98   37.09   1
  -4  25   3  529.69   78.66   1
   4  25  -3  536.81   51.68   3
   4  25  -3  626.78   53.48   1
   4 -25  -3  626.33   55.84   1
  -3  25   3   49.82   40.28   1
   3  25  -3   34.31   28.50   3
   3  25  -3    1.89   45.93   1
   3 -25  -3   64.12   26.13   1
  -3 -25   3   22.82   27.02   1
   2  25  -3  530.47   45.40   3
   2  25  -3  609.79   53.62   1
  -2  25   3  644.71   53.18   1
   2 -25  -3  550.32   42.38   1
  -2 -25   3  635.21   51.32   1
   1 -25  -3  309.36   30.79   1
  -1  25   3  304.21   83.20   1
   1  25  -3  282.56   67.46   1
  -1 -25   3  290.05   39.18   1
   0 -25  -3    5.72   15.86   1
   0  25  -3   -1.20   28.31   1
   0 -25   3  -23.63   56.28   1
   0  25   3   27.90   21.75   1
  -1 -25  -3  586.07   50.67   1
   1  25   3  624.26   47.11   1
   1 -25   3  581.16   45.51   1
  -1  25  -3  657.98   61.18   1
   2  25   3  211.07   31.26   3
  -2 -25  -3  178.77   33.36   1
   2 -25   3  159.86   29.28   1
   2  25   3  173.85   23.24   1
  -2  25  -3  162.31   66.71   1
  -3 -25  -3   81.12   29.44   1
  -3  25  -3   31.13   34.63   1
   3 -25   3   19.90   30.68   1
   3  25   3   61.37   20.67   3
   3  25   3   27.36   30.74   1
   4  25   3  463.15   72.47   1
  -4  25  -3  393.77   70.36   1
   4 -25   3  471.40   40.10   1
  -4 -25  -3  427.17   45.26   1
   4  25   3  459.19   42.32   3
   5  25   3   82.93   29.24   1
   5 -25   3   99.09   33.34   1
   5  25   3  114.49   30.44   3
  -5  25  -3   97.32   36.56   1
   6 -25   3  312.44   41.50   1
  -6  25  -3  199.75   38.54   1
   6  25   3  244.53   47.65   1
   6  25   3  234.99   33.45   3
   7 -26  -3   10.62   37.50   1
   7  26  -3   28.45   28.83   1
   7  26  -3   45.30   44.49   3
   6  26  -3  340.88   43.08   1
   6 -26  -3  410.90   93.48   1
  -6  26   3  292.86   53.83   1
   6  26  -3  385.98   45.12   3
   5  26  -3   71.13   67.03   3
   5 -26  -3  129.13   29.50   1
   5  26  -3  154.70   30.78   1
  -5  26   3   90.35   37.50   1
  -4  26   3    7.00   23.87   1
   4 -26  -3   -4.26   19.00   1
   4  26  -3  -60.95   64.42   1
   4  26  -3  -20.75   28.22   3
   3  26  -3  208.64   35.28   3
  -3  26   3  269.39   39.96   1
   3  26  -3  234.60   36.39   1
   3 -26  -3  221.55   30.95   1
  -2 -26   3  105.45   30.25   1
   2 -26  -3   80.94   27.71   1
  -2  26   3  143.60   35.44   1
   2  26  -3  112.54   59.25   1
   1 -26  -3   37.17   27.80   1
   1  26  -3   70.45   30.42   1
  -1 -26   3  120.97   26.15   1
  -1  26   3  -26.10   64.34   1
   0 -26   3  498.75   47.93   1
   0  26  -3  517.66   48.05   1
   0 -26  -3  489.34   42.38   1
   0  26   3  458.84   50.98   1
  -1 -26  -3  -50.68   30.03   1
  -1  26  -3  -65.29   31.33   1
   1 -26   3  -11.68   31.56   1
   1  26   3   16.42   16.10   3
   1  26   3    0.53   77.80   1
  -2  26  -3  353.36   45.05   1
   2  26   3  321.49   29.34   3
   2  26   3  314.33   39.89   1
  -2 -26  -3  330.38   69.10   1
   2 -26   3  322.05   45.90   1
  -3  26  -3  472.23   57.84   1
   3  26   3  482.36   81.31   1
   3  26   3  483.09   38.17   3
  -3 -26  -3  463.11   51.26   1
   3 -26   3  567.72   51.99   1
   4 -26   3   24.91   29.15   1
  -4 -26  -3   24.30   31.09   1
   4  26   3   22.61   32.95   1
   4  26   3   40.24   32.01   3
  -4  26  -3   10.65   38.32   1
   5  26   3  206.46   32.65   3
   5 -26   3  140.62   88.28   1
  -5  26  -3  215.15   43.06   1
   5  26   3  237.25   42.04   1
   6  26   3  118.41   32.61   3
   6 -26   3  135.31   37.03   1
  -6  26  -3   47.48   43.85   1
   6  26   3   92.93   41.19   1
   7 -27  -3   -4.45   34.33   1
   7  27  -3    5.59   35.30   3
   7  27  -3   66.93   29.48   1
  -6  27   3   62.63   53.76   1
   6  27  -3  -26.05   28.14   1
   6 -27  -3    7.37   48.95   1
   6  27  -3 -174.60   73.55   3
   5 -27  -3   49.88   41.38   1
   5  27  -3   54.52   35.07   3
  -5  27   3   29.53   42.45   1
   5  27  -3   15.05   62.22   1
   4  27  -3   17.19   29.78   3
  -4  27   3   22.38   35.92   1
   4 -27  -3  -30.36   37.61   1
   4  27  -3   77.99   34.37   1
   3 -27  -3    2.13   27.49   1
   3  27  -3   -0.81   31.05   1
  -3  27   3   16.34   32.11   1
  -2  27   3   -3.54   18.51   1
   2 -27  -3   26.30   20.05   1
   2  27  -3   24.63   23.68   1
  -2 -27   3   29.17   60.59   1
  -1 -27   3   18.46   56.91   1
   1  27  -3   21.74   29.91   1
   1 -27  -3   39.11   29.96   1
  -1  27   3   28.94   31.35   1
   0 -27   3   38.72   30.51   1
   0 -27  -3   -4.39   29.09   1
   0  27   3   17.65   37.25   1
   0  27  -3   60.81   32.17   1
   1 -27   3   43.71   60.60   1
   1  27   3   48.89   30.10   1
  -1 -27  -3   65.43   36.40   1
  -1  27  -3   38.94   34.10   1
   2  27   3   11.58   32.59   3
   2  27   3  -15.81   39.08   1
   2 -27   3   89.91   37.90   1
  -2 -27  -3    8.70   26.54   1
  -2  27  -3   38.27   42.01   1
  -3 -27  -3   53.41   30.89   1
   3  27   3   10.76   29.31   3
   3  27   3  -12.72   32.71   1
  -3  27  -3  -67.15   42.53   1
   3 -27   3   31.60   37.17   1
   4  27   3   52.51   43.50   1
   4  27   3   69.74   34.76   3
  -4 -27  -3   -6.90   39.01   1
   4 -27   3   -2.96   33.93   1
  -4  27  -3   46.80   35.92   1
   5  27   3  -83.92   88.47   3
  -5  27  -3  -15.75   33.63   1
   5  27   3   46.21   38.64   1
   5 -27   3   -9.59   26.49   1
  -6  27  -3   -6.93   45.43   1
  -6  28   3   26.07   39.19   1
   6 -28  -3    3.84   33.96   1
   6  28  -3   -4.86   28.88   3
   6  28  -3   63.60   31.17   1
  -5  28   3    7.76   45.19   1
   5  28  -3   17.87   32.99   1
   5 -28  -3   60.03   38.66   1
   5  28  -3   50.72   36.36   3
  -4  28   3   34.72   28.58   1
   4 -28  -3  102.51   27.13   1
   4  28  -3   60.31   24.64   1
   3  28  -3  104.03   30.05   1
   3 -28  -3   59.15   26.40   1
  -3  28   3  -72.89   94.63   1
  -2  28   3  178.69   44.55   1
  -2 -28   3  136.76   26.96   1
   2 -28  -3  253.15   47.45   1
   2  28  -3  199.36   39.22   1
  -1  28   3   -7.77   21.91   1
   1 -28  -3   19.57   24.64   1
   1  28  -3  -63.54   31.77   1
  -1 -28   3  -11.24   29.81   1
   0 -28   3   30.82   38.37   1
   0 -28  -3   33.51   21.61   1
   0  28  -3   36.48   26.68   1
   0  28   3   15.85   23.68   1
  -1 -28  -3   15.63   21.78   1
  -1  28  -3  -26.80   33.57   1
   1  28   3   39.44   29.41   1
   1 -28   3   29.87   35.47   1
   2 -28   3   42.54   38.38   1
   2  28   3   21.70   36.38   1
  -2  28  -3   82.42   52.11   1
   2  28   3   20.27   56.18   3
  -2 -28  -3   13.90   32.29   1
   3  28   3  155.65   48.99   1
   3 -28   3  266.01   49.39   1
  -3  28  -3  193.86   48.73   1
   3  28   3  199.42   29.08   3
  -3 -28  -3  142.66   70.08   1
   4  28   3    5.41   69.20   3
   4  28   3   26.63   37.16   1
   4 -28   3  -10.72   30.60   1
  -4  28  -3   33.74   38.21   1
   5  28   3   60.02   42.10   1
   5 -28   3   -2.69   54.03   1
   5  28   3   -4.40   45.70   3
  -5  28  -3  -32.77   36.17   1
  -6  29   3   16.08   62.42   1
   6 -29  -3   67.99   50.28   1
   6  29  -3   89.62   39.35   1
   6  29  -3   50.75   92.50   3
   5  29  -3  -14.02   68.73   3
   5  29  -3   21.80   28.85   1
  -5  29   3   40.35   34.67   1
   5 -29  -3   37.65   36.11   1
  -4  29   3  214.16   49.56   1
   4 -29  -3  262.71   49.63   1
   4  29  -3  306.38   50.99   1
  -3  29   3   32.13   47.70   1
   3 -29  -3  -20.24   31.96   1
   3  29  -3  -23.70   31.37   1
   2 -29  -3  291.18   35.79   1
   2  29  -3  393.94   52.19   1
  -2  29   3  321.75   40.82   1
  -1 -29   3  299.91   35.14   1
   1 -29  -3  297.31   46.73   1
   1  29  -3  224.79   33.55   1
  -1  29   3  221.11   43.15   1
   0  29  -3  -18.88   23.02   1
   0 -29   3   19.85   28.82   1
   0  29   3   20.82   41.78   1
   0 -29  -3   10.20   34.97   1
   1  29   3  378.34   52.50   1
   1 -29   3  402.44   46.38   1
  -1 -29  -3  418.69   49.80   1
  -1  29  -3  357.79   55.84   1
  -2 -29  -3  122.00   41.13   1
  -2  29  -3  106.30   52.87   1
   2  29   3   95.41   40.81   1
   2 -29   3  149.81   46.20   1
  -3 -29  -3  -72.49   39.64   1
   3  29   3   14.83   40.31   1
   3 -29   3  -25.80   47.47   1
  -3  29  -3   -2.66   48.38   1
   3  29   3  -30.02   24.20   3
   4  29   3  251.31   43.68   3
   4 -29   3  127.59   43.42   1
  -4  29  -3  168.83   43.05   1
   4  29   3  169.78   54.85   1
   5  30  -3   43.94   45.34   1
  -5  30   3    1.68   56.85   1
   5 -30  -3   -0.90   87.16   1
  -4  30   3   86.87   43.65   1
   4  30  -3    8.20   51.63   1
   4 -30  -3   -4.01   40.51   1
   3  30  -3  333.10   50.91   1
  -3  30   3  228.58   58.24   1
   3 -30  -3  254.75   31.71   1
   2  30  -3   29.42   27.36   1
   2 -30  -3   87.36   35.46   1
  -2  30   3   90.16   45.36   1
  -1  30   3   15.84   39.33   1
   1  30  -3   -5.77   27.09   1
  -1 -30   3   27.62   24.40   1
   1 -30  -3   49.16   34.79   1
   0 -30   3  492.29   51.55   1
   0 -30  -3  476.37   52.21   1
   0  30  -3  523.48   59.61   1
   0  30   3  504.72   61.44   1
  -1  30  -3   13.72   42.87   1
   1 -30   3   59.21   38.79   1
  -1 -30  -3  101.74   78.57   1
   1  30   3   74.53   42.91   1
  -2  30  -3  184.97   52.52   1
   2  30   3  207.23   42.72   1
   2 -30   3  184.31   40.45   1
  -2 -30  -3   80.18  116.59   1
   3  30   3  187.67   36.47   1
   3 -30   3   17.91   52.95   1
  -3 -30  -3   91.07   32.30   1
  -3  30  -3  120.86   51.00   1
   4  30   3   10.86   42.34   3
   4  30   3   50.88   44.93   1
   4 -30   3   87.12   54.63   1
  -4  30  -3   56.42   40.73   1
  -4  31   3   31.88   30.54   1
   4  31  -3  -14.18   46.43   1
   4 -31  -3   44.70   33.48   1
  -3  31   3  -73.42   43.65   1
   3  31  -3  -18.48   43.77   1
   3 -31  -3   -9.35   28.83   1
   2 -31  -3   63.13   34.89   1
  -2  31   3   46.57   49.61   1
   2  31  -3   42.50   41.70   1
   1  31  -3   67.91   55.21   1
  -1 -31   3   90.21   52.07   1
  -1  31   3   -2.79   49.59   1
   1 -31  -3   17.18   42.15   1
   0 -31  -3   29.74   28.00   1
   0 -31   3  -48.76   45.29   1
   0  31   3    8.15   33.07   1
   0  31  -3  -60.16   43.26   1
   1  31   3   32.64   51.97   1
   1 -31   3  -75.32   43.41   1
  -1 -31  -3   63.78   44.65   1
  -1  31  -3   59.96   50.62   1
  -2  31  -3    4.97   84.87   1
  -2 -31  -3   17.19   46.00   1
   2 -31   3   45.43   50.60   1
   2  31   3   22.11   49.98   1
  -3 -31  -3  -43.93   36.11   1
   3  31   3  -27.99   36.61   1
  -3  31  -3   10.60   60.15   1
   3 -31   3    5.21   52.03   1
   3  32  -3  165.79   39.44   1
  -3  32   3  110.46  103.47   1
   3 -32  -3  105.01   47.16   1
   2  32  -3   -3.52   42.65   1
  -2  32   3   40.65   58.94   1
   2 -32  -3   60.78   47.51   1
   1  32  -3  -23.05   43.61   1
   1 -32  -3  -40.80   46.45   1
  -1  32   3   60.24   49.90   1
   0  32  -3   74.20   43.38   1
   0 -32  -3   62.49   61.66   1
   0  32   3   79.66   64.09   1
   0 -32   3  100.11   55.17   1
   1 -32   3   -7.47   27.37   1
  -1 -32  -3  -29.94   29.39   1
  -1  32  -3   11.81   44.06   1
   1  32   3  -32.07   99.01   1
  -2  32  -3   40.67   44.20   1
   2 -32   3   36.10   53.97   1
   2  32   3   61.43   39.86   1
  -2 -32  -3   43.24   36.22   1
  -1  33   3  159.69   57.75   1
   1  33  -3  148.29   92.59   1
   0 -33   3   12.62   65.99   1
   0  33  -3   60.62   64.40   1
  12   0  -4  109.36   38.37   3
  11   0  -4  575.76   50.24   3
  10   0  -4  -17.76   22.92   3
  10   0  -4   22.85   11.72   1
  -9   0   4 1381.34   60.22   2
   9   0  -4 1185.15   83.40   3
   9   0  -4 1243.84  121.01   1
  -8   0   4  426.88   46.64   2
   8   0  -4  372.96   30.66   3
   8   0  -4  354.60   39.63   1
   7   0  -4  307.19   20.90   1
   7   0  -4  295.19   40.69   3
  -7   0   4  316.97   22.75   1
  -7   0   4  331.56   22.32   2
   6   0  -4 1345.03   74.58   4
   6   0  -4 1392.70   71.11   1
  -6   0   4 1434.43   83.90   1
   6   0  -4 1355.06   75.08   3
  -6   0   4 1445.00   45.39   2
   5   0  -4  923.01   32.50   1
   5   0  -4  867.55   40.08   3
  -5   0   4  844.20   31.21   1
   5   0  -4  878.57   60.73   1
  -5   0   4  924.24   38.91   1
   5   0  -4  806.92   38.06   4
  -5   0   4  876.48   33.45   2
  -4   0   4  401.74   19.27   2
   4   0  -4  379.61   41.61   4
  -4   0   4  368.79   12.66   1
   4   0  -4  390.01   18.43   1
   4   0  -4  382.02   22.13   1
   4   0  -4  373.81   21.93   3
[truncated: 2,183,404 more chars]
