# Supplementary material for: Two mixed-ligand lanthanide–hydrazone complexes: [Pr(NCS)3(pbh)2]·H2O and [Nd(NCS)(NO3)(pbh)2(H2O)]NO3·2.33H2O [pbh is N′-(pyridin-2-ylmethylidene)benzo­hydrazide, C13H11N3O]
Source: Acta Crystallogr E Crystallogr Commun. 2016 Jan 16;72(Pt 2):191–5. doi: 10.1107/S2056989015024962 (PMC4770984; doi:10.1107/S2056989015024962)
Supplement: Supplementary file 2 [file e-72-00191-Isup2.hkl]

data_I                                                                          
_shelx_title '  DP02 (PRASEODYMIUM) SOTON DATA'                                 
_shelx_refln_list_code          4                                               
_shelx_F_calc_maximum      321.29                                               
_exptl_crystal_F_000      1568.00                                               
_reflns_d_resolution_high  0.7690                                               
                                                                                
loop_                                                                           
 _space_group_symop_operation_xyz                                               
 'x, y, z'                                                                      
 '-x, y+1/2, -z+1/2'                                                            
 '-x, -y, -z'                                                                   
 'x, -y-1/2, z-1/2'                                                             
                                                                                
_cell_length_a     9.6999                                                       
_cell_length_b    25.8275                                                       
_cell_length_c    13.5791                                                       
_cell_angle_alpha  90.000                                                       
_cell_angle_beta  110.222                                                       
_cell_angle_gamma  90.000                                                       
                                                                                
_shelx_F_squared_multiplier     1.000                                           
                                                                                
loop_                                                                           
 _refln_index_h                                                                 
 _refln_index_k                                                                 
 _refln_index_l                                                                 
 _refln_F_squared_calc                                                          
 _refln_F_squared_meas                                                          
 _refln_F_squared_sigma                                                         
 _refln_observed_status                                                         
   2   0   0       7100.10       7242.67        93.38 o                         
   3   0   0       8764.97       8577.89       132.32 o                         
   4   0   0       2242.90       2383.95        76.59 o                         
   5   0   0      34173.91      33681.18       445.80 o                         
   6   0   0      14009.87      14370.58       296.17 o                         
   7   0   0         69.79        -15.67       118.10 o                         
   8   0   0       3655.39       3972.56       192.85 o                         
   9   0   0       3502.23       3827.01       213.00 o                         
  10   0   0       3382.87       3566.27       465.86 o                         
  11   0   0       8094.79       8115.77       408.91 o                         
   2   1   0      38465.38      37952.00       308.85 o                         
   3   1   0       1813.70       2071.45        33.31 o                         
   4   1   0      30590.75      32105.72       326.27 o                         
   5   1   0       1878.09       1957.91        49.24 o                         
   6   1   0       4113.33       4051.47        99.78 o                         
   7   1   0       3591.65       3981.92       110.45 o                         
   8   1   0       1726.80       1648.58        80.11 o                         
   9   1   0       1767.79       1641.06       110.53 o                         
  10   1   0       1688.09       1695.61       122.54 o                         
  11   1   0          1.47       -131.47       131.47 o                         
   2   2   0       5697.84       5521.87        66.14 o                         
   3   2   0       3124.43       3004.96        41.64 o                         
   4   2   0        961.12        900.94        25.94 o                         
   5   2   0       3519.81       3596.93        69.35 o                         
   6   2   0        235.35        232.20        37.25 o                         
   7   2   0          3.26         22.33        39.13 o                         
   8   2   0        485.31        357.96        62.37 o                         
   9   2   0        203.23         45.88        88.11 o                         
  10   2   0        713.23        422.92       103.74 o                         
  11   2   0       1197.44       1193.90       175.21 o                         
   2   3   0       8709.54       8356.28        95.16 o                         
   3   3   0       2549.30       2494.25        34.69 o                         
   4   3   0      10950.30      10986.09       130.37 o                         
   5   3   0      10274.87      10227.14       137.89 o                         
   6   3   0        487.53        465.33        43.29 o                         
   7   3   0      10859.31      11201.03       217.22 o                         
   8   3   0        279.06        272.16        57.45 o                         
   9   3   0       1203.33       1198.71       110.13 o                         
  10   3   0       5986.73       5879.07       274.49 o                         
  11   3   0         66.78        175.57       148.00 o                         
   1   4   0      11507.92      11268.37       177.38 o                         
   2   4   0       4354.80       4266.00        54.62 o                         
   3   4   0      16067.50      15849.76       152.50 o                         
   4   4   0       2876.70       3275.16        48.80 o                         
   5   4   0      10286.09       9947.16       132.68 o                         
   6   4   0      10644.27      10461.55       167.33 o                         
   7   4   0        618.91        635.79        77.99 o                         
   8   4   0       8442.50       8196.96       254.66 o                         
   9   4   0       4320.67       4461.20       306.96 o                         
  10   4   0        516.45        481.29       106.98 o                         
  11   4   0       3895.53       3728.41       420.41 o                         
   1   5   0       9499.88       9434.67       102.72 o                         
   2   5   0      14392.25      13915.10       150.42 o                         
   3   5   0          3.40         -1.62        34.70 o                         
   4   5   0       6054.93       5623.81        72.77 o                         
   5   5   0       3231.71       3368.63        78.99 o                         
   6   5   0       2393.87       2421.91        69.86 o                         
   7   5   0       2951.26       2909.98        89.51 o                         
   8   5   0        524.07        675.70        75.21 o                         
   9   5   0       3663.45       3895.61       195.21 o                         
  10   5   0       1182.96       1050.52       172.92 o                         
  11   5   0         47.04         63.07       150.32 o                         
   0   6   0       2452.83       2385.42        58.02 o                         
   1   6   0      59948.36      60448.87       678.59 o                         
   2   6   0       7159.96       7186.87        81.97 o                         
   3   6   0         92.93        159.13        17.89 o                         
   4   6   0         97.57         71.64        24.77 o                         
   5   6   0        426.41        426.59        37.49 o                         
   6   6   0       1093.60       1039.01        51.13 o                         
   7   6   0         49.06         97.72        53.27 o                         
   8   6   0        263.82        190.54        63.63 o                         
   9   6   0         22.38        103.65        89.33 o                         
  10   6   0         27.65        -24.86       120.96 o                         
  11   6   0          1.29        -66.78       215.99 o                         
   1   7   0      12557.86      12006.71       135.06 o                         
   2   7   0       4616.07       4353.16        81.16 o                         
   3   7   0        140.32        140.54        20.95 o                         
   4   7   0      37470.59      37313.71       379.69 o                         
   5   7   0       5537.29       5302.62       104.99 o                         
   6   7   0       4356.16       4253.80        99.85 o                         
   7   7   0        375.23        167.29        48.13 o                         
   8   7   0        183.91        230.12        86.14 o                         
   9   7   0       4910.55       5028.42       276.11 o                         
  10   7   0       2197.90       2309.00       364.68 o                         
  11   7   0         59.32       -138.41       138.41 o                         
   0   8   0      15922.65      14933.05       360.12 o                         
   1   8   0      31967.18      32073.71       341.10 o                         
   2   8   0      23781.29      23935.80       417.06 o                         
   3   8   0      13683.47      13007.80       141.42 o                         
   4   8   0          8.88         -6.55        23.72 o                         
   5   8   0      15702.29      16719.96       247.38 o                         
   6   8   0      18524.82      19398.93       377.24 o                         
   7   8   0          2.56         13.91        58.04 o                         
   8   8   0       5189.51       5365.72       198.75 o                         
   9   8   0       1689.65       1755.18       171.38 o                         
  10   8   0       1652.17       1787.47       156.24 o                         
  11   8   0       4679.90       4595.10       469.02 o                         
   1   9   0      17155.92      16890.43       206.72 o                         
   2   9   0      19003.53      19606.53       282.47 o                         
   3   9   0       9877.03      10472.43       126.60 o                         
   4   9   0       8544.82       8680.21       127.39 o                         
   5   9   0       8669.20       8988.79       181.71 o                         
   6   9   0        520.23        423.46        54.39 o                         
   7   9   0        832.93        920.54        82.91 o                         
   8   9   0        147.80        103.41        83.47 o                         
   9   9   0       2577.88       2781.32       180.92 o                         
  10   9   0       3308.73       3409.81       205.82 o                         
  11   9   0        335.95        427.39       219.62 o                         
   0  10   0       9674.78      10077.70       167.54 o                         
   1  10   0       2297.68       2466.95        49.55 o                         
   2  10   0       2439.51       2511.52        48.78 o                         
   3  10   0        245.25        271.81        44.42 o                         
   4  10   0         61.87         23.21        23.57 o                         
   5  10   0        113.28        108.19        37.16 o                         
   6  10   0       1646.91       1573.37        74.87 o                         
   7  10   0         26.46         99.10        51.88 o                         
   8  10   0        134.67        101.18        73.04 o                         
   9  10   0        655.19        312.18       171.24 o                         
  10  10   0          2.69         63.34       170.27 o                         
  11  10   0         20.45       -178.51       201.60 o                         
   1  11   0       4248.45       3783.48        61.66 o                         
   2  11   0      15573.83      15777.92       212.05 o                         
   3  11   0        907.41        848.01        44.01 o                         
   4  11   0      10625.48      10667.05       162.43 o                         
   5  11   0       2713.15       2672.87        87.84 o                         
   6  11   0       5441.02       5563.68       135.25 o                         
   7  11   0      11388.16      11962.83       312.40 o                         
   8  11   0       1125.26       1026.67       154.54 o                         
   9  11   0       1487.39       1430.97       155.24 o                         
  10  11   0       2833.67       2782.52       207.75 o                         
  11  11   0          9.62         93.46       156.90 o                         
   0  12   0      40491.39      38708.87       680.83 o                         
   1  12   0      15963.16      16318.82       238.59 o                         
   2  12   0      18026.64      18897.46       292.32 o                         
   3  12   0      19206.21      20290.95       314.12 o                         
   4  12   0          9.50        -45.86        45.86 o                         
   5  12   0      17468.98      17355.63       318.78 o                         
   6  12   0       8404.01       8865.55       228.53 o                         
   7  12   0        945.50        878.06       102.29 o                         
   8  12   0       6218.45       6488.86       227.34 o                         
   9  12   0       2913.52       3195.10       188.28 o                         
  10  12   0       1447.30       1939.26       243.83 o                         
  11  12   0       2336.63       2456.38       219.47 o                         
   1  13   0       9317.67       9437.61       147.09 o                         
   2  13   0       2178.29       2297.14        60.03 o                         
   3  13   0        217.48        188.53        51.81 o                         
   4  13   0       5777.75       5870.93       124.75 o                         
   5  13   0       6431.90       6379.99       149.75 o                         
   6  13   0        187.99        231.02        69.84 o                         
   7  13   0       4167.62       4252.21       201.85 o                         
   8  13   0          4.42        -76.02       107.74 o                         
   9  13   0        560.11        252.75       139.53 o                         
  10  13   0       1600.99       1303.09       192.76 o                         
   0  14   0       5794.97       5921.04       166.25 o                         
   1  14   0       3176.50       3395.72        73.73 o                         
   2  14   0       4610.67       4432.98       112.41 o                         
   3  14   0        124.00         75.86        47.91 o                         
   4  14   0        734.27        755.17        53.11 o                         
   5  14   0       4412.38       4533.29       151.06 o                         
   6  14   0        120.41         58.76        72.81 o                         
   7  14   0        248.70        271.93       105.58 o                         
   8  14   0        673.37        743.14       150.89 o                         
   9  14   0        892.38        695.38       316.82 o                         
  10  14   0        301.68        417.48       250.84 o                         
   1  15   0      13737.46      14301.84       241.61 o                         
   2  15   0       7708.94       7845.74       177.05 o                         
   3  15   0       1842.17       1894.96        90.97 o                         
   4  15   0       8727.75       9092.06       178.59 o                         
   5  15   0        201.75        282.41        66.65 o                         
   6  15   0       3221.64       3215.37       146.56 o                         
   7  15   0      11065.93      11941.03       345.08 o                         
   8  15   0        669.64        513.53       160.31 o                         
   9  15   0       1006.61       1149.95       197.00 o                         
  10  15   0       2787.66       2999.87       234.30 o                         
   0  16   0      14020.43      15262.62       427.96 o                         
   1  16   0       4254.39       3870.48        83.87 o                         
   2  16   0       2198.80       2275.25       116.74 o                         
   3  16   0       4896.28       5163.92       154.46 o                         
   4  16   0        150.28         97.12        60.33 o                         
   5  16   0      15185.02      15738.82       467.99 o                         
   6  16   0      11157.02      12092.09       306.24 o                         
   7  16   0         54.14          2.53        92.43 o                         
   8  16   0       4055.35       4069.95       191.39 o                         
   9  16   0        777.29        916.12       160.48 o                         
  10  16   0         73.00        516.08       528.07 o                         
   1  17   0       7540.34       7885.84       158.86 o                         
   2  17   0        175.02        137.36        62.34 o                         
   3  17   0        210.37        184.47        69.12 o                         
   4  17   0       3572.32       3783.44       121.18 o                         
   5  17   0        141.31        102.63        80.57 o                         
   6  17   0       1660.93       1632.59       125.61 o                         
   7  17   0       1085.26       1367.52       302.68 o                         
   8  17   0        544.75        489.65       170.64 o                         
   9  17   0        648.47        666.51       182.86 o                         
  10  17   0        828.03       1317.15       413.21 o                         
   0  18   0        227.76         77.22       283.20 o                         
   1  18   0        559.57        510.72        40.27 o                         
   2  18   0       2480.75       2607.77       103.67 o                         
   3  18   0       2770.04       2764.31       147.38 o                         
   4  18   0        983.10        917.64        84.04 o                         
   5  18   0         21.49         41.43        72.57 o                         
   6  18   0          2.51         74.71       106.19 o                         
   7  18   0         76.50        126.49       137.80 o                         
   8  18   0        537.38        548.72       127.49 o                         
   9  18   0        180.70        297.65       188.89 o                         
   1  19   0      10308.64      10542.15       253.21 o                         
   2  19   0       1214.45       1201.87       111.66 o                         
   3  19   0         49.32         -0.49        81.97 o                         
   4  19   0       6700.73       7014.32       230.36 o                         
   5  19   0       4320.92       4495.11       178.89 o                         
   6  19   0       2575.37       2457.38       226.57 o                         
   7  19   0       1811.24       1981.10       177.25 o                         
   8  19   0        158.98         28.06       191.31 o                         
   9  19   0       2515.64       3038.89       396.42 o                         
   0  20   0       2006.45       1909.31       119.61 o                         
   1  20   0         74.04        112.90        42.19 o                         
   2  20   0       2813.48       2826.64       149.00 o                         
   3  20   0      17098.48      18301.52       481.24 o                         
   4  20   0         19.07         18.97       117.11 o                         
   5  20   0       3538.82       3961.53       169.86 o                         
   6  20   0       6277.15       7238.92       314.21 o                         
   7  20   0         23.13       -123.68       123.68 o                         
   8  20   0       3075.07       3280.21       233.32 o                         
   9  20   0       1816.02       2437.05       263.65 o                         
   1  21   0       2555.95       2255.87       109.89 o                         
   2  21   0       3828.91       3722.09       155.84 o                         
   3  21   0        672.54        749.80        94.56 o                         
   4  21   0        823.73        892.04       113.05 o                         
   5  21   0       1678.29       1755.19       147.87 o                         
   6  21   0         16.56        -19.79       167.42 o                         
   7  21   0       1160.48       1151.57       170.37 o                         
   8  21   0        143.08         88.68       233.40 o                         
   9  21   0        543.23        553.84       244.09 o                         
   0  22   0       3178.46       3376.80       164.51 o                         
   1  22   0         22.60         33.30        66.46 o                         
   2  22   0       5488.16       5668.89       181.84 o                         
   3  22   0        971.72       1236.03       110.03 o                         
   4  22   0        859.76        739.15        96.16 o                         
   5  22   0        152.95         90.04       104.66 o                         
   6  22   0          8.87       -129.88       195.03 o                         
   7  22   0        793.01        673.84       161.99 o                         
   8  22   0        948.05       1100.79       215.45 o                         
   1  23   0       5880.00       5934.42       214.01 o                         
   2  23   0       3397.26       3252.23       142.63 o                         
   3  23   0       1875.33       1817.89       115.49 o                         
   4  23   0       4344.93       4551.16       214.06 o                         
   5  23   0       1838.67       1883.53       160.15 o                         
   6  23   0       1705.95       1663.97       192.04 o                         
   7  23   0       3161.44       3296.32       228.95 o                         
   8  23   0        125.20         25.39       287.06 o                         
   0  24   0      10109.14      10683.52       486.77 o                         
   1  24   0       1330.14       1044.55       153.26 o                         
   2  24   0       4649.43       4811.62       194.72 o                         
   3  24   0       8595.75       9248.83       324.05 o                         
   4  24   0        235.39        139.67       133.47 o                         
   5  24   0       4277.13       5222.08       263.20 o                         
   6  24   0       1589.48       1546.16       190.58 o                         
   7  24   0         46.19        -32.62       157.77 o                         
   8  24   0       2047.99       2938.99       269.64 o                         
   1  25   0         87.67        -26.28        82.45 o                         
   2  25   0       2011.38       1584.42       127.07 o                         
   3  25   0       1582.80       1254.09       143.31 o                         
   4  25   0        725.42        511.51       165.41 o                         
   5  25   0        301.34        257.24       154.26 o                         
   6  25   0        101.26         -5.71       238.99 o                         
   7  25   0        567.56         96.64       208.49 o                         
   0  26   0       6719.04       7396.30       360.69 o                         
   1  26   0        312.98        143.10       172.01 o                         
   2  26   0         10.89         75.94       129.39 o                         
   3  26   0       2289.99       1959.36       146.19 o                         
   4  26   0         78.57        118.60       150.34 o                         
   5  26   0        517.91        424.28       178.70 o                         
   6  26   0         19.38        328.84       259.22 o                         
   7  26   0         66.63        -16.06       185.39 o                         
   1  27   0       4194.48       4113.11       290.21 o                         
   2  27   0       2042.96       2200.53       177.32 o                         
   3  27   0        399.09        451.90       171.13 o                         
   4  27   0       2553.08       3032.69       241.36 o                         
   5  27   0        480.55        481.44       172.97 o                         
   6  27   0        939.39        997.15       236.45 o                         
   7  27   0       3227.94       1617.03       684.78 o                         
   0  28   0        844.30        295.26       197.19 o                         
   1  28   0        293.90        408.08       319.52 o                         
   2  28   0        703.33        973.42       222.90 o                         
   3  28   0       3641.49       3350.21       246.95 o                         
   4  28   0         57.00         65.70       152.87 o                         
   5  28   0        596.05        576.38       278.56 o                         
   6  28   0       1887.70       1658.32       281.58 o                         
   1  29   0         87.01        133.01       135.07 o                         
   2  29   0         39.74        -68.96       195.95 o                         
   3  29   0         40.61        -32.11       186.49 o                         
   4  29   0        587.23        682.58       207.79 o                         
   5  29   0         31.36        220.12       270.09 o                         
   0  30   0         24.16         61.84       355.76 o                         
   1  30   0         10.84        -24.97       209.18 o                         
   2  30   0        375.88        268.72       237.96 o                         
   3  30   0       1795.73       2049.57       264.29 o                         
   4  30   0          4.18        191.38       277.26 o                         
   5  30   0         36.18         -0.68       241.84 o                         
   1  31   0       3139.32       3013.11       230.90 o                         
   2  31   0        862.37        634.33       195.55 o                         
   3  31   0          8.84       -257.54       257.54 o                         
   4  31   0       1819.56       1990.61       425.94 o                         
   0  32   0        649.23        907.00       358.85 o                         
   1  32   0        860.21        748.60       229.65 o                         
   2  32   0       1739.21       1179.11       303.61 o                         
   3  32   0       2442.29       3101.88       449.94 o                         
   1  33   0        224.08        398.05       375.89 o                         
   2  33   0        625.84        766.74       256.41 o                         
 -12   1   1       2303.12       1639.08       310.43 o                         
 -11   1   1         51.77         98.39       262.68 o                         
 -10   1   1       3254.18       3110.92       224.30 o                         
  -9   1   1        794.02        800.50        96.52 o                         
  -8   1   1          6.79        -20.74        59.24 o                         
  -7   1   1      10171.43       9984.75       196.92 o                         
  -6   1   1        848.03        842.21        44.54 o                         
  -5   1   1      13885.94      14575.34       168.86 o                         
  -4   1   1      18589.52      17502.71       188.71 o                         
  -3   1   1      11965.68      12080.67        98.87 o                         
  -2   1   1      12701.78      12112.66       113.11 o                         
   0   1   1        254.67          3.29         4.50 o                         
   2   1   1       2973.25       2801.40        35.39 o                         
   3   1   1       1259.14       1165.04        29.84 o                         
   4   1   1       4382.04       4308.54        64.05 o                         
   5   1   1       5845.50       5984.05        94.57 o                         
   6   1   1       1914.12       2136.13       103.33 o                         
   7   1   1       7689.16       8051.51       196.54 o                         
   8   1   1        670.47        610.25        70.69 o                         
   9   1   1       1100.99       1096.01       113.53 o                         
  10   1   1       4066.72       3487.02       202.61 o                         
  11   1   1          9.53        -39.78       110.30 o                         
 -12   2   1        590.87        168.25       336.08 o                         
 -11   2   1       3599.73       3462.44       180.36 o                         
 -10   2   1         18.32        142.59       102.21 o                         
  -9   2   1       5952.44       6030.97       248.54 o                         
  -8   2   1      11285.57      11781.38       312.16 o                         
  -7   2   1       3634.91       3515.33       161.07 o                         
  -6   2   1       7445.05       7520.88       114.89 o                         
  -5   2   1      15443.75      15629.62       153.94 o                         
  -4   2   1      11580.61      12046.13       118.02 o                         
  -3   2   1      33893.87      33147.49       310.97 o                         
  -2   2   1      42628.12      42417.18       358.78 o                         
   2   2   1       6994.67       6854.12        78.95 o                         
   3   2   1      46501.07      45217.49       585.98 o                         
   4   2   1      10325.77      11023.35       150.70 o                         
   5   2   1      24091.25      24711.42       336.17 o                         
   6   2   1       4957.26       5103.18        97.40 o                         
   7   2   1        482.47        511.35        65.32 o                         
   8   2   1       7614.10       7987.24       200.67 o                         
   9   2   1       1077.41       1077.94       102.63 o                         
  10   2   1       3331.32       3129.44       207.85 o                         
  11   2   1       5733.67       5814.96       297.40 o                         
 -11   3   1         31.98        -91.80       157.41 o                         
 -10   3   1       3087.40       3077.39       237.65 o                         
  -9   3   1       4986.62       5093.97       176.66 o                         
  -8   3   1       2777.31       2665.45       114.62 o                         
  -7   3   1        902.87        936.89        53.70 o                         
  -6   3   1        815.31        718.68        57.68 o                         
  -5   3   1      18735.73      19781.62       239.38 o                         
  -4   3   1      29998.78      29675.64       343.55 o                         
  -3   3   1       3900.41       3865.14        42.24 o                         
  -2   3   1        348.74        413.04        15.91 o                         
  -1   3   1      25161.43      13107.78      1887.29 o                         
   0   3   1         13.98         -2.69         5.93 o                         
   1   3   1      21934.60      19815.62       751.78 o                         
   2   3   1      12980.02      12860.74       132.18 o                         
   3   3   1          3.79         15.16        21.05 o                         
   4   3   1      23120.84      23287.33       257.63 o                         
   5   3   1        806.19        811.53        38.48 o                         
   6   3   1       4219.25       4275.91       104.41 o                         
   7   3   1       3071.20       3241.64        83.93 o                         
   8   3   1       1033.88        915.36        96.80 o                         
   9   3   1       2332.80       2356.14       136.15 o                         
  10   3   1        552.43        514.82        98.12 o                         
  11   3   1        251.67        243.71       141.18 o                         
 -11   4   1         23.76        125.94       131.39 o                         
 -10   4   1         22.69         25.40        74.53 o                         
  -9   4   1          0.31        -21.67       145.48 o                         
  -8   4   1        188.63        243.57        71.15 o                         
  -7   4   1        360.35        357.28        51.05 o                         
  -6   4   1        765.39        746.97        38.21 o                         
  -5   4   1      12809.53      13266.07       152.23 o                         
  -4   4   1       2662.24       2672.08        46.55 o                         
  -3   4   1      11128.15      11834.94       101.72 o                         
  -2   4   1       1723.96       1700.43        22.52 o                         
  -1   4   1       8409.86       7743.94       115.44 o                         
   0   4   1        801.40        718.24        13.90 o                         
   1   4   1        152.03        147.73        15.59 o                         
   2   4   1       3002.55       2941.65        50.34 o                         
   3   4   1        915.14        890.87        33.95 o                         
   4   4   1       2069.05       2448.73        59.91 o                         
   5   4   1       1536.22       1448.00        49.51 o                         
   6   4   1        888.88        845.01        50.28 o                         
   7   4   1        663.13        641.06        50.61 o                         
   8   4   1        371.34        451.41        74.09 o                         
   9   4   1        817.20        851.01       161.89 o                         
  10   4   1         37.60         55.99       101.01 o                         
  11   4   1         44.98        -18.54       221.37 o                         
 -11   5   1          4.62         64.91       149.10 o                         
 -10   5   1       2932.57       3027.04       312.67 o                         
  -9   5   1        139.07        197.57        97.92 o                         
  -8   5   1        154.36        228.91        60.00 o                         
  -7   5   1      11741.30      11964.81       244.29 o                         
  -6   5   1       5763.58       5750.09       126.64 o                         
  -5   5   1      10761.32      11032.29       179.70 o                         
  -4   5   1       4457.24       4283.16        62.73 o                         
  -3   5   1       6352.28       6469.22        69.04 o                         
  -2   5   1        107.44        112.61        13.56 o                         
  -1   5   1      42249.29      41509.06       484.01 o                         
   0   5   1      25560.43      25222.08       279.30 o                         
   1   5   1      57863.26      55944.95       640.84 o                         
   2   5   1      23030.58      22692.42       280.16 o                         
   3   5   1          3.43         -2.15        27.90 o                         
   4   5   1       6338.19       5944.95       109.10 o                         
   5   5   1         41.80        102.18        37.56 o                         
   6   5   1       7432.85       7700.07       128.13 o                         
   7   5   1      12256.94      12524.85       240.18 o                         
   8   5   1       2461.82       2226.38       111.81 o                         
   9   5   1       2668.45       2650.61       171.95 o                         
  10   5   1       1376.68       1306.08       251.80 o                         
  11   5   1        347.89        -38.50       287.28 o                         
 -11   6   1       3451.27       3326.10       231.25 o                         
 -10   6   1        237.98        187.30       128.20 o                         
  -9   6   1       4642.94       4398.46       195.51 o                         
  -8   6   1      20983.85      21956.14       486.77 o                         
  -7   6   1        237.70        179.19        52.47 o                         
  -6   6   1      14426.96      14558.77       269.72 o                         
  -5   6   1       5168.90       4896.60        83.06 o                         
  -4   6   1         13.59         12.63        23.12 o                         
  -3   6   1      45434.31      47013.07       434.85 o                         
  -2   6   1       9612.81      10137.93       109.20 o                         
  -1   6   1      13988.13      13977.32       160.75 o                         
   0   6   1       3150.79       2936.44        37.14 o                         
   1   6   1      16457.43      16151.92       199.74 o                         
   2   6   1      10297.99       9470.50       107.99 o                         
   3   6   1      43220.05      43365.88       552.74 o                         
   4   6   1         49.74        105.76        33.19 o                         
   5   6   1       4184.97       4128.64       121.85 o                         
   6   6   1       7239.03       7225.64       135.01 o                         
   7   6   1       8656.77       8692.64       189.93 o                         
   8   6   1       5901.19       5713.05       168.14 o                         
   9   6   1       3742.69       3277.86       190.08 o                         
  10   6   1        283.87         89.65       167.70 o                         
  11   6   1       3384.35       3200.80       324.00 o                         
 -11   7   1          3.70         13.51       132.62 o                         
 -10   7   1       1201.37       1327.85       160.62 o                         
  -9   7   1       2741.09       2638.88       126.29 o                         
  -8   7   1        540.41        537.27        88.93 o                         
  -7   7   1       1920.66       2094.72        95.15 o                         
  -6   7   1       2753.58       2869.37        72.98 o                         
  -5   7   1       1718.41       1573.22        60.24 o                         
  -4   7   1      16942.43      17586.93       230.33 o                         
  -3   7   1       8737.28       9162.79       104.97 o                         
  -2   7   1       3202.06       3088.51        42.90 o                         
  -1   7   1        263.15        271.28        21.46 o                         
   0   7   1       1710.73       1590.10        27.65 o                         
   1   7   1      43690.12      42971.21       508.09 o                         
   2   7   1      43769.65      44126.59       508.11 o                         
   3   7   1        535.15        549.60        25.43 o                         
   4   7   1        785.15        676.05        49.59 o                         
   5   7   1         15.47          6.51        44.06 o                         
   6   7   1       1801.71       1977.68        70.61 o                         
   7   7   1       7500.24       8133.70       172.53 o                         
   8   7   1       1107.84        925.12        78.31 o                         
   9   7   1       1181.30       1106.47       296.91 o                         
  10   7   1        542.31        252.68       496.22 o                         
  11   7   1         28.10        199.95       185.34 o                         
 -11   8   1        463.75        509.68       191.90 o                         
 -10   8   1          0.28       -114.34       148.53 o                         
  -9   8   1        392.49        517.97        93.03 o                         
  -8   8   1         24.39         70.33        51.94 o                         
  -7   8   1        215.50        186.73        51.11 o                         
  -6   8   1        892.50        778.11        51.43 o                         
  -5   8   1          0.73        -18.25        30.80 o                         
  -4   8   1       1551.75       1744.85        45.10 o                         
  -3   8   1        976.60        966.50        25.25 o                         
  -2   8   1        889.65        858.30        22.79 o                         
  -1   8   1       7040.86       7476.45        95.03 o                         
   0   8   1      17358.07      17899.31       209.81 o                         
   1   8   1       9881.19       9801.16       122.79 o                         
   2   8   1       5785.22       6044.82       134.27 o                         
   3   8   1        255.07        306.84        37.06 o                         
   4   8   1          9.65          1.94        32.84 o                         
   5   8   1        364.55        356.93        44.47 o                         
   6   8   1        293.62        255.17        48.50 o                         
   7   8   1         13.24         69.11        48.18 o                         
   8   8   1         85.16        103.60        68.44 o                         
   9   8   1         62.62        -37.64       251.80 o                         
  10   8   1          4.57         20.18       129.23 o                         
  11   8   1         33.05        -56.14       332.11 o                         
 -11   9   1         26.49        -95.97       151.93 o                         
 -10   9   1       5688.93       5459.19       504.18 o                         
  -9   9   1       3714.00       3941.48       164.50 o                         
  -8   9   1        496.53        266.25        62.10 o                         
  -7   9   1       8055.45       8205.09       193.07 o                         
  -6   9   1       4201.98       4115.88       117.69 o                         
  -5   9   1       2627.27       2511.40        70.81 o                         
  -4   9   1       4995.69       4644.05        90.11 o                         
  -3   9   1         40.32         12.83        23.60 o                         
  -2   9   1       1204.26       1039.76        36.51 o                         
  -1   9   1      53430.45      52790.71       639.40 o                         
   0   9   1       3273.83       3348.38        55.19 o                         
   1   9   1      31703.29      30631.46       456.01 o                         
   2   9   1      23771.32      24754.74       316.62 o                         
   3   9   1       3585.73       4028.12        65.14 o                         
   4   9   1      19818.55      20553.97       253.67 o                         
   5   9   1       2453.89       2365.47        78.77 o                         
   6   9   1       2307.24       2213.70        84.96 o                         
   7   9   1       1188.76       1226.99        74.17 o                         
   8   9   1        800.01        744.79       159.34 o                         
   9   9   1       4193.54       4105.09       453.28 o                         
  10   9   1       1814.24       1960.09       178.73 o                         
  11   9   1         64.13        118.98       181.00 o                         
 -11  10   1       2006.16       1875.10       423.59 o                         
 -10  10   1        257.39        361.19       133.04 o                         
  -9  10   1       4883.23       5162.83       220.89 o                         
  -8  10   1       5402.37       5561.80       207.45 o                         
  -7  10   1         15.19        -33.36        53.50 o                         
  -6  10   1      10357.60      10651.92       282.96 o                         
  -5  10   1      22080.95      22820.81       316.75 o                         
  -4  10   1        199.22        119.37        24.15 o                         
  -3  10   1      32708.00      34341.96       452.56 o                         
  -2  10   1       6407.27       6060.66       104.66 o                         
  -1  10   1       7187.60       7259.89       115.67 o                         
   0  10   1      44896.77      44013.42       515.56 o                         
   1  10   1       9646.63       9965.71       181.87 o                         
   2  10   1      10286.45      10635.89       168.08 o                         
   3  10   1      16763.99      16408.23       198.01 o                         
   4  10   1       1562.35       1516.58        69.41 o                         
   5  10   1      11963.20      12704.93       235.11 o                         
   6  10   1       7208.85       7365.92       144.85 o                         
   7  10   1        226.62        267.83        81.89 o                         
   8  10   1       8707.92       9150.70       254.57 o                         
   9  10   1       2532.89       2001.61       193.70 o                         
  10  10   1       1308.18       1257.40       218.24 o                         
  11  10   1       2815.83       2530.05       273.23 o                         
 -11  11   1          4.35        -48.42       224.84 o                         
 -10  11   1        288.07         74.20       403.30 o                         
  -9  11   1        103.38       -148.30       148.30 o                         
  -8  11   1        676.48        728.85        81.89 o                         
  -7  11   1      12937.77      13452.74       356.57 o                         
  -6  11   1        337.87        362.08        48.53 o                         
  -5  11   1       2645.94       2715.63        72.15 o                         
  -4  11   1      22712.44      24542.56       345.47 o                         
  -3  11   1       2005.47       1966.62        45.20 o                         
  -2  11   1      11545.07      11220.87       151.02 o                         
  -1  11   1         34.10         27.38        24.92 o                         
   0  11   1        636.42        559.96        43.75 o                         
   1  11   1      17225.72      16763.70       243.93 o                         
   2  11   1      11168.57      10905.56       207.55 o                         
   3  11   1         10.69         12.17        30.46 o                         
   4  11   1         98.72         58.46        42.59 o                         
   5  11   1       1243.51       1183.00        64.11 o                         
   6  11   1       5354.84       5695.74       173.32 o                         
   7  11   1       8585.34       9057.73       218.93 o                         
   8  11   1        210.88        158.36        80.16 o                         
   9  11   1         33.62        316.33       131.12 o                         
  10  11   1       1273.73       1303.99       184.62 o                         
 -11  12   1         50.88        449.88       272.70 o                         
 -10  12   1        866.84        640.71       189.60 o                         
  -9  12   1          2.67        -29.59       121.76 o                         
  -8  12   1        196.71         80.70        98.52 o                         
  -7  12   1        106.85         93.05        81.38 o                         
  -6  12   1         20.49         30.12        43.57 o                         
  -5  12   1         13.49          9.39        52.63 o                         
  -4  12   1        297.14        267.38        40.03 o                         
  -3  12   1       3462.34       3369.16        80.29 o                         
  -2  12   1       1966.71       1908.85        51.94 o                         
  -1  12   1        571.44        625.50        35.97 o                         
   0  12   1        251.01        341.78        36.45 o                         
   1  12   1       4009.98       4341.85        95.87 o                         
   2  12   1         20.80         76.71        40.88 o                         
   3  12   1       3854.84       4074.89       116.32 o                         
   4  12   1       1210.77       1194.76       101.49 o                         
   5  12   1       2773.48       2666.74        87.63 o                         
   6  12   1       1252.95        990.02       121.68 o                         
   7  12   1          2.13        -62.50        87.21 o                         
   8  12   1        205.80        157.18       113.78 o                         
   9  12   1          0.93        126.27       197.44 o                         
  10  12   1         48.01       -105.36       191.47 o                         
 -11  13   1        376.78       -303.46       303.46 o                         
 -10  13   1       3196.04       3814.51       230.63 o                         
  -9  13   1       2217.41       2118.67       177.24 o                         
  -8  13   1        416.70        259.81       108.59 o                         
  -7  13   1       6725.74       7465.91       227.05 o                         
  -6  13   1       1183.78       1104.02        91.91 o                         
  -5  13   1       2684.81       2596.61        99.42 o                         
  -4  13   1      14252.83      14800.97       235.92 o                         
  -3  13   1       2327.16       2413.81        72.66 o                         
  -2  13   1      24528.32      24661.31       423.56 o                         
  -1  13   1       7937.98       7955.23       140.81 o                         
   0  13   1        550.40        514.11        34.00 o                         
   1  13   1       6696.57       6614.34       129.55 o                         
   2  13   1         39.34         13.23        43.38 o                         
   3  13   1       9488.31       9785.71       170.23 o                         
   4  13   1      15256.24      15910.54       454.50 o                         
   5  13   1       1134.01       1172.47        77.52 o                         
   6  13   1       1176.46        940.73        76.32 o                         
   7  13   1       8708.17       9158.64       259.36 o                         
   8  13   1        361.89        204.95       103.13 o                         
   9  13   1       2505.13       2705.73       425.93 o                         
  10  13   1       3590.65       3771.28       353.71 o                         
 -10  14   1        612.73        752.09       167.47 o                         
  -9  14   1       4656.54       5105.92       289.26 o                         
  -8  14   1       6111.90       6670.23       264.46 o                         
  -7  14   1       1862.81       1933.43       154.47 o                         
  -6  14   1       4479.71       4542.32       146.70 o                         
  -5  14   1       5122.73       4965.87       137.35 o                         
  -4  14   1       2787.21       2852.26        95.41 o                         
  -3  14   1      19051.56      20177.83       349.63 o                         
  -2  14   1      16645.30      17020.19       332.36 o                         
  -1  14   1        796.94        877.95        62.23 o                         
   0  14   1      32928.62      34250.30       533.78 o                         
   1  14   1       1124.31       1247.91        61.21 o                         
   2  14   1       8643.34       9081.33       203.52 o                         
   3  14   1      18780.96      19678.46       331.22 o                         
   4  14   1         73.84         63.93        43.23 o                         
   5  14   1       9122.51       9660.58       226.56 o                         
   6  14   1      12487.48      13300.29       302.63 o                         
   7  14   1          2.18         52.18       101.58 o                         
   8  14   1       4157.59       4136.09       232.43 o                         
   9  14   1        359.81        319.19       135.76 o                         
  10  14   1        956.98        803.92       198.83 o                         
 -10  15   1       2016.25       2108.27       392.15 o                         
  -9  15   1       2530.50       3027.68       248.61 o                         
  -8  15   1          3.57        114.63       103.81 o                         
  -7  15   1       1046.07        933.69       103.28 o                         
  -6  15   1       1566.58       1388.70        99.18 o                         
  -5  15   1        940.00        858.51       100.10 o                         
  -4  15   1       6818.77       6907.71       198.10 o                         
  -3  15   1       1418.25       1367.71        69.46 o                         
  -2  15   1        271.16        293.46        26.60 o                         
  -1  15   1       1058.78        957.35        71.66 o                         
   0  15   1        188.68        172.78        34.22 o                         
   1  15   1       5063.09       5207.20       132.37 o                         
   2  15   1      15533.74      16942.88       332.63 o                         
   3  15   1       1097.65       1104.36        87.00 o                         
   4  15   1       5310.00       5186.74       136.53 o                         
   5  15   1         78.76        113.32        73.76 o                         
   6  15   1        768.68        615.45        82.79 o                         
   7  15   1       1439.73       1187.90       174.36 o                         
   8  15   1         16.31         69.95       127.12 o                         
   9  15   1        510.77        543.35       152.05 o                         
  10  15   1        325.05        -78.12       235.35 o                         
 -10  16   1        544.87        533.36       206.80 o                         
  -9  16   1          7.31        -94.95       209.46 o                         
  -8  16   1        469.16        407.05       135.15 o                         
  -7  16   1         67.65        -38.60        91.49 o                         
  -6  16   1       1991.65       2082.57       102.42 o                         
  -5  16   1       5447.09       5699.10       170.08 o                         
  -4  16   1        516.40        520.73        61.55 o                         
  -3  16   1        163.72        195.37        44.02 o                         
  -2  16   1       1516.65       1437.72        49.44 o                         
  -1  16   1         12.65         46.21        49.37 o                         
   0  16   1       8232.11       8228.38       163.62 o                         
   1  16   1        109.17        152.02        86.71 o                         
   2  16   1       1890.07       1923.55        86.59 o                         
   3  16   1        714.10        547.07        70.30 o                         
   4  16   1          2.73         40.94        68.54 o                         
   5  16   1       8351.73       8308.64       244.13 o                         
   6  16   1         63.30       -153.50       153.50 o                         
   7  16   1        865.87        913.62       124.94 o                         
   8  16   1       1281.81       1302.00       170.51 o                         
   9  16   1        389.75        534.50       229.77 o                         
  10  16   1         13.10        149.58       321.41 o                         
 -10  17   1       3161.53       3145.72       263.25 o                         
  -9  17   1       3519.36       3715.33       258.40 o                         
  -8  17   1        107.35        130.81       123.42 o                         
  -7  17   1       3182.58       3341.73       173.50 o                         
  -6  17   1       2727.20       2993.06       206.70 o                         
  -5  17   1       1156.31       1041.48        88.80 o                         
  -4  17   1       4978.15       5341.22       175.60 o                         
  -3  17   1         63.82         35.48        41.71 o                         
  -2  17   1       7390.02       7683.10       169.06 o                         
  -1  17   1      17489.19      18092.64       376.91 o                         
   0  17   1        819.62        753.91        54.46 o                         
   1  17   1      14324.33      14874.69       354.52 o                         
   2  17   1       1582.93       1402.51        88.31 o                         
   3  17   1        562.58        518.21        72.14 o                         
   4  17   1      11782.54      12772.44       286.41 o                         
   5  17   1       5873.96       5862.09       184.70 o                         
   6  17   1        558.94        461.85        97.37 o                         
   7  17   1       3488.88       3789.02       192.88 o                         
   8  17   1         11.75        168.73       135.41 o                         
   9  17   1       2259.93       2735.10       266.37 o                         
 -10  18   1        343.73        125.68       213.18 o                         
  -9  18   1       1391.58       1352.44       297.15 o                         
  -8  18   1       5042.79       5456.26       289.67 o                         
  -7  18   1        155.47        169.85       108.39 o                         
  -6  18   1       9235.84       9644.52       324.63 o                         
  -5  18   1       2335.64       2112.09       152.12 o                         
  -4  18   1       1905.98       1686.67        90.58 o                         
  -3  18   1      13152.14      13580.31       310.93 o                         
  -2  18   1       7197.23       7577.00       160.80 o                         
  -1  18   1        559.42        542.25        48.85 o                         
   0  18   1       5105.42       5278.94       131.03 o                         
   1  18   1       2506.51       2447.26        96.15 o                         
   2  18   1       8930.07       9161.14       209.56 o                         
   3  18   1       5064.44       5455.75       157.36 o                         
   4  18   1         49.30         16.30        98.48 o                         
   5  18   1       9743.59      10624.81       298.12 o                         
   6  18   1       4640.89       5153.77       216.70 o                         
   7  18   1        110.05        189.29       133.72 o                         
   8  18   1       1987.37       2020.95       182.66 o                         
   9  18   1       1558.83       1750.48       206.46 o                         
  -9  19   1       1096.42       1201.47       259.07 o                         
  -8  19   1        240.16        373.32       143.48 o                         
  -7  19   1        408.42        392.69       128.62 o                         
  -6  19   1        211.63         69.52       104.52 o                         
  -5  19   1       1280.34       1251.06       103.90 o                         
  -4  19   1       3670.19       3686.70       159.16 o                         
  -3  19   1        207.86        147.01        62.76 o                         
  -2  19   1       1211.40       1273.16        81.26 o                         
  -1  19   1        924.44        880.01        47.04 o                         
   0  19   1        484.95        548.52        57.62 o                         
   1  19   1       3477.41       3536.77       118.58 o                         
   2  19   1       1328.90       1355.92        81.17 o                         
   3  19   1          9.41         45.55        87.01 o                         
   4  19   1       1556.57       1602.79       110.72 o                         
   5  19   1        769.67        694.40       116.42 o                         
   6  19   1       1037.09       1048.50       138.12 o                         
   7  19   1        888.53        706.48       308.02 o                         
   8  19   1        175.20        131.08       228.06 o                         
   9  19   1        475.85        711.68       229.22 o                         
  -9  20   1         60.81       -478.07       478.07 o                         
  -8  20   1         92.28        195.34       166.58 o                         
  -7  20   1         24.54         68.86       163.63 o                         
  -6  20   1       2500.81       2515.46       172.88 o                         
  -5  20   1          4.61        -93.14        93.14 o                         
  -4  20   1        366.49        411.68        84.45 o                         
  -3  20   1        379.07        355.52        90.85 o                         
  -2  20   1         90.94         89.55        42.41 o                         
  -1  20   1       1981.88       1742.83        71.70 o                         
   0  20   1       2327.77       2197.93        81.13 o                         
   1  20   1        297.36        241.74        61.55 o                         
   2  20   1        503.72        473.36        86.89 o                         
   3  20   1        519.93        380.03       102.03 o                         
   4  20   1         11.66        111.33        88.77 o                         
   5  20   1         66.20         78.86        96.47 o                         
   6  20   1        425.81        428.69       157.01 o                         
   7  20   1       2124.08       2039.34       192.56 o                         
   8  20   1        727.17        480.22       198.85 o                         
   9  20   1        153.17         82.19       892.48 o                         
  -9  21   1       1246.60       1615.36       324.26 o                         
  -8  21   1        869.91       1104.62       258.54 o                         
  -7  21   1       3033.95       3220.34       192.14 o                         
  -6  21   1       2039.57       1667.71       167.55 o                         
  -5  21   1       2176.83       2307.30       179.61 o                         
  -4  21   1       3705.20       3817.48       154.26 o                         
  -3  21   1        129.35        192.97        78.06 o                         
  -2  21   1       5747.31       6018.78       221.91 o                         
  -1  21   1       7044.76       7657.25       179.71 o                         
   0  21   1        225.19        133.98        53.78 o                         
   1  21   1       3861.68       3643.55       151.03 o                         
   2  21   1      11840.90      12606.51       299.98 o                         
   3  21   1       2293.78       2257.74       119.90 o                         
   4  21   1       6808.85       7332.07       233.66 o                         
   5  21   1        551.44        470.18       117.46 o                         
   6  21   1       2994.91       2749.14       215.77 o                         
   7  21   1       3941.36       4049.67       246.08 o                         
   8  21   1        208.73        198.40       201.47 o                         
  -9  22   1        839.12        352.31       349.78 o                         
  -8  22   1       2010.91       2051.18       282.30 o                         
  -7  22   1         17.24        -53.22       127.02 o                         
  -6  22   1       3444.26       3392.61       231.06 o                         
  -5  22   1       5252.74       5502.87       250.40 o                         
  -4  22   1         43.42        127.96       101.58 o                         
  -3  22   1       4420.56       4416.05       193.96 o                         
  -2  22   1      11261.59      11781.82       350.75 o                         
  -1  22   1       3283.68       3084.73       114.62 o                         
   0  22   1       9118.13       9268.67       231.89 o                         
   1  22   1        815.16        667.40        74.50 o                         
   2  22   1       2995.58       2679.67       134.76 o                         
   3  22   1       5587.07       5739.96       194.77 o                         
   4  22   1         23.33         95.45        98.46 o                         
   5  22   1       3771.21       4369.99       206.03 o                         
   6  22   1       3902.57       3861.62       390.75 o                         
   7  22   1         15.33       -169.77       176.14 o                         
   8  22   1       4009.15       4669.97       305.12 o                         
  -8  23   1          7.21         38.38       243.80 o                         
  -7  23   1       1202.73       1083.03       324.13 o                         
  -6  23   1          1.33         16.35       118.12 o                         
  -5  23   1        137.07         22.88       149.69 o                         
  -4  23   1       2478.13       2556.36       139.63 o                         
  -3  23   1        289.85        422.23       103.58 o                         
  -2  23   1       2994.38       2831.28       145.66 o                         
  -1  23   1         11.19        116.73        71.59 o                         
   0  23   1          0.05         48.30        87.01 o                         
   1  23   1       1799.92       1604.85       114.30 o                         
   2  23   1       7383.59       7192.65       226.97 o                         
   3  23   1        197.15        141.63        99.00 o                         
   4  23   1         50.55        105.02       104.03 o                         
   5  23   1        106.60        183.08       213.90 o                         
   6  23   1        231.76        324.35       165.88 o                         
   7  23   1       1991.07       2170.28       217.14 o                         
   8  23   1         49.34        -80.49       378.44 o                         
  -8  24   1        188.07        364.48       268.45 o                         
  -7  24   1        115.22        294.74       183.66 o                         
  -6  24   1        715.62        647.35       148.49 o                         
  -5  24   1       1027.09       1083.78       168.06 o                         
  -4  24   1        109.83        -61.26        94.24 o                         
  -3  24   1         51.51         58.47        92.11 o                         
  -2  24   1        146.98         33.46       134.91 o                         
  -1  24   1        952.93        905.16       110.10 o                         
   0  24   1        898.62        797.03        97.77 o                         
   1  24   1        692.22        830.85       115.15 o                         
   2  24   1        358.58        294.65        88.68 o                         
   3  24   1        762.88        605.10       110.36 o                         
   4  24   1          5.75        -38.82       107.90 o                         
   5  24   1        429.64        546.89       132.12 o                         
   6  24   1        563.82        507.28       201.71 o                         
   7  24   1        150.61       -111.83       165.78 o                         
  -8  25   1        101.46        -71.51       363.27 o                         
  -7  25   1       4466.18       4521.84       277.10 o                         
  -6  25   1        589.92        574.26       233.86 o                         
  -5  25   1        215.16        334.61       133.63 o                         
  -4  25   1       3894.94       4163.95       245.98 o                         
  -3  25   1        682.97        519.20       113.89 o                         
  -2  25   1       9632.31       9873.44       333.18 o                         
  -1  25   1       3952.00       3971.92       191.43 o                         
   0  25   1        294.16        277.48       152.05 o                         
   1  25   1        252.72        291.35       100.20 o                         
   2  25   1        536.16        477.45        99.50 o                         
   3  25   1       3736.49       3773.30       169.47 o                         
   4  25   1       4566.35       4570.28       195.22 o                         
   5  25   1       3389.98       2937.43       352.30 o                         
   6  25   1       1188.89       1633.29       294.65 o                         
   7  25   1       1917.92       2117.51       216.41 o                         
  -7  26   1         50.07       -101.06       213.44 o                         
  -6  26   1       2098.93       1890.28       199.52 o                         
  -5  26   1       3279.61       3231.96       280.43 o                         
  -4  26   1         80.70        -32.11       167.42 o                         
  -3  26   1       1901.87       2029.88       188.48 o                         
  -2  26   1        268.64        256.43       132.78 o                         
  -1  26   1       1548.00       1409.67       224.86 o                         
   0  26   1       8115.21       8204.03       323.55 o                         
   1  26   1        802.39        891.79       172.95 o                         
   2  26   1       1736.92       1540.87       134.76 o                         
   3  26   1       2710.27       2447.49       149.35 o                         
   4  26   1         37.16         18.29       115.03 o                         
   5  26   1       2755.97       3092.27       306.40 o                         
   6  26   1       2188.46       2392.08       386.11 o                         
   7  26   1          5.54        -15.31       224.89 o                         
  -7  27   1        263.91        -85.20       287.00 o                         
  -6  27   1        232.51        -38.65       288.13 o                         
  -5  27   1        183.65        262.72       162.17 o                         
  -4  27   1        804.39        787.21       317.70 o                         
  -3  27   1         30.05        -52.68       142.72 o                         
  -2  27   1          5.05        -45.05       124.98 o                         
  -1  27   1        281.06        102.87       177.45 o                         
   0  27   1          0.57         12.59       173.46 o                         
   1  27   1       1119.29       1043.57       196.28 o                         
   2  27   1         91.78         17.73       130.30 o                         
   3  27   1         68.43        115.81       117.48 o                         
   4  27   1        302.33        167.30       135.94 o                         
   5  27   1         14.80        -37.46       178.74 o                         
   6  27   1        859.61        901.35       355.00 o                         
  -6  28   1        164.47          1.64       222.98 o                         
  -5  28   1       1382.29       1442.84       314.46 o                         
  -4  28   1        105.48        315.24       191.32 o                         
  -3  28   1          6.07         50.28       170.28 o                         
  -2  28   1        956.18        600.03       272.32 o                         
  -1  28   1       1136.07       1128.49       140.37 o                         
   0  28   1       1782.47       1820.14       248.33 o                         
   1  28   1         42.75         73.60       132.54 o                         
   2  28   1        411.13        679.38       219.20 o                         
   3  28   1        672.01        765.86       170.61 o                         
   4  28   1        126.47         53.62       148.68 o                         
   5  28   1       1050.38       1197.10       214.40 o                         
   6  28   1         16.89        111.46       271.50 o                         
  -6  29   1        190.99        -18.94       235.37 o                         
  -5  29   1        416.00        368.12       312.56 o                         
  -4  29   1       4086.34       3531.74       246.04 o                         
  -3  29   1          7.12         83.90       186.30 o                         
  -2  29   1       2892.06       2749.65       180.85 o                         
  -1  29   1       4946.37       5182.20       318.80 o                         
   0  29   1        239.42        451.30       223.33 o                         
   1  29   1       1395.63       1286.63       199.60 o                         
   2  29   1        578.20        529.35       235.26 o                         
   3  29   1       1141.63        769.89       213.36 o                         
   4  29   1       7374.25       8184.22       358.99 o                         
   5  29   1        686.93        581.49       228.92 o                         
  -5  30   1        343.60        318.60       378.37 o                         
  -4  30   1         43.12        -57.32       339.74 o                         
  -3  30   1       5162.93       5215.75       347.44 o                         
  -2  30   1        772.93        726.61       249.54 o                         
  -1  30   1        158.41        274.14       198.68 o                         
   0  30   1       2046.33       1824.87       200.12 o                         
   1  30   1       1399.43       1385.39       251.77 o                         
   2  30   1       3289.70       2734.56       205.52 o                         
   3  30   1       1583.11       1473.73       245.28 o                         
   4  30   1        101.16         -4.08       378.37 o                         
   5  30   1        744.34        392.41       482.20 o                         
  -4  31   1        211.19        110.02       291.49 o                         
  -3  31   1          8.79        435.48       440.68 o                         
  -2  31   1         53.26         56.89       232.95 o                         
  -1  31   1        793.91       1005.81       257.93 o                         
   0  31   1          5.82       -113.97       312.52 o                         
   1  31   1        294.35        267.39       226.77 o                         
   2  31   1         77.11       -193.78       193.78 o                         
   3  31   1         34.64        209.30       265.75 o                         
   4  31   1        188.96        292.41       348.41 o                         
  -3  32   1        159.47        170.66       218.95 o                         
  -2  32   1          2.38       -250.53       250.53 o                         
  -1  32   1        139.08       -268.33       268.33 o                         
   0  32   1        823.04        683.04       264.57 o                         
   1  32   1         75.96        -55.69       438.67 o                         
   2  32   1        307.31        467.62       235.64 o                         
   3  32   1        221.15        -26.65       595.77 o                         
  -2  33   1        895.49        731.41       279.01 o                         
  -1  33   1       1690.09       1396.03       227.26 o                         
   0  33   1        115.11        583.16       240.96 o                         
   1  33   1       2310.34       2193.40       299.97 o                         
 -12   0   2       2605.97       1412.46       439.72 o                         
 -11   0   2       6553.22       7121.21       349.86 o                         
 -10   0   2        618.25        726.80       149.04 o                         
  -9   0   2       4589.60       4408.15       298.75 o                         
  -8   0   2        851.73        773.93       112.68 o                         
  -7   0   2        793.63        758.75        54.94 o                         
  -6   0   2      36740.64      37986.66       731.93 o                         
  -5   0   2      30391.79      29278.06       455.73 o                         
  -4   0   2       2069.73       2116.12        43.49 o                         
  -3   0   2        186.34        288.66        15.39 o                         
  -2   0   2         55.54         97.72        10.35 o                         
   1   0   2      12448.47      12276.68       276.39 o                         
   2   0   2      29061.66      29564.46       504.89 o                         
   3   0   2      78449.57      77993.90      1369.23 o                         
   4   0   2      12493.31      13441.84       303.91 o                         
   5   0   2       7617.00       7702.34       365.70 o                         
   6   0   2        792.46        945.25        78.77 o                         
   7   0   2         33.81        -27.67        88.13 o                         
   8   0   2      21034.19      22223.21       704.71 o                         
   9   0   2        352.90        445.06       190.79 o                         
  10   0   2       2202.31       1916.21       256.80 o                         
  11   0   2        671.98        254.54       517.37 o                         
 -12   1   2       1201.67        738.09       267.42 o                         
 -11   1   2        208.81        219.05       125.81 o                         
 -10   1   2        530.37        438.80        90.77 o                         
  -9   1   2        486.85        535.97       116.99 o                         
  -8   1   2       5426.96       5581.00       155.41 o                         
  -7   1   2      12615.22      12804.87       221.06 o                         
  -6   1   2       4693.31       4890.49        90.47 o                         
  -5   1   2       5010.56       5062.86        68.60 o                         
  -4   1   2      17706.68      16745.81       198.08 o                         
  -3   1   2       3712.64       3449.55        36.06 o                         
  -2   1   2      14162.60      13767.04       145.72 o                         
  -1   1   2      20727.92      20112.66       236.70 o                         
   1   1   2      11237.09      11402.84       111.07 o                         
   2   1   2       5870.25       5625.72        63.48 o                         
   3   1   2       4722.72       4785.73        67.30 o                         
   4   1   2      19831.85      20205.61       251.96 o                         
   5   1   2       2542.83       2512.82        90.11 o                         
   6   1   2       4363.72       4248.31       117.60 o                         
   7   1   2       1610.62       1646.26       102.24 o                         
   8   1   2         14.89         48.27        63.58 o                         
   9   1   2       2179.60       1725.07       132.40 o                         
  10   1   2       2279.20       2259.75       227.72 o                         
  11   1   2          0.42         71.33       305.65 o                         
 -12   2   2          0.48       1141.72       509.12 o                         
 -11   2   2         10.48         58.15       130.61 o                         
 -10   2   2         65.91         87.45       105.60 o                         
  -9   2   2         86.62         32.88        75.94 o                         
  -8   2   2        290.98        289.46        73.86 o                         
  -7   2   2        318.98        325.72        39.53 o                         
  -6   2   2          4.41        -11.82        35.96 o                         
  -5   2   2       4304.49       4784.31        74.65 o                         
  -4   2   2       1286.78       1216.45        25.28 o                         
  -3   2   2       3391.21       3619.23        38.60 o                         
  -2   2   2      11790.32      11755.54       110.18 o                         
  -1   2   2         53.61         26.93         5.80 o                         
   0   2   2         30.31         -8.73         8.73 o                         
   1   2   2       2796.72       2599.63        38.12 o                         
   2   2   2       8662.21       8671.73        91.37 o                         
   3   2   2         70.49         66.59        19.33 o                         
   4   2   2       3107.14       3368.61        61.64 o                         
   5   2   2       1163.56       1154.15        55.55 o                         
   6   2   2        103.53         61.43        84.35 o                         
   7   2   2       2366.25       2467.38       103.75 o                         
   8   2   2        122.42        117.83        78.78 o                         
   9   2   2       2169.28       2036.29       251.64 o                         
  10   2   2        412.68        236.74       103.03 o                         
  11   2   2        459.48        222.71       252.70 o                         
 -12   3   2       3608.65       3226.83       361.26 o                         
 -11   3   2        621.20        511.93       131.92 o                         
 -10   3   2       1423.65       1460.73       112.73 o                         
  -9   3   2       3464.54       3208.28       132.85 o                         
  -8   3   2        131.43        158.61        90.31 o                         
  -7   3   2      15663.05      15744.82       259.79 o                         
  -6   3   2       2109.00       2023.86        50.65 o                         
  -5   3   2        970.28       1049.01        38.90 o                         
  -4   3   2      16613.02      16069.86       198.04 o                         
  -3   3   2       4122.67       4356.41        43.56 o                         
  -2   3   2      72821.32      72404.32       661.64 o                         
  -1   3   2         95.16         99.93         8.23 o                         
   0   3   2        116.59        174.52        10.58 o                         
   1   3   2      11959.90      11366.22       144.18 o                         
   2   3   2        510.50        412.32        25.76 o                         
   3   3   2       6682.59       6330.95       111.87 o                         
   4   3   2       9900.41       8847.38       111.52 o                         
   5   3   2       5278.98       5099.98        85.66 o                         
   6   3   2       3737.01       3782.41       105.38 o                         
   7   3   2       9365.09       9518.85       202.12 o                         
   8   3   2         21.01         94.33       100.63 o                         
   9   3   2       2653.09       2457.98       175.89 o                         
  10   3   2       1008.68       1092.71       198.00 o                         
  11   3   2         14.74       -101.84       455.58 o                         
 -12   4   2        717.24        766.99       270.32 o                         
 -11   4   2       5562.16       4997.37       262.53 o                         
 -10   4   2        254.71        300.16        83.25 o                         
  -9   4   2       3387.74       3447.66       133.55 o                         
  -8   4   2      27262.08      29774.89       641.29 o                         
  -7   4   2        244.56        245.34        41.60 o                         
  -6   4   2      20248.92      20531.14       306.36 o                         
  -5   4   2       5792.56       4981.84        83.18 o                         
  -4   4   2        322.29        343.77        20.66 o                         
  -3   4   2      62454.28      61739.32       571.07 o                         
  -2   4   2      58531.95      58202.05       544.64 o                         
  -1   4   2         71.35         55.49         8.13 o                         
   0   4   2      10405.64      10241.58       102.06 o                         
   1   4   2         26.41         15.98        17.61 o                         
   2   4   2      42686.87      41268.04       599.88 o                         
   3   4   2      46658.64      45824.39       608.58 o                         
   4   4   2        259.09        186.75        29.38 o                         
   5   4   2       7534.06       7638.52       145.74 o                         
   6   4   2       2673.26       2740.40        96.36 o                         
   7   4   2         81.52        118.38        52.30 o                         
   8   4   2      19036.39      19708.25       453.18 o                         
   9   4   2       5445.55       5613.52       197.07 o                         
  10   4   2        364.12        512.78       152.11 o                         
  11   4   2       3702.22       4085.99       244.91 o                         
 -12   5   2       1969.55       1976.03       333.36 o                         
 -11   5   2        254.50        111.97       328.09 o                         
 -10   5   2       1899.54       1514.14       158.52 o                         
  -9   5   2       1784.95       1724.83       118.37 o                         
  -8   5   2       4717.23       4632.62       141.61 o                         
  -7   5   2       3423.20       3328.64        87.93 o                         
  -6   5   2      13353.66      13936.91       212.15 o                         
  -5   5   2       4656.42       4623.52        79.59 o                         
  -4   5   2      13768.33      14226.75       170.12 o                         
  -3   5   2      18878.44      19068.87       201.07 o                         
  -2   5   2       6850.87       6890.27        67.30 o                         
  -1   5   2      15604.83      15708.36       161.59 o                         
   0   5   2       3857.86       3749.64        45.84 o                         
   1   5   2         66.58        106.73        16.40 o                         
   2   5   2       8217.09       8350.52       120.72 o                         
   3   5   2       2032.97       2053.20        54.59 o                         
   4   5   2      14255.74      13612.79       252.67 o                         
   5   5   2       1744.86       1785.68        59.77 o                         
   6   5   2       1219.22       1161.57        77.43 o                         
   7   5   2       9184.87       9649.84       197.14 o                         
   8   5   2       2485.74       2700.77       195.73 o                         
   9   5   2        774.49        696.47       114.62 o                         
  10   5   2        898.07        663.34       233.43 o                         
  11   5   2         49.87        141.31       159.13 o                         
 -12   6   2         82.18       -150.19       777.20 o                         
 -11   6   2         86.14         79.83       168.64 o                         
 -10   6   2          0.03         43.72       110.36 o                         
  -9   6   2        253.63        172.24        64.25 o                         
  -8   6   2        333.25        269.89        53.71 o                         
  -7   6   2        541.74        533.32        49.46 o                         
  -6   6   2        460.50        518.54        35.85 o                         
  -5   6   2        998.13        981.56        33.94 o                         
  -4   6   2       1234.55       1214.30        31.05 o                         
  -3   6   2      12233.06      13045.18       138.83 o                         
  -2   6   2       7911.13       8167.87        77.12 o                         
  -1   6   2       1092.95       1261.53        23.15 o                         
   0   6   2      14904.12      14747.39       152.23 o                         
   1   6   2       3497.76       3347.66        50.81 o                         
   2   6   2        438.18        358.34        37.83 o                         
   3   6   2       1055.74       1044.52        49.17 o                         
   4   6   2       1627.86       1595.22       100.36 o                         
   5   6   2        862.97        802.36        76.85 o                         
   6   6   2       1966.76       1945.39        72.98 o                         
   7   6   2          7.76         85.10        51.07 o                         
   8   6   2          0.44         40.16        74.68 o                         
   9   6   2         10.33         72.63       123.24 o                         
  10   6   2         28.12        128.05       129.63 o                         
  11   6   2         14.14        188.40       175.09 o                         
 -11   7   2          0.56        348.73       228.60 o                         
 -10   7   2       4436.22       4086.93       246.35 o                         
  -9   7   2       1531.69       1485.74       123.48 o                         
  -8   7   2         40.43         15.13        59.43 o                         
  -7   7   2       8582.17       8711.77       204.67 o                         
  -6   7   2       4917.80       4951.70       106.70 o                         
  -5   7   2       1202.77       1116.11        58.94 o                         
  -4   7   2       3450.51       3507.21        52.99 o                         
  -3   7   2       7657.10       7860.99        88.59 o                         
  -2   7   2      16886.81      17165.43       165.13 o                         
  -1   7   2      54289.64      53489.57       526.52 o                         
   0   7   2       2743.12       2993.55        39.28 o                         
   1   7   2        482.12        274.42        43.66 o                         
   2   7   2      26089.58      26724.28       389.91 o                         
   3   7   2       1950.93       1835.69        89.22 o                         
   4   7   2      31728.22      32021.16       454.70 o                         
   5   7   2       1160.58       1029.85        74.79 o                         
   6   7   2        215.75        187.06        51.63 o                         
   7   7   2       4964.92       4916.50       121.54 o                         
   8   7   2       1139.94       1144.11        92.56 o                         
   9   7   2       2156.09       1350.51       267.94 o                         
  10   7   2       1433.18       1423.08       210.46 o                         
 -11   8   2       5158.48       4033.50       644.65 o                         
 -10   8   2        655.60        589.24       114.65 o                         
  -9   8   2       5306.54       5100.04       198.39 o                         
  -8   8   2       9100.13       9525.32       287.50 o                         
  -7   8   2        259.16        186.89        44.11 o                         
  -6   8   2       7183.31       7290.99       121.97 o                         
  -5   8   2       8203.98       8721.32       143.87 o                         
  -4   8   2        106.85         83.83        19.45 o                         
  -3   8   2      33793.64      34401.56       370.45 o                         
  -2   8   2      39794.56      40353.86       383.71 o                         
  -1   8   2       7934.50       7719.30        90.21 o                         
   0   8   2      18417.34      17910.74       171.82 o                         
   1   8   2       9601.72       9604.55       106.83 o                         
   2   8   2      15171.82      13968.21       197.11 o                         
   3   8   2      18549.02      17271.71       218.54 o                         
   4   8   2        207.46        252.76        58.27 o                         
   5   8   2       6937.53       6912.51       140.30 o                         
   6   8   2      11502.83      11286.55       255.90 o                         
   7   8   2       3885.04       3909.93       113.01 o                         
   8   8   2       1413.92       1475.41       122.22 o                         
   9   8   2       3113.99       3367.92       291.78 o                         
  10   8   2       1621.77       1932.96       225.00 o                         
 -11   9   2         99.65        179.94       167.89 o                         
 -10   9   2       1609.19       1591.04       156.98 o                         
  -9   9   2         63.94        123.12       107.76 o                         
  -8   9   2         39.85        -12.84        57.75 o                         
  -7   9   2      13964.01      14551.31       332.02 o                         
  -6   9   2       3167.29       3288.58        84.32 o                         
  -5   9   2         69.21         43.84        29.15 o                         
  -4   9   2       1497.12       1358.37        38.07 o                         
  -3   9   2       3194.03       3077.44        50.09 o                         
  -2   9   2      31238.92      31986.20       347.92 o                         
  -1   9   2      22622.30      23698.55       250.87 o                         
   0   9   2       3615.25       3614.90        69.54 o                         
   1   9   2        818.26        651.76        53.48 o                         
   2   9   2        681.84        704.97        44.37 o                         
   3   9   2      22311.79      22773.87       350.30 o                         
   4   9   2      12720.91      12792.26       184.84 o                         
   5   9   2       6399.42       6774.64       212.46 o                         
   6   9   2        900.53        826.95        85.91 o                         
   7   9   2       2008.83       1884.14       121.65 o                         
   8   9   2         74.55        183.75        92.69 o                         
   9   9   2        969.95        654.72       143.86 o                         
  10   9   2       1473.00       1035.36       250.19 o                         
 -11  10   2        152.29         89.00       202.16 o                         
 -10  10   2        246.13         71.82       150.06 o                         
  -9  10   2       1154.73        854.46       309.84 o                         
  -8  10   2        393.76        339.74        62.79 o                         
  -7  10   2        334.30        257.38        81.34 o                         
  -6  10   2        713.78        635.21        52.25 o                         
  -5  10   2         39.99         51.84        25.01 o                         
  -4  10   2         50.20         40.34        26.72 o                         
  -3  10   2        581.32        537.67        26.63 o                         
  -2  10   2        804.48        903.35        31.56 o                         
  -1  10   2       6191.75       6218.34        94.18 o                         
   0  10   2       3096.91       2913.46        51.60 o                         
   1  10   2       6142.54       6094.53       102.15 o                         
   2  10   2         52.51         60.92        16.80 o                         
   3  10   2        105.95         81.64        34.68 o                         
   4  10   2        611.35        647.72        42.87 o                         
   5  10   2        189.10        161.43        46.47 o                         
   6  10   2         74.22         77.47        45.35 o                         
   7  10   2        420.78        414.98        72.47 o                         
   8  10   2        559.18        336.87       112.04 o                         
   9  10   2        573.52        504.57       203.73 o                         
  10  10   2        101.94        224.02       183.70 o                         
 -11  11   2          0.62        -57.32       477.76 o                         
 -10  11   2       2932.88       3208.39       227.27 o                         
  -9  11   2       2565.05       2683.32       155.48 o                         
  -8  11   2        826.51        819.45        88.25 o                         
  -7  11   2       9636.79      10230.86       292.33 o                         
  -6  11   2        254.08        187.22        87.67 o                         
  -5  11   2       5488.66       5607.99       105.17 o                         
  -4  11   2      15303.18      15754.66       239.67 o                         
  -3  11   2        545.03        572.69        31.13 o                         
  -2  11   2      21184.77      21574.38       304.24 o                         
  -1  11   2       8369.59       8528.13       122.57 o                         
   0  11   2       3650.76       3802.25        84.84 o                         
   1  11   2      12987.79      12342.04       164.26 o                         
   2  11   2      23227.20      24754.28       396.93 o                         
   3  11   2        430.07        514.62        56.64 o                         
   4  11   2       8367.64       8378.55       148.93 o                         
   5  11   2        184.08        163.52        49.39 o                         
   6  11   2       4280.55       4604.76       156.39 o                         
   7  11   2       4213.63       4218.38       184.61 o                         
   8  11   2         28.95        106.51        97.91 o                         
   9  11   2       2598.57       2925.39       201.10 o                         
  10  11   2       2815.81       2981.47       223.90 o                         
 -11  12   2       3278.81       3475.33       322.60 o                         
 -10  12   2        751.50        880.85       144.82 o                         
  -9  12   2       3145.97       3309.74       172.37 o                         
  -8  12   2       4138.27       4455.44       190.91 o                         
  -7  12   2        145.36        168.92        71.54 o                         
  -6  12   2       9072.09       9422.61       212.90 o                         
  -5  12   2      13153.15      13360.22       257.63 o                         
  -4  12   2      12814.31      13791.15       192.96 o                         
  -3  12   2      17210.56      17983.04       280.94 o                         
  -2  12   2      16032.77      15483.82       239.79 o                         
  -1  12   2       6649.28       6727.93       117.86 o                         
   0  12   2      16356.55      15976.51       201.52 o                         
   1  12   2         50.99         40.58        26.12 o                         
   2  12   2       6624.75       7121.44       160.91 o                         
   3  12   2      27816.56      28963.30       370.16 o                         
   4  12   2        832.94        878.27        43.04 o                         
   5  12   2       4812.59       5028.49       188.14 o                         
   6  12   2       6818.40       7173.76       188.60 o                         
   7  12   2        565.43        486.18        93.16 o                         
   8  12   2      10549.63      10729.07       690.67 o                         
   9  12   2       2387.65       2316.92       231.20 o                         
  10  12   2       1351.04       1606.15       302.53 o                         
 -11  13   2         63.75        139.40       539.03 o                         
 -10  13   2       1489.90       1707.17       177.74 o                         
  -9  13   2         67.40        -20.90       126.43 o                         
  -8  13   2        260.13        159.15       111.78 o                         
  -7  13   2       9664.83       9848.31       277.36 o                         
  -6  13   2        229.71        160.28        71.97 o                         
  -5  13   2        325.71        327.64        49.68 o                         
  -4  13   2       3399.77       3282.72        81.83 o                         
  -3  13   2        353.49        302.25        30.83 o                         
  -2  13   2       6664.11       6456.78       110.82 o                         
  -1  13   2      12573.60      12456.77       214.41 o                         
   0  13   2       4230.17       4454.53       112.19 o                         
   1  13   2       5693.33       5827.98       157.54 o                         
   2  13   2         89.63        126.14        81.28 o                         
   3  13   2        245.53        175.31        46.21 o                         
   4  13   2       3384.25       2604.82       206.00 o                         
   5  13   2        809.89        794.25       121.09 o                         
   6  13   2        184.23        230.71        97.52 o                         
   7  13   2       2307.38       2452.00       209.54 o                         
   8  13   2         13.25         -1.12       179.13 o                         
   9  13   2        735.89        808.99       178.28 o                         
  10  13   2        790.93       1143.76       274.10 o                         
 -11  14   2        232.94       -273.71       273.71 o                         
 -10  14   2         19.88       -128.73       192.17 o                         
  -9  14   2        374.33        470.93       119.55 o                         
  -8  14   2        110.24        313.45       122.46 o                         
  -7  14   2          0.10         53.65        76.70 o                         
  -6  14   2        804.16        637.12        80.31 o                         
  -5  14   2        533.90        480.70        58.33 o                         
  -4  14   2        831.40        789.34        51.48 o                         
  -3  14   2       2505.14       2523.13        68.95 o                         
  -2  14   2       2282.86       2357.88        88.14 o                         
  -1  14   2       4897.66       4766.00       103.54 o                         
   0  14   2       4015.53       3931.54        89.96 o                         
   1  14   2          2.99         50.58        41.74 o                         
   2  14   2        405.86        380.84        53.60 o                         
   3  14   2       2441.95       2344.65       135.22 o                         
   4  14   2       1073.32       1010.03        69.91 o                         
   5  14   2       3952.21       3840.43       193.51 o                         
   6  14   2         43.30        136.80        69.68 o                         
   7  14   2        242.48        198.15       115.96 o                         
   8  14   2       1475.83       1333.11       140.51 o                         
   9  14   2          7.03         85.31       193.55 o                         
  10  14   2         85.75       -289.24       289.24 o                         
 -10  15   2       1169.28       1131.95       567.15 o                         
  -9  15   2       1705.86       2151.02       183.96 o                         
  -8  15   2        107.33        214.51       134.96 o                         
  -7  15   2       5032.20       5339.56       200.79 o                         
  -6  15   2       2268.95       2166.68       116.55 o                         
  -5  15   2       2391.39       2555.50        96.04 o                         
  -4  15   2       9068.06       9206.53       181.25 o                         
  -3  15   2         64.24         55.23        42.64 o                         
  -2  15   2      11628.55      11962.05       217.37 o                         
  -1  15   2       6264.86       6347.77       137.10 o                         
   0  15   2       1978.76       2092.28        70.97 o                         
   1  15   2      22165.75      22558.25       408.06 o                         
   2  15   2       6506.78       6507.74       154.04 o                         
   3  15   2        206.57        182.37        79.13 o                         
   4  15   2       5196.59       5400.06       186.75 o                         
   5  15   2       1355.81       1416.29       138.44 o                         
   6  15   2       4540.84       4462.27       189.13 o                         
   7  15   2       3492.93       3665.77       370.64 o                         
   8  15   2         17.28         41.00       151.56 o                         
   9  15   2       3813.67       4017.42       270.58 o                         
 -10  16   2       1481.92       1118.88       283.03 o                         
  -9  16   2        623.43        644.41       161.13 o                         
  -8  16   2       3509.20       4212.92       281.36 o                         
  -7  16   2        254.08        255.42        86.89 o                         
  -6  16   2       5412.40       5819.73       232.69 o                         
  -5  16   2      10863.75      11425.99       320.38 o                         
  -4  16   2         83.88         46.31        57.03 o                         
  -3  16   2      11379.26      11415.13       275.31 o                         
  -2  16   2       3082.13       2999.55        78.93 o                         
  -1  16   2        600.30        571.37        63.93 o                         
   0  16   2      22626.93      23811.28       432.31 o                         
   1  16   2       3697.72       3782.05       120.15 o                         
   2  16   2      12663.67      12700.40       320.04 o                         
   3  16   2       6680.89       7208.62       191.25 o                         
   4  16   2        866.88        890.29       102.23 o                         
   5  16   2       7829.11       8358.22       270.02 o                         
   6  16   2       1701.43       1766.57       104.82 o                         
   7  16   2       1667.83       1561.19       152.80 o                         
   8  16   2       5588.58       5982.05       242.38 o                         
   9  16   2       1857.89       2017.90       242.75 o                         
 -10  17   2        309.48        280.93       213.70 o                         
  -9  17   2        522.87        379.09       139.73 o                         
  -8  17   2       1819.72       1909.42       178.61 o                         
  -7  17   2       1048.47       1245.65       133.31 o                         
  -6  17   2       4483.27       4533.79       210.19 o                         
  -5  17   2        333.49        200.01        67.69 o                         
  -4  17   2       1302.39       1230.82        63.47 o                         
  -3  17   2       2174.71       1841.75        79.12 o                         
  -2  17   2         16.01        -22.16        47.20 o                         
  -1  17   2       8375.61       8564.82       199.79 o                         
   0  17   2        118.76        145.12        52.88 o                         
   1  17   2       4332.96       4352.24       129.18 o                         
   2  17   2       2615.43       2708.21       181.10 o                         
   3  17   2        407.84        193.50       104.31 o                         
   4  17   2       3156.46       3165.34       149.15 o                         
   5  17   2          3.63        -70.80       148.90 o                         
   6  17   2        315.75        133.14       103.74 o                         
   7  17   2        932.49        774.02       127.65 o                         
   8  17   2        804.21        941.62       151.70 o                         
   9  17   2       2746.60       2844.10       272.03 o                         
 -10  18   2        204.32         65.35       262.70 o                         
  -9  18   2        236.09        371.91       146.35 o                         
  -8  18   2        953.35        680.57       151.23 o                         
  -7  18   2         31.71         30.10       128.95 o                         
  -6  18   2       1053.24        981.00        91.62 o                         
  -5  18   2          5.36        -67.29       104.45 o                         
  -4  18   2          7.82        -46.77        50.18 o                         
  -3  18   2        486.42        586.94        63.12 o                         
  -2  18   2        113.25        159.28        46.58 o                         
  -1  18   2       3763.56       3566.63       115.35 o                         
   0  18   2       3801.79       3562.54       102.61 o                         
   1  18   2        853.46        852.06        53.30 o                         
   2  18   2        431.38        525.87        79.66 o                         
   3  18   2          7.81         -7.59        89.95 o                         
   4  18   2        754.01        753.49        81.57 o                         
   5  18   2       1617.07       1529.44       114.00 o                         
   6  18   2       2336.18       2154.22       140.16 o                         
   7  18   2        870.11        689.89       164.07 o                         
   8  18   2        100.72        193.13       143.76 o                         
   9  18   2         18.07        207.96       201.57 o                         
 -10  19   2       4260.89       2507.73       944.98 o                         
  -9  19   2       1348.64       1445.55       186.34 o                         
  -8  19   2         61.20        266.14       161.87 o                         
  -7  19   2       3041.63       3191.63       170.68 o                         
  -6  19   2       2727.77       2993.10       180.51 o                         
  -5  19   2       5661.91       6008.77       204.23 o                         
  -4  19   2       6426.14       6574.17       220.12 o                         
  -3  19   2        254.50        201.37       101.20 o                         
  -2  19   2        897.55        825.11        60.36 o                         
  -1  19   2      15224.70      15993.20       437.79 o                         
   0  19   2         11.55         79.86        55.64 o                         
   1  19   2      11490.51      11614.73       341.62 o                         
   2  19   2       7694.14       8122.82       226.25 o                         
   3  19   2        175.57        194.29        87.82 o                         
   4  19   2       7770.56       7898.82       274.57 o                         
   5  19   2       1948.53       1752.87       132.62 o                         
   6  19   2        230.88        488.26       252.85 o                         
   7  19   2       6253.76       7198.81       455.62 o                         
   8  19   2        912.01        840.66       192.82 o                         
   9  19   2        955.50       1016.72       324.48 o                         
  -9  20   2       1622.18       2263.87       233.37 o                         
  -8  20   2       5820.73       6225.62       383.50 o                         
  -7  20   2        165.01         64.82       121.15 o                         
  -6  20   2       3878.85       4349.21       240.52 o                         
  -5  20   2       2625.51       2608.48       178.87 o                         
  -4  20   2        254.55        194.00        85.18 o                         
  -3  20   2      28317.71      30139.99       794.03 o                         
  -2  20   2       6592.53       6814.28       195.00 o                         
  -1  20   2       1459.16       1438.17        91.66 o                         
   0  20   2       6396.63       6598.19       203.15 o                         
   1  20   2       3860.68       3915.98       136.00 o                         
   2  20   2       2363.52       2310.62       147.96 o                         
   3  20   2       5856.91       5951.08       226.39 o                         
   4  20   2        245.38        243.05        83.82 o                         
   5  20   2       5762.10       5998.47       222.35 o                         
   6  20   2       2759.89       2945.39       184.83 o                         
   7  20   2        407.59        544.89       181.80 o                         
   8  20   2       2972.64       3015.51       417.85 o                         
  -9  21   2        236.81        297.49       314.87 o                         
  -8  21   2        803.69        899.32       169.30 o                         
  -7  21   2       1633.57       1800.67       198.48 o                         
  -6  21   2        767.20        569.19       113.11 o                         
  -5  21   2        111.42         32.48       120.58 o                         
  -4  21   2        293.95        323.55        96.97 o                         
  -3  21   2       1941.02       2019.45       124.19 o                         
  -2  21   2       6186.15       6252.73       216.10 o                         
  -1  21   2       1198.15       1114.91        78.56 o                         
   0  21   2        233.01        162.58        61.62 o                         
   1  21   2       3557.19       3383.88       146.46 o                         
   2  21   2        360.42        368.94       124.46 o                         
   3  21   2        696.53        642.59        94.48 o                         
   4  21   2         83.73         49.57       105.39 o                         
   5  21   2       1220.75       1125.62       124.14 o                         
   6  21   2        105.58        -23.70       151.47 o                         
   7  21   2        242.99        331.46       162.83 o                         
   8  21   2         43.07         68.98       230.69 o                         
  -9  22   2         17.93        -66.39       183.62 o                         
  -8  22   2       1866.10       1873.73       260.56 o                         
  -7  22   2        209.66        381.41       171.29 o                         
  -6  22   2         26.20         -1.54       152.62 o                         
  -5  22   2        205.96         51.23       128.14 o                         
  -4  22   2        168.43        111.49       137.54 o                         
  -3  22   2       2717.74       2680.31       145.99 o                         
  -2  22   2        133.85        143.53        74.36 o                         
  -1  22   2         16.48         56.01        54.41 o                         
   0  22   2       2195.41       2230.27       118.98 o                         
   1  22   2       1390.69       1323.05       143.98 o                         
   2  22   2       2462.50       2299.82       132.75 o                         
   3  22   2         23.97        123.10       107.43 o                         
   4  22   2        282.92        306.97       115.99 o                         
   5  22   2        837.08        582.41       125.48 o                         
   6  22   2       2393.46       2349.27       195.28 o                         
   7  22   2          0.29       -157.35       192.60 o                         
   8  22   2        168.73        344.87       283.25 o                         
  -8  23   2        170.94        103.65       232.50 o                         
  -7  23   2       2209.26       2274.49       221.23 o                         
  -6  23   2         19.42        302.98       164.12 o                         
  -5  23   2       2127.67       2218.52       163.80 o                         
  -4  23   2       5211.44       5593.07       199.80 o                         
  -3  23   2       1352.16       1328.52       135.51 o                         
  -2  23   2       5372.72       5869.00       227.77 o                         
  -1  23   2       3165.75       3333.70       128.82 o                         
   0  23   2        434.35        277.76        94.31 o                         
   1  23   2       5136.20       4992.22       182.00 o                         
   2  23   2       3745.03       3727.20       162.49 o                         
   3  23   2       1938.20       2033.88       136.59 o                         
   4  23   2       5065.06       4956.84       213.58 o                         
   5  23   2        557.80        610.04       166.19 o                         
   6  23   2       2855.69       3539.51       260.58 o                         
   7  23   2       2870.11       2832.19       288.93 o                         
   8  23   2        309.91        639.38       448.59 o                         
  -8  24   2       1775.52       1766.01       244.00 o                         
  -7  24   2        445.76        318.16       159.69 o                         
  -6  24   2       2105.38       1880.67       251.98 o                         
  -5  24   2       1856.08       1951.44       148.54 o                         
  -4  24   2        383.12        206.61       142.74 o                         
  -3  24   2       4361.56       4622.88       185.39 o                         
  -2  24   2        196.94        175.72        91.42 o                         
  -1  24   2       2815.07       2809.37       142.58 o                         
   0  24   2       7172.22       7745.37       281.22 o                         
   1  24   2        466.70        477.97        85.57 o                         
   2  24   2       1126.51       1141.19       143.65 o                         
   3  24   2       5177.10       5038.69       213.49 o                         
   4  24   2        191.35        135.88       118.37 o                         
   5  24   2       5924.09       6019.54       306.83 o                         
   6  24   2       3414.10       2998.66       279.30 o                         
   7  24   2        149.79        262.90       189.26 o                         
  -8  25   2        381.37        375.28       265.97 o                         
  -7  25   2        593.97        442.20       227.06 o                         
  -6  25   2        259.91       -290.82       327.24 o                         
  -5  25   2        158.12       -156.42       158.78 o                         
  -4  25   2        144.07         48.84       183.76 o                         
  -3  25   2         44.63         38.73       107.23 o                         
  -2  25   2       2199.97       2139.49       154.29 o                         
  -1  25   2       2205.81       2065.74       145.26 o                         
   0  25   2        529.90        584.64       104.16 o                         
   1  25   2        600.34        477.84       141.01 o                         
   2  25   2        349.77        100.24       143.06 o                         
   3  25   2        583.10        323.61       157.75 o                         
   4  25   2        650.48        419.73       197.74 o                         
   5  25   2        591.92        377.49       171.86 o                         
   6  25   2        264.85        472.99       289.47 o                         
   7  25   2        327.56        485.33       215.15 o                         
  -7  26   2        143.47        353.95       172.89 o                         
  -6  26   2        507.02        276.03       157.35 o                         
  -5  26   2       1081.44       1254.60       192.46 o                         
  -4  26   2         95.38         65.89       154.09 o                         
  -3  26   2         98.96         40.46       116.85 o                         
  -2  26   2        539.49        451.17       124.06 o                         
  -1  26   2       3356.51       3295.51       216.96 o                         
   0  26   2       1255.79       1378.82       143.69 o                         
   1  26   2         91.71       -102.09       102.09 o                         
   2  26   2          8.98       -205.84       205.84 o                         
   3  26   2       1502.27       1356.50       170.80 o                         
   4  26   2          2.68         20.91       125.12 o                         
   5  26   2        994.86        981.96       221.55 o                         
   6  26   2        278.65        238.45       228.32 o                         
  -7  27   2       2413.76       2399.06       247.90 o                         
  -6  27   2        113.61        205.31       177.43 o                         
  -5  27   2       2268.72       2298.63       252.96 o                         
  -4  27   2       5134.82       5320.79       263.39 o                         
  -3  27   2        643.19        540.83       139.18 o                         
  -2  27   2       3403.69       3221.56       240.25 o                         
  -1  27   2       1335.51       1259.30       171.86 o                         
   0  27   2         98.94        192.45       150.39 o                         
   1  27   2       5767.31       6308.70       267.48 o                         
   2  27   2       1724.44       1847.84       179.61 o                         
   3  27   2        549.98        431.19       162.89 o                         
   4  27   2       2159.91       2171.07       171.86 o                         
   5  27   2        904.84        572.37       239.56 o                         
   6  27   2        737.31        856.62       206.21 o                         
  -6  28   2       2558.62       2365.62       268.86 o                         
  -5  28   2       1818.16       1905.14       209.78 o                         
  -4  28   2         18.29       -162.93       187.69 o                         
  -3  28   2       3779.72       3829.51       281.83 o                         
  -2  28   2        586.24        426.92       288.53 o                         
  -1  28   2        418.24        475.43       226.40 o                         
   0  28   2       4813.31       5341.82       386.06 o                         
   1  28   2        824.01        231.57       402.82 o                         
   2  28   2       2052.55       1976.91       228.74 o                         
   3  28   2       2583.97       2311.44       235.52 o                         
   4  28   2         75.09        248.01       166.32 o                         
   5  28   2       2575.84       2501.59       281.44 o                         
  -6  29   2        463.36        413.43       210.98 o                         
  -5  29   2        256.94        380.23       172.66 o                         
  -4  29   2        467.44         14.67       277.30 o                         
  -3  29   2         22.14        -42.42       161.05 o                         
  -2  29   2         42.19        215.05       194.90 o                         
  -1  29   2       1153.68       1130.61       184.74 o                         
   0  29   2          2.14       -187.85       187.85 o                         
   1  29   2         64.83        640.70       241.07 o                         
   2  29   2         41.46       -120.78       169.94 o                         
   3  29   2         15.74        100.71       226.60 o                         
   4  29   2        160.03        196.23       195.89 o                         
   5  29   2        174.95        -70.40       264.34 o                         
  -5  30   2        715.86        843.16       493.45 o                         
  -4  30   2          0.61         37.80       189.21 o                         
  -3  30   2       1173.97        973.81       190.60 o                         
  -2  30   2        316.89        252.71       186.75 o                         
  -1  30   2        179.88        394.57       165.38 o                         
   0  30   2       1001.69       1003.05       175.14 o                         
   1  30   2        311.94        271.23       174.68 o                         
   2  30   2        237.26        216.90       177.61 o                         
   3  30   2        434.67        761.26       258.25 o                         
   4  30   2          7.88       -174.84       231.24 o                         
  -4  31   2       3453.19       4021.06       371.00 o                         
  -3  31   2       1292.68        956.52       275.64 o                         
  -2  31   2         60.17        135.41       255.19 o                         
  -1  31   2       2248.63       2390.64       272.19 o                         
   0  31   2        264.10        222.23       330.31 o                         
   1  31   2       4564.87       4320.22       275.23 o                         
   2  31   2       1981.08       1804.25       250.27 o                         
   3  31   2          6.71         20.42       187.74 o                         
  -3  32   2        675.33        280.11       210.88 o                         
  -2  32   2        361.93       -115.78       205.60 o                         
  -1  32   2        715.26        316.05       396.73 o                         
   0  32   2       3591.21       3378.86       300.35 o                         
   1  32   2        871.73        675.93       211.80 o                         
   2  32   2       1099.17       1032.52       206.37 o                         
  -2  33   2        276.35         89.24       344.01 o                         
  -1  33   2          1.14        352.01       211.32 o                         
   0  33   2        121.12       -139.33       258.81 o                         
   1  33   2        487.64         64.90       284.09 o                         
 -12   1   3       1169.93       1016.93       358.05 o                         
 -11   1   3        265.50        348.86       211.38 o                         
 -10   1   3       3402.40       3612.59       191.09 o                         
  -9   1   3       3895.97       4220.15       148.40 o                         
  -8   1   3       1742.12       1943.91        96.93 o                         
  -7   1   3      13218.54      13552.22       217.25 o                         
  -6   1   3       1502.20       1553.43        47.40 o                         
  -5   1   3       1359.89       1286.56        32.41 o                         
  -4   1   3      17075.67      16227.89       168.53 o                         
  -3   1   3       3312.49       3446.05        46.59 o                         
  -2   1   3      32677.34      31390.21       263.95 o                         
  -1   1   3      28803.02      28194.51       202.20 o                         
   0   1   3       7157.75       6871.33        65.72 o                         
   1   1   3      30917.47      30172.02       316.06 o                         
   2   1   3        139.16        106.72        23.20 o                         
   3   1   3      22857.02      23297.50       343.45 o                         
   4   1   3      20349.89      20425.51       255.89 o                         
   5   1   3       4224.62       4056.69       111.15 o                         
   6   1   3       3435.54       3347.80       155.39 o                         
   7   1   3       5427.70       5529.50       166.05 o                         
   8   1   3        551.28        478.60        85.60 o                         
   9   1   3       3491.22       3191.84       177.59 o                         
  10   1   3       2762.64       2634.61       217.81 o                         
 -12   2   3        705.34        894.48       301.97 o                         
 -11   2   3       4710.78       4836.62       293.68 o                         
 -10   2   3        705.22        578.61       115.61 o                         
  -9   2   3       5940.31       6509.30       214.56 o                         
  -8   2   3      11084.49      11654.68       320.16 o                         
  -7   2   3         24.46         46.45        31.46 o                         
  -6   2   3      17911.88      17952.75       252.05 o                         
  -5   2   3      31273.20      32141.70       403.74 o                         
  -4   2   3         39.93         37.19        12.39 o                         
  -3   2   3       7431.76       6482.74        76.47 o                         
  -2   2   3         41.78         84.58         7.60 o                         
  -1   2   3      20963.10      21491.16       176.92 o                         
   0   2   3      28753.51      28171.69       264.23 o                         
   1   2   3       9439.89       9130.53       100.05 o                         
   2   2   3       6336.60       6064.07       114.23 o                         
   3   2   3      19001.54      18022.71       207.35 o                         
   4   2   3       4137.41       4006.21       122.66 o                         
   5   2   3      24964.23      25703.61       481.55 o                         
   6   2   3      20325.38      20834.62       351.43 o                         
   7   2   3          2.33         41.33        66.27 o                         
   8   2   3       7070.76       6766.81       170.77 o                         
   9   2   3        233.42        180.19        87.35 o                         
  10   2   3        784.43        665.23       141.24 o                         
 -12   3   3        710.91        465.70       292.14 o                         
 -11   3   3         89.34       -159.22       189.63 o                         
 -10   3   3       4564.06       4394.75       199.16 o                         
  -9   3   3       3322.01       3423.06       143.66 o                         
  -8   3   3        820.52        783.58        59.06 o                         
  -7   3   3       1523.14       1576.96        81.55 o                         
  -6   3   3       4622.11       4577.37        99.62 o                         
  -5   3   3       6291.28       6497.92        92.36 o                         
  -4   3   3       4447.11       4282.72        57.87 o                         
  -3   3   3       3215.31       3336.15        47.43 o                         
  -2   3   3       5535.16       5255.21        53.50 o                         
  -1   3   3      70143.68      67957.64       539.52 o                         
   0   3   3        492.64        576.67        20.32 o                         
   1   3   3       2310.41       2443.52        44.35 o                         
   2   3   3       1921.25       1739.42        44.90 o                         
   3   3   3       2746.92       2534.87        82.04 o                         
   4   3   3       9256.36       8765.04       135.74 o                         
   5   3   3        911.93        868.20        80.38 o                         
   6   3   3        799.75        725.95        72.98 o                         
   7   3   3       6151.61       6680.26       193.61 o                         
   8   3   3       2178.45       1903.84       110.37 o                         
   9   3   3        550.72        638.38       152.06 o                         
  10   3   3        688.65        521.58       145.12 o                         
 -12   4   3        157.73        -90.59       328.14 o                         
 -11   4   3        170.01        153.56       139.83 o                         
 -10   4   3        502.35        534.39       110.40 o                         
  -9   4   3          6.52        126.23        72.38 o                         
  -8   4   3       2968.32       2923.53       182.51 o                         
  -7   4   3        302.37        371.10        35.28 o                         
  -6   4   3       3356.41       3441.36       104.42 o                         
  -5   4   3        800.81        834.41        25.94 o                         
  -4   4   3       1541.74       1701.13        29.80 o                         
  -3   4   3       1342.93       1553.94        23.25 o                         
  -2   4   3       5608.77       5882.43        61.93 o                         
  -1   4   3       5261.75       5573.90        60.44 o                         
   0   4   3       3343.07       3305.00        70.75 o                         
   1   4   3        533.13        528.93        26.79 o                         
   2   4   3          4.04        -37.51        50.67 o                         
   3   4   3       1379.96       1199.40        79.78 o                         
   4   4   3        132.54        190.82        32.97 o                         
   5   4   3        532.40        490.70        39.97 o                         
   6   4   3          2.12         59.94        57.73 o                         
   7   4   3       2848.01       2838.26       117.97 o                         
   8   4   3        528.98        570.48        80.18 o                         
   9   4   3         11.31       -105.33       105.33 o                         
  10   4   3        654.18        470.64       199.24 o                         
 -12   5   3       2093.34        948.94       485.33 o                         
 -11   5   3          4.20       -118.42       260.43 o                         
 -10   5   3       4210.63       4441.90       187.17 o                         
  -9   5   3       2441.48       2307.57       116.75 o                         
  -8   5   3       1040.97       1162.49        88.89 o                         
  -7   5   3       7150.20       6934.41       169.61 o                         
  -6   5   3         19.98         40.48        27.54 o                         
  -5   5   3       3672.31       3316.82        60.84 o                         
  -4   5   3      23711.89      23599.13       296.09 o                         
  -3   5   3      12125.83      11937.26       118.34 o                         
  -2   5   3       4981.54       4916.44        55.38 o                         
  -1   5   3         73.22         92.25        11.15 o                         
   0   5   3         93.08        103.74        15.65 o                         
   1   5   3      22650.47      21777.79       222.40 o                         
   2   5   3      17475.23      16861.87       290.47 o                         
   3   5   3       6920.03       6818.67       167.90 o                         
   4   5   3       6484.62       6116.85       203.04 o                         
   5   5   3       1301.00       1300.91        53.80 o                         
   6   5   3         15.01         54.77        51.27 o                         
   7   5   3      13956.46      14381.50       339.02 o                         
   8   5   3          7.51        -58.77        67.57 o                         
   9   5   3       3628.83       3618.93       176.58 o                         
  10   5   3       2298.82       2048.39       253.33 o                         
 -12   6   3       3410.64       3265.57       467.48 o                         
 -11   6   3       5747.09       5752.24       406.16 o                         
 -10   6   3       2502.57       2453.67       148.90 o                         
  -9   6   3       1158.19       1181.48       129.47 o                         
  -8   6   3      10967.07      11362.79       310.18 o                         
  -7   6   3        531.51        411.76        49.09 o                         
  -6   6   3      11356.08      11444.30       210.94 o                         
  -5   6   3      16446.53      15622.41       216.09 o                         
  -4   6   3      13481.86      14310.59       147.43 o                         
  -3   6   3      43955.34      43453.40       469.64 o                         
  -2   6   3        949.13        850.61        25.43 o                         
  -1   6   3      19703.74      20315.62       200.35 o                         
   0   6   3      37769.16      36087.62       339.98 o                         
   1   6   3       6656.63       6467.61        94.79 o                         
   2   6   3      32459.18      31953.39       400.58 o                         
   3   6   3      17668.81      17686.93       232.30 o                         
   4   6   3        803.19        815.11        67.15 o                         
   5   6   3      13793.92      14302.23       323.29 o                         
   6   6   3       7330.29       7093.28       178.19 o                         
   7   6   3       1694.70       1918.04       111.00 o                         
   8   6   3       3418.19       3857.02       155.52 o                         
   9   6   3       3384.95       3591.21       177.16 o                         
  10   6   3       1380.43       1511.94       162.87 o                         
 -12   7   3        841.53        861.62       271.21 o                         
 -11   7   3       1027.53        863.05       252.21 o                         
 -10   7   3       3872.39       3772.39       240.12 o                         
  -9   7   3       4510.75       4281.85       175.40 o                         
  -8   7   3        471.68        438.99        92.16 o                         
  -7   7   3       4173.09       4330.63       117.03 o                         
  -6   7   3        304.43        380.05        52.29 o                         
  -5   7   3       4128.46       3979.45        77.58 o                         
  -4   7   3      10002.57      10061.59       112.57 o                         
  -3   7   3       1914.24       1852.94        33.47 o                         
  -2   7   3        969.79       1002.28        23.92 o                         
  -1   7   3       1813.77       1601.00        30.45 o                         
   0   7   3       9606.84       9850.49       135.43 o                         
   1   7   3       2340.66       2121.85        82.32 o                         
   2   7   3       2142.28       2256.83        64.37 o                         
   3   7   3      12414.75      12724.99       232.28 o                         
   4   7   3      18417.50      18570.40       238.54 o                         
   5   7   3       4712.95       4803.62       157.88 o                         
   6   7   3       2144.32       1984.40       101.29 o                         
   7   7   3       2928.90       2863.21       134.18 o                         
   8   7   3        289.59         25.47       162.76 o                         
   9   7   3       3717.83       3555.64       253.81 o                         
  10   7   3       1734.08       1893.10       204.42 o                         
 -12   8   3         76.92        145.03       215.81 o                         
 -11   8   3         27.00          7.71       185.66 o                         
 -10   8   3          1.05        -84.87       109.08 o                         
  -9   8   3        112.24         82.05        95.14 o                         
  -8   8   3       1518.60       1398.49        99.26 o                         
  -7   8   3        172.09        182.74        47.39 o                         
  -6   8   3       1192.21       1221.22        55.97 o                         
  -5   8   3       1927.03       2072.83        49.46 o                         
  -4   8   3       4588.63       5131.79        76.49 o                         
  -3   8   3      10410.18      10557.79       118.85 o                         
  -2   8   3       2207.37       2345.15        36.75 o                         
  -1   8   3        181.75        205.66        17.45 o                         
   0   8   3       3124.70       3036.10        54.45 o                         
   1   8   3       1025.25        903.06        38.78 o                         
   2   8   3        305.92        307.93        65.00 o                         
   3   8   3         40.54          6.67        40.40 o                         
   4   8   3       1411.82       1427.73        80.79 o                         
   5   8   3        686.73        604.24        66.16 o                         
   6   8   3        673.22        667.68        94.08 o                         
   7   8   3       1332.13       1337.27       116.01 o                         
   8   8   3         73.06        132.13       106.82 o                         
   9   8   3        274.95        262.70       115.17 o                         
  10   8   3          3.22        141.72       478.65 o                         
 -11   9   3         62.05       -257.25       257.25 o                         
 -10   9   3       3749.45       3238.28       486.54 o                         
  -9   9   3       1193.60       1141.75        91.70 o                         
  -8   9   3       3220.55       3111.86       133.50 o                         
  -7   9   3       8114.54       8211.31       218.55 o                         
  -6   9   3       1304.12       1357.14        52.23 o                         
  -5   9   3       7895.10       8066.20       132.64 o                         
  -4   9   3       7513.26       7562.43       127.21 o                         
  -3   9   3       9441.81       9729.09       123.94 o                         
  -2   9   3      27735.88      28837.45       354.26 o                         
  -1   9   3       8027.26       7605.35        97.82 o                         
   0   9   3       2118.98       2023.53        49.45 o                         
   1   9   3      13630.16      13598.79       235.93 o                         
   2   9   3      18461.60      18977.55       220.43 o                         
   3   9   3       1689.74       1602.85        66.00 o                         
   4   9   3      12481.34      12416.60       207.71 o                         
   5   9   3        536.55        495.88        59.34 o                         
   6   9   3        175.77        228.19       131.46 o                         
   7   9   3       4492.23       3772.36       297.07 o                         
   8   9   3        103.20        235.48       103.55 o                         
   9   9   3       3701.18       3691.29       246.88 o                         
  10   9   3       1913.10       1774.15       270.63 o                         
 -11  10   3       4709.87       4270.69       337.64 o                         
 -10  10   3       1183.10       1314.46       166.02 o                         
  -9  10   3        795.90        418.37       122.36 o                         
  -8  10   3       3636.85       3797.74       177.26 o                         
  -7  10   3        563.54        519.31        66.31 o                         
  -6  10   3      27963.39      29425.87       497.51 o                         
  -5  10   3      14299.44      14504.44       236.73 o                         
  -4  10   3       1871.86       1978.38        70.68 o                         
  -3  10   3      10905.77      11086.12       161.70 o                         
  -2  10   3      13026.87      12822.94       187.47 o                         
  -1  10   3      12491.86      12438.29       146.88 o                         
   0  10   3      20174.83      19315.78       215.29 o                         
   1  10   3       4039.85       3931.81        68.48 o                         
   2  10   3       2462.27       2300.03        73.49 o                         
   3  10   3      17146.36      16677.12       345.13 o                         
   4  10   3          1.28         90.55        62.46 o                         
   5  10   3      11042.70      10991.26       548.08 o                         
   6  10   3       5472.68       5572.84       153.35 o                         
   7  10   3        580.50        422.30        96.71 o                         
   8  10   3       7591.14       7817.54       247.58 o                         
   9  10   3       1558.71       1624.43       247.53 o                         
  10  10   3        816.33        608.39       240.58 o                         
 -11  11   3          6.75       -108.06       266.21 o                         
 -10  11   3       1034.31       1194.99       188.77 o                         
  -9  11   3       2520.73       2506.82       147.21 o                         
  -8  11   3        483.72        436.66       208.58 o                         
  -7  11   3       1794.14       1969.31        87.09 o                         
  -6  11   3        204.38        260.26        51.86 o                         
  -5  11   3       3427.95       3441.21        75.00 o                         
  -4  11   3      12453.59      12400.83       197.69 o                         
  -3  11   3        709.08        658.75        49.54 o                         
  -2  11   3      11512.88      11954.70       159.62 o                         
  -1  11   3       2667.47       2752.08        59.53 o                         
   0  11   3      10733.72      11774.06       158.45 o                         
   1  11   3      11070.39      10759.24       138.70 o                         
   2  11   3         41.18         71.40        35.65 o                         
   3  11   3       1783.54       1685.66        91.39 o                         
   4  11   3      10874.89      11369.22       218.81 o                         
   5  11   3       3236.01       3355.45        98.76 o                         
   6  11   3       2585.44       2320.81       117.34 o                         
   7  11   3         93.60         88.61        88.61 o                         
   8  11   3        340.95        321.12       135.93 o                         
   9  11   3       1854.90       1593.01       264.23 o                         
  10  11   3       3572.25       4092.95       242.30 o                         
 -11  12   3         52.78        155.45       221.18 o                         
 -10  12   3         30.78       -130.71       130.71 o                         
  -9  12   3        505.98        461.84        93.01 o                         
  -8  12   3       1817.85       1837.47       127.82 o                         
  -7  12   3        322.26        292.12        66.20 o                         
  -6  12   3        909.68        980.27        63.26 o                         
  -5  12   3        706.95        790.72        52.33 o                         
  -4  12   3        289.77        224.11        30.46 o                         
  -3  12   3       6317.55       6525.85       117.54 o                         
  -2  12   3        119.58         56.56        26.29 o                         
  -1  12   3        220.79        232.07        25.07 o                         
   0  12   3          9.79         20.82        27.14 o                         
   1  12   3       2884.26       3109.85        80.70 o                         
   2  12   3         10.91          7.88        25.65 o                         
   3  12   3       1005.10        960.35        46.65 o                         
   4  12   3        339.34        242.23        50.95 o                         
   5  12   3       1822.02       1764.21       142.60 o                         
   6  12   3         39.81         88.49        76.19 o                         
   7  12   3          0.26       -110.17       110.17 o                         
   8  12   3         83.34        160.52       114.91 o                         
   9  12   3        128.56        -59.24       152.61 o                         
  10  12   3         15.93       -106.89       288.45 o                         
 -11  13   3         42.15       -118.96       267.20 o                         
 -10  13   3        283.23        373.13       219.17 o                         
  -9  13   3       2936.61       3178.53       377.40 o                         
  -8  13   3        870.78        947.68       250.38 o                         
  -7  13   3      15328.53      16461.79       452.89 o                         
  -6  13   3         93.33         51.47        61.94 o                         
  -5  13   3         86.39         37.03        43.16 o                         
  -4  13   3      11228.30      11265.87       202.59 o                         
  -3  13   3         21.66        -30.94        30.94 o                         
  -2  13   3      20997.28      21036.32       317.89 o                         
  -1  13   3      20079.05      20383.60       319.60 o                         
   0  13   3        719.46        686.03        45.24 o                         
   1  13   3      17900.62      17597.37       264.79 o                         
   2  13   3       7674.05       7979.31       155.73 o                         
   3  13   3        964.47        907.29        40.52 o                         
   4  13   3       4763.67       4873.13       116.63 o                         
   5  13   3        963.15       1145.99       116.93 o                         
   6  13   3      10391.84      11164.27       299.55 o                         
   7  13   3       3687.49       3790.27       187.01 o                         
   8  13   3        634.48        558.39       166.50 o                         
   9  13   3       3850.27       4497.65       307.91 o                         
 -11  14   3       3856.87       4082.11       856.31 o                         
 -10  14   3        267.09        297.10       173.65 o                         
  -9  14   3       3146.92       3140.48       178.79 o                         
  -8  14   3       2570.31       2712.05       175.36 o                         
  -7  14   3        579.33        528.59       127.75 o                         
  -6  14   3      11649.02      12087.10       323.10 o                         
  -5  14   3       6330.85       6503.36       159.35 o                         
  -4  14   3       1397.17       1056.03        85.52 o                         
  -3  14   3      12794.58      13354.63       236.06 o                         
  -2  14   3       2854.43       2714.39       112.46 o                         
  -1  14   3       4750.72       4694.13       108.36 o                         
   0  14   3      21924.32      21333.67       332.75 o                         
   1  14   3       6068.17       6162.31       158.80 o                         
   2  14   3       3219.46       3335.87       105.74 o                         
   3  14   3       5562.85       5693.55       111.82 o                         
   4  14   3       2776.64       2577.02       141.67 o                         
   5  14   3      19033.20      20420.92       514.75 o                         
   6  14   3       7460.18       7653.74       229.59 o                         
   7  14   3         66.34        -54.47       131.54 o                         
   8  14   3       7293.22       7182.58       358.40 o                         
   9  14   3        977.16        641.33       333.59 o                         
 -11  15   3         40.59       -448.38       484.28 o                         
 -10  15   3       2415.74       2431.17       177.04 o                         
  -9  15   3        509.85        430.50       128.70 o                         
  -8  15   3         36.22       -160.96       160.96 o                         
  -7  15   3       1910.06       1849.79       134.67 o                         
  -6  15   3        347.54        286.84        70.70 o                         
  -5  15   3        972.98        864.04        55.55 o                         
  -4  15   3       2227.94       2159.38        88.61 o                         
  -3  15   3        337.98        325.98        47.90 o                         
  -2  15   3       1744.80       1528.29        69.73 o                         
  -1  15   3       5490.68       5275.74       105.89 o                         
   0  15   3        671.67        777.98        69.30 o                         
   1  15   3       2239.88       2466.40        81.15 o                         
   2  15   3        427.12        504.28        73.97 o                         
   3  15   3        411.39        347.88        70.16 o                         
   4  15   3       4069.43       4465.02       132.63 o                         
   5  15   3       1259.23       1074.93        88.32 o                         
   6  15   3        308.27        480.22       116.89 o                         
   7  15   3       1797.23       1804.06       139.42 o                         
   8  15   3          2.25       -174.86       174.86 o                         
   9  15   3        629.49        976.40       308.47 o                         
 -10  16   3          0.76         50.44       189.11 o                         
  -9  16   3        340.41        143.47       316.87 o                         
  -8  16   3        575.45        299.09       247.39 o                         
  -7  16   3          2.79        -60.52       101.09 o                         
  -6  16   3       2142.79       2306.30       112.57 o                         
  -5  16   3        502.65        488.25        65.31 o                         
  -4  16   3       2091.90       2068.57       116.49 o                         
  -3  16   3       2353.60       2331.23        97.79 o                         
  -2  16   3       5457.28       5748.54       144.19 o                         
  -1  16   3         82.02        117.46        45.87 o                         
   0  16   3         88.97         96.27        58.03 o                         
   1  16   3        346.14        295.02        65.16 o                         
   2  16   3        130.78        214.94        65.38 o                         
   3  16   3       3893.84       3978.42       154.78 o                         
   4  16   3        652.81        599.59       105.27 o                         
   5  16   3        217.94        394.15       172.19 o                         
   6  16   3        390.79        333.90       129.62 o                         
   7  16   3         48.42        -38.72       124.64 o                         
   8  16   3       2019.02       2137.31       211.25 o                         
   9  16   3          2.56        247.71       239.75 o                         
 -10  17   3       3169.01       3661.85       319.22 o                         
  -9  17   3        835.43        612.67       135.77 o                         
  -8  17   3       2157.58       2095.66       170.85 o                         
  -7  17   3       3932.07       4349.50       180.08 o                         
  -6  17   3       8093.03       8396.23       317.59 o                         
  -5  17   3       3024.86       2904.51       122.66 o                         
  -4  17   3       5437.45       5661.91       158.39 o                         
  -3  17   3        309.93        295.46        46.78 o                         
  -2  17   3       6425.23       6459.85       152.34 o                         
  -1  17   3       9525.93       9818.94       208.80 o                         
   0  17   3       1128.47       1038.75        74.09 o                         
   1  17   3      11326.26      11560.59       274.28 o                         
   2  17   3       5850.77       5666.31       178.06 o                         
   3  17   3        578.51        601.26       103.69 o                         
   4  17   3       7275.78       7076.45       218.92 o                         
   5  17   3       2773.51       2689.96       136.83 o                         
   6  17   3       1116.36       1100.57       110.79 o                         
   7  17   3       2865.60       2984.16       161.71 o                         
   8  17   3        134.29       -157.99       205.30 o                         
   9  17   3       1771.50       2159.20       366.29 o                         
 -10  18   3        749.30       -226.72       312.94 o                         
  -9  18   3       1395.92       1562.56       190.75 o                         
  -8  18   3       6091.25       6455.12       330.71 o                         
  -7  18   3        122.02         -1.68       112.03 o                         
  -6  18   3       2163.42       2289.18       157.16 o                         
  -5  18   3       7470.95       7650.16       231.07 o                         
  -4  18   3        820.27        744.35        62.46 o                         
  -3  18   3      10568.27      10983.85       279.69 o                         
  -2  18   3       6214.09       6062.57       151.98 o                         
  -1  18   3       3278.78       3220.40        98.97 o                         
   0  18   3      26369.92      28346.85       680.19 o                         
   1  18   3       2950.56       3218.31       140.75 o                         
   2  18   3       5137.53       4939.71       173.43 o                         
   3  18   3       2822.95       2801.25       145.47 o                         
   4  18   3         62.32       -102.78       102.78 o                         
   5  18   3       3443.67       3432.43       201.07 o                         
   6  18   3       4358.38       4736.05       176.07 o                         
   7  18   3        151.60         46.44       157.64 o                         
   8  18   3       3128.90       3242.35       296.47 o                         
   9  18   3       1747.26       1566.20       371.25 o                         
 -10  19   3       1049.31         45.90      1439.65 o                         
  -9  19   3        533.46        438.33       185.38 o                         
  -8  19   3        320.36        -46.21       360.15 o                         
  -7  19   3        263.42        201.61       118.06 o                         
  -6  19   3       3247.15       3106.24       178.45 o                         
  -5  19   3       1055.35       1085.23       103.01 o                         
  -4  19   3       2682.88       2717.75       122.56 o                         
  -3  19   3       1177.64       1070.57        74.66 o                         
  -2  19   3        816.07        694.74        57.43 o                         
  -1  19   3       5026.51       5109.29       160.80 o                         
   0  19   3         13.96        128.87        63.85 o                         
   1  19   3         49.53        192.47        78.02 o                         
   2  19   3        435.32        366.78       105.84 o                         
   3  19   3         61.45        157.53        94.43 o                         
   4  19   3       3958.60       3987.87       181.31 o                         
   5  19   3        397.20         95.54       161.13 o                         
   6  19   3        568.14        749.43       125.07 o                         
   7  19   3        935.80       1085.88       167.60 o                         
   8  19   3         21.56        166.30       257.95 o                         
  -9  20   3         62.35        419.25       248.43 o                         
  -8  20   3       1173.97       1356.69       323.91 o                         
  -7  20   3        577.50        437.39       120.35 o                         
  -6  20   3        141.32        121.44        92.82 o                         
  -5  20   3         94.27         19.36        99.03 o                         
  -4  20   3        424.48        291.10        90.42 o                         
  -3  20   3       7967.11       8574.12       246.85 o                         
  -2  20   3          2.48        -40.89        54.63 o                         
  -1  20   3         99.24        -34.74       124.68 o                         
   0  20   3        124.40        129.10        65.67 o                         
   1  20   3        170.27        103.13       104.19 o                         
   2  20   3       6871.65       6969.68       233.07 o                         
   3  20   3       3060.87       3133.47       153.88 o                         
   4  20   3       2996.23       2885.28       177.72 o                         
   5  20   3        127.96         63.52       123.52 o                         
   6  20   3          6.26        165.03       120.91 o                         
   7  20   3        180.15         83.80       173.44 o                         
   8  20   3        226.24         22.66       256.16 o                         
  -9  21   3       1051.21       1121.84       285.50 o                         
  -8  21   3        323.96        214.37       164.10 o                         
  -7  21   3       2573.08       2435.06       219.01 o                         
  -6  21   3        420.50        175.36       117.65 o                         
  -5  21   3       4705.45       5006.33       241.38 o                         
  -4  21   3       7935.65       8042.00       288.30 o                         
  -3  21   3       4073.44       3811.84       163.98 o                         
  -2  21   3       1517.86       1604.74       115.42 o                         
  -1  21   3       4499.59       4477.59       156.22 o                         
   0  21   3       2178.58       1823.58       150.19 o                         
   1  21   3      11045.87      10888.17       379.75 o                         
   2  21   3      11065.65      12240.44       384.90 o                         
   3  21   3         55.89         72.44       103.63 o                         
   4  21   3       1898.96       1935.64       128.94 o                         
   5  21   3        432.36        478.96       115.10 o                         
   6  21   3       1277.60       1157.94       207.34 o                         
   7  21   3       4409.66       4506.95       448.73 o                         
   8  21   3        148.20       -117.40       219.53 o                         
  -9  22   3       1099.96       1299.33       314.78 o                         
  -8  22   3       1609.83       2012.62       213.18 o                         
  -7  22   3        146.54        399.46       162.30 o                         
  -6  22   3       5338.43       5141.29       325.77 o                         
  -5  22   3       3005.69       2953.68       211.43 o                         
  -4  22   3        649.20        496.99       121.72 o                         
  -3  22   3      10477.99      11458.74       334.82 o                         
  -2  22   3       3329.78       3079.34       165.92 o                         
  -1  22   3       1975.78       1936.66       107.23 o                         
   0  22   3       4867.52       5102.42       188.77 o                         
   1  22   3       1565.41       1482.88       128.36 o                         
   2  22   3       3054.77       3170.95       185.57 o                         
   3  22   3       9134.03       9900.97       353.63 o                         
   4  22   3         37.89        -67.04       145.46 o                         
   5  22   3       1346.10       1362.13       148.27 o                         
   6  22   3       2018.87       2168.78       217.83 o                         
   7  22   3        614.98        519.68       156.74 o                         
  -9  23   3        428.24         22.56       567.62 o                         
  -8  23   3         50.53        377.65       197.01 o                         
  -7  23   3       1481.75       1461.30       177.91 o                         
  -6  23   3         29.15       -125.75       125.75 o                         
  -5  23   3        152.17         74.53       113.90 o                         
  -4  23   3       1697.28       1509.46       139.42 o                         
  -3  23   3          1.03          5.11       124.07 o                         
  -2  23   3        601.59        435.98        95.71 o                         
  -1  23   3        362.27        284.51       119.52 o                         
   0  23   3         26.14         65.55       112.37 o                         
   1  23   3       5103.75       5074.10       220.47 o                         
   2  23   3        517.41        406.93       108.32 o                         
   3  23   3        232.99        133.73       143.38 o                         
   4  23   3       1896.83       2060.93       156.60 o                         
   5  23   3        758.33        750.23       172.14 o                         
   6  23   3        546.78        613.18       148.55 o                         
   7  23   3         15.18         18.27       240.02 o                         
  -8  24   3       1004.16        804.53       246.50 o                         
  -7  24   3        443.27        494.92       179.08 o                         
  -6  24   3         65.70        153.69       143.73 o                         
  -5  24   3        134.15        258.00       146.88 o                         
  -4  24   3        859.69        557.17       204.00 o                         
  -3  24   3        217.25        219.24        87.36 o                         
  -2  24   3        680.88        469.88       251.48 o                         
  -1  24   3        157.30        144.08       192.63 o                         
   0  24   3        210.59        244.70       139.20 o                         
   1  24   3        157.85         48.88       118.69 o                         
   2  24   3       2249.55       2037.44       151.70 o                         
   3  24   3       2232.58       2388.22       129.58 o                         
   4  24   3          5.87        273.02       107.89 o                         
   5  24   3          5.02        200.14       156.10 o                         
   6  24   3        521.53        196.98       225.75 o                         
   7  24   3        108.82        -56.35       246.04 o                         
  -8  25   3       1426.01       1630.93       307.02 o                         
  -7  25   3       4946.31       4848.45       344.42 o                         
  -6  25   3        786.03        594.33       170.69 o                         
  -5  25   3        264.98        184.16       190.51 o                         
  -4  25   3       6444.45       6150.58       300.50 o                         
  -3  25   3        438.40        384.35       145.36 o                         
  -2  25   3       6178.28       6158.70       228.41 o                         
  -1  25   3       3034.99       3135.79       229.38 o                         
   0  25   3          1.03         76.04       119.31 o                         
   1  25   3       5491.40       6354.66       261.74 o                         
   2  25   3       1908.42       1878.49       145.23 o                         
   3  25   3        403.64        483.07       129.97 o                         
   4  25   3       5100.99       4702.98       229.91 o                         
   5  25   3        976.53       1036.83       167.20 o                         
   6  25   3       2640.36       2622.93       205.16 o                         
  -7  26   3        204.60        284.89       212.19 o                         
  -6  26   3       3982.88       3697.74       270.43 o                         
  -5  26   3       1425.59       1311.32       186.31 o                         
  -4  26   3         52.80       -115.67       134.50 o                         
  -3  26   3       2443.75       2427.52       183.68 o                         
  -2  26   3       1316.35       1156.14       177.02 o                         
  -1  26   3        800.18        755.78       277.60 o                         
   0  26   3       4896.53       5142.57       245.33 o                         
   1  26   3          5.17       -145.46       145.46 o                         
   2  26   3       3358.64       3407.61       191.61 o                         
   3  26   3       4790.20       5183.94       240.26 o                         
   4  26   3        182.44        261.16       150.81 o                         
   5  26   3       1804.10       2218.27       223.97 o                         
   6  26   3       1145.62       1086.09       197.98 o                         
  -7  27   3        255.59        262.60       223.74 o                         
  -6  27   3        355.37       -234.88       407.73 o                         
  -5  27   3        442.07        418.07       222.00 o                         
  -4  27   3        195.34        237.27       177.54 o                         
  -3  27   3         70.24         58.64       180.86 o                         
  -2  27   3         37.96        169.55       120.82 o                         
  -1  27   3        363.00        294.38       174.97 o                         
   0  27   3        292.76        290.57       166.22 o                         
   1  27   3        211.78        517.83       190.85 o                         
   2  27   3        295.69        257.91       159.56 o                         
   3  27   3        102.21         69.25       176.39 o                         
   4  27   3        366.12        329.47       172.59 o                         
   5  27   3        201.93        -58.14       217.43 o                         
   6  27   3          1.71        -72.33       474.16 o                         
  -6  28   3        121.94        227.36       170.52 o                         
  -5  28   3        290.37        361.13       196.06 o                         
  -4  28   3        820.60        720.47       188.22 o                         
  -3  28   3        669.91        656.79       444.53 o                         
  -2  28   3       2121.60       1928.44       206.48 o                         
  -1  28   3         66.78       -133.70       136.50 o                         
   0  28   3        271.36        301.38       134.64 o                         
   1  28   3         19.50        159.13       148.40 o                         
   2  28   3         74.50        350.29       188.11 o                         
   3  28   3       2124.43       2111.45       203.37 o                         
   4  28   3        161.99        138.26       201.39 o                         
   5  28   3        158.63         42.48       225.10 o                         
  -6  29   3        419.42        641.86       277.47 o                         
  -5  29   3        737.40        272.22       190.18 o                         
  -4  29   3       2472.73       2772.51       301.58 o                         
  -3  29   3        226.19        -88.73       211.52 o                         
  -2  29   3       3081.50       3422.64       268.00 o                         
  -1  29   3       2654.18       2760.39       227.96 o                         
   0  29   3        111.13         52.61       155.91 o                         
   1  29   3       3560.56       4102.66       264.97 o                         
   2  29   3       1791.61       1239.21       232.35 o                         
   3  29   3         47.44       -168.64       168.64 o                         
   4  29   3       2329.81       2003.85       254.74 o                         
  -5  30   3       1221.90        201.79       342.71 o                         
  -4  30   3        145.75        319.52       278.71 o                         
  -3  30   3       3178.81       2851.82       302.61 o                         
  -2  30   3        858.83        664.56       207.70 o                         
  -1  30   3        380.65        216.13       155.33 o                         
   0  30   3       5571.45       5194.67       290.65 o                         
   1  30   3        237.75        598.03       238.58 o                         
   2  30   3       2579.63       1922.60       261.32 o                         
   3  30   3       1428.53       1286.13       307.75 o                         
   4  30   3        779.42        513.89       233.90 o                         
  -4  31   3         16.82        257.19       211.81 o                         
  -3  31   3        106.32       -220.04       220.04 o                         
  -2  31   3        355.83        540.11       245.81 o                         
  -1  31   3        222.66        425.91       255.68 o                         
   0  31   3         42.57       -108.80       221.16 o                         
   1  31   3        351.02        186.16       295.31 o                         
   2  31   3        546.75        252.40       278.71 o                         
   3  31   3         14.95       -195.84       224.63 o                         
  -3  32   3       1908.36       1443.72       303.08 o                         
  -2  32   3        263.81        320.35       291.65 o                         
  -1  32   3         11.41        -32.31       297.65 o                         
   0  32   3        506.10        826.61       282.35 o                         
   1  32   3         54.53       -136.07       187.16 o                         
   2  32   3        791.88        480.87       220.19 o                         
  -1  33   3       1860.45       1621.00       511.42 o                         
   0  33   3        305.51        385.26       481.04 o                         
 -12   0   4        151.87       1141.41       400.47 o                         
 -11   0   4       6670.29       6009.28       524.36 o                         
 -10   0   4        330.75         95.08       211.93 o                         
  -9   0   4      12641.06      13677.26       646.48 o                         
  -8   0   4       3953.58       3974.67       224.56 o                         
  -7   0   4       3386.31       3303.18       126.27 o                         
  -6   0   4      14467.62      14690.27       303.53 o                         
  -5   0   4       9226.17       9145.06       145.98 o                         
  -4   0   4       4218.45       4048.68        70.71 o                         
  -3   0   4      49201.92      47229.75       630.18 o                         
  -2   0   4        523.81        424.18        18.63 o                         
  -1   0   4      21522.53      23070.76       240.89 o                         
   0   0   4      23822.32      21989.78       263.98 o                         
   1   0   4       2427.19       2235.80        62.31 o                         
   2   0   4      54543.18      51954.69       828.82 o                         
   3   0   4      32746.25      31105.21       496.47 o                         
   4   0   4        311.74        321.32       112.09 o                         
   5   0   4       5382.76       5617.68       229.97 o                         
   6   0   4       7607.79       8003.98       306.70 o                         
   7   0   4         58.55        148.43        96.66 o                         
   8   0   4       8875.28       9110.89       650.96 o                         
   9   0   4        222.29        456.97       156.06 o                         
  10   0   4        793.91        820.31       220.15 o                         
 -12   1   4        956.57        794.09       432.44 o                         
 -11   1   4        168.59        138.06       212.06 o                         
 -10   1   4       2170.99       2318.30       133.99 o                         
  -9   1   4       3891.48       3942.88       157.73 o                         
  -8   1   4        412.58        436.88        50.84 o                         
  -7   1   4        977.29       1002.56        46.74 o                         
  -6   1   4        433.95        460.24        24.38 o                         
  -5   1   4       5147.56       4877.41        65.72 o                         
  -4   1   4      27869.58      27635.45       328.06 o                         
  -3   1   4        279.83        309.88        20.16 o                         
  -2   1   4         66.58         49.77        13.71 o                         
  -1   1   4     103225.16     101134.54       697.84 o                         
   0   1   4       7072.67       7201.79        80.67 o                         
   1   1   4      13527.29      12770.76       155.75 o                         
   2   1   4       3376.90       3222.04        77.63 o                         
   3   1   4         75.02         78.78        38.56 o                         
   4   1   4       8787.81       9149.73       197.96 o                         
   5   1   4       3620.75       3598.62       129.54 o                         
   6   1   4       7106.95       7082.77       220.87 o                         
   7   1   4        754.43        715.30       188.13 o                         
   8   1   4         18.44        -20.53        80.06 o                         
   9   1   4       2442.63       1819.74       166.01 o                         
  10   1   4       1939.92       1888.13       175.46 o                         
 -12   2   4        313.45        -82.45       217.92 o                         
 -11   2   4        411.93        375.17       161.00 o                         
 -10   2   4         77.76        170.61        71.09 o                         
  -9   2   4        200.60        208.88        80.49 o                         
  -8   2   4         79.50         34.89        55.40 o                         
  -7   2   4         27.47         29.70        34.40 o                         
  -6   2   4       1096.57       1068.06        33.72 o                         
  -5   2   4       1024.03       1026.66        37.85 o                         
  -4   2   4       3885.78       4203.47        67.76 o                         
  -3   2   4       9380.61       9450.11       159.75 o                         
  -2   2   4       1957.00       1893.41        25.40 o                         
  -1   2   4      33427.15      34016.32       262.79 o                         
   0   2   4       1174.45       1128.74        37.68 o                         
   1   2   4       2968.39       2976.40        86.20 o                         
   2   2   4        218.06        277.68        36.05 o                         
   3   2   4       6962.08       7433.61       132.20 o                         
   4   2   4        404.31        380.02        59.22 o                         
   5   2   4          6.98          0.70        64.18 o                         
   6   2   4        875.17        419.67       237.76 o                         
   7   2   4        451.93        266.31        98.15 o                         
   8   2   4        122.95        124.72       111.74 o                         
   9   2   4          1.15        -61.43       121.30 o                         
  10   2   4        505.24        543.70       162.68 o                         
 -12   3   4       1406.08       1520.69       461.32 o                         
 -11   3   4          0.56        131.84       201.93 o                         
 -10   3   4       3479.30       3402.52       210.74 o                         
  -9   3   4       3982.91       4022.14       158.04 o                         
  -8   3   4        490.24        627.23        60.18 o                         
  -7   3   4       4462.16       4345.46       107.45 o                         
  -6   3   4       4889.82       4936.67        90.72 o                         
  -5   3   4       1219.95       1277.80        38.99 o                         
  -4   3   4      15756.97      14982.90       169.56 o                         
  -3   3   4       1720.88       2000.08        22.91 o                         
  -2   3   4       2975.44       2786.23        36.74 o                         
  -1   3   4       2353.76       2835.31        37.84 o                         
   0   3   4       5185.38       5249.58        93.82 o                         
   1   3   4      57472.37      55669.65       593.75 o                         
   2   3   4       7528.76       7750.39       162.62 o                         
   3   3   4       2858.18       3197.51        77.70 o                         
   4   3   4       5035.06       4940.77       164.24 o                         
   5   3   4       3419.42       3384.80       123.74 o                         
   6   3   4       9907.43       9995.83       237.24 o                         
   7   3   4       4716.35       4926.00       178.65 o                         
   8   3   4        805.11        798.74       108.99 o                         
   9   3   4        536.50        558.22       121.40 o                         
  10   3   4       1626.61       1760.94       322.72 o                         
 -12   4   4        436.60        736.97       307.16 o                         
 -11   4   4       2234.84       2332.30       172.71 o                         
 -10   4   4        258.67        265.08       124.60 o                         
  -9   4   4       4551.29       5245.13       189.59 o                         
  -8   4   4      17976.73      19154.54       570.94 o                         
  -7   4   4         87.38         84.53        29.05 o                         
  -6   4   4       4475.66       4398.87        92.69 o                         
  -5   4   4       6627.70       6431.60       122.38 o                         
  -4   4   4       2746.45       2552.49        68.48 o                         
  -3   4   4      51227.06      50470.61       502.58 o                         
  -2   4   4       8318.11       8122.20        81.61 o                         
  -1   4   4      33228.44      33871.30       294.40 o                         
   0   4   4      30589.96      28631.95       283.63 o                         
   1   4   4       5759.18       5536.09       104.79 o                         
   2   4   4      28718.64      28605.80       311.10 o                         
   3   4   4       4804.17       4517.28       114.29 o                         
   4   4   4         21.56         25.43        23.90 o                         
   5   4   4      15937.33      16386.40       300.63 o                         
   6   4   4      13469.20      14082.22       290.13 o                         
   7   4   4        736.58        756.64       117.31 o                         
   8   4   4       7537.28       7571.62       288.42 o                         
   9   4   4       1874.59       1998.31       187.19 o                         
  10   4   4       2040.02       2189.06       400.89 o                         
 -12   5   4       1273.58       1560.77       514.66 o                         
 -11   5   4         10.49       -124.45       124.45 o                         
 -10   5   4       4963.69       4872.33       224.17 o                         
  -9   5   4       3436.50       3539.45       138.13 o                         
  -8   5   4        829.26        739.14        64.95 o                         
  -7   5   4       1831.88       1837.14        62.64 o                         
  -6   5   4        682.75        607.24        28.36 o                         
  -5   5   4      40082.14      41366.63       532.70 o                         
  -4   5   4      24756.40      25467.17       241.68 o                         
  -3   5   4       2926.61       3101.66        48.89 o                         
  -2   5   4      22135.54      21816.19       223.10 o                         
  -1   5   4       1129.46       1001.32        25.07 o                         
   0   5   4      13805.75      14030.55       192.73 o                         
   1   5   4       1672.83       1634.97        56.08 o                         
   2   5   4      22359.75      21176.96       321.84 o                         
   3   5   4        811.41        611.91        75.52 o                         
   4   5   4       3165.39       2941.10        97.93 o                         
   5   5   4       2183.06       2172.68        75.88 o                         
   6   5   4       2769.79       2776.85       107.37 o                         
   7   5   4      19838.09      21319.14       496.95 o                         
   8   5   4        233.36        193.02        80.32 o                         
   9   5   4        936.09        715.32       174.96 o                         
  10   5   4       2486.99       2573.77       351.00 o                         
 -12   6   4          7.90        128.06       316.87 o                         
 -11   6   4         84.03         60.46       131.95 o                         
 -10   6   4        138.43        118.26       111.77 o                         
  -9   6   4         40.44        128.69        60.34 o                         
  -8   6   4         84.44         53.14        56.85 o                         
  -7   6   4         33.49         43.76        30.90 o                         
  -6   6   4         15.85        -11.39        21.69 o                         
  -5   6   4         36.90         27.88        19.52 o                         
  -4   6   4       1443.27       1532.81        31.03 o                         
  -3   6   4       1360.28       1441.35        38.69 o                         
  -2   6   4        299.67        389.36        19.31 o                         
  -1   6   4       3139.53       3288.04        48.92 o                         
   0   6   4       3441.16       3490.70        53.94 o                         
   1   6   4       4336.25       4708.40       105.45 o                         
   2   6   4       1538.79       1644.38        60.88 o                         
   3   6   4        459.48        433.34        53.96 o                         
   4   6   4         42.26        -13.04        56.07 o                         
   5   6   4         18.20        -16.98        63.21 o                         
   6   6   4        155.03        210.59        77.33 o                         
   7   6   4        385.59        281.46       171.37 o                         
   8   6   4        620.07        548.52       113.73 o                         
   9   6   4         16.51         97.05       215.38 o                         
  10   6   4         23.20       -174.27       174.27 o                         
 -12   7   4       1463.19       1402.12       421.35 o                         
 -11   7   4         52.28        -46.74       161.76 o                         
 -10   7   4       2928.11       2793.78       191.04 o                         
  -9   7   4       1091.29        977.77        91.41 o                         
  -8   7   4       2983.46       2846.10       118.54 o                         
  -7   7   4      13871.48      14729.62       342.40 o                         
  -6   7   4       3274.14       3165.46        73.79 o                         
  -5   7   4       8719.98       8762.75       121.30 o                         
  -4   7   4      11804.17      12090.23       155.34 o                         
  -3   7   4        886.29        833.99        25.18 o                         
  -2   7   4      26027.62      26058.70       261.29 o                         
  -1   7   4      10104.53       9690.47       109.75 o                         
   0   7   4       3712.16       3768.84        57.27 o                         
   1   7   4      10868.88      10792.20       171.39 o                         
   2   7   4      13793.82      13252.67       228.32 o                         
   3   7   4       1276.94       1289.19       106.94 o                         
   4   7   4       6135.71       6255.55       170.12 o                         
   5   7   4       1437.23       1537.14        96.60 o                         
   6   7   4      11254.04      11582.79       320.11 o                         
   7   7   4      10461.15      11159.38       349.51 o                         
   8   7   4        351.00        270.82       123.47 o                         
   9   7   4        672.98        812.88       240.70 o                         
  10   7   4        937.39        825.67       174.80 o                         
 -12   8   4       1027.68       1646.46       598.26 o                         
 -11   8   4       1449.14       1143.25       259.77 o                         
 -10   8   4         67.14        277.51       158.72 o                         
  -9   8   4       6318.70       6171.78       212.04 o                         
  -8   8   4      13817.92      14458.68       418.00 o                         
  -7   8   4         76.23          6.48        43.24 o                         
  -6   8   4       6897.76       6863.75       159.81 o                         
  -5   8   4      18794.81      18903.29       302.78 o                         
  -4   8   4        190.73        228.90        32.28 o                         
  -3   8   4      27739.28      27552.36       335.46 o                         
  -2   8   4       5928.69       5716.58        76.69 o                         
  -1   8   4      17684.30      18162.07       188.78 o                         
   0   8   4      57857.20      58123.94       600.31 o                         
   1   8   4       9422.80       9578.93       135.93 o                         
   2   8   4      11601.00      11733.71       288.40 o                         
   3   8   4      16321.87      16972.40       343.59 o                         
   4   8   4        505.66        452.05        61.05 o                         
   5   8   4      16232.57      16873.41       366.15 o                         
   6   8   4      13059.64      13606.18       301.74 o                         
   7   8   4        149.36        170.52        80.59 o                         
   8   8   4       5487.35       5653.32       478.61 o                         
   9   8   4       1793.70       1632.68       263.29 o                         
  10   8   4       1316.80        936.18       223.18 o                         
 -12   9   4        922.67       -547.53       547.53 o                         
 -11   9   4         50.14        844.16       580.83 o                         
 -10   9   4        507.00        360.89       345.08 o                         
  -9   9   4       1994.64       1786.96       211.73 o                         
  -8   9   4       1060.60       1144.86        77.26 o                         
  -7   9   4       4084.32       3915.32       122.69 o                         
  -6   9   4       1097.65       1013.84        45.14 o                         
  -5   9   4        300.98        253.99        46.92 o                         
  -4   9   4       1441.67       1239.87        40.35 o                         
  -3   9   4        302.52        335.45        29.97 o                         
  -2   9   4       4877.44       4601.08        65.25 o                         
  -1   9   4       3301.96       2957.26        45.86 o                         
   0   9   4        402.46        396.40        37.12 o                         
   1   9   4      20258.59      20417.38       200.70 o                         
   2   9   4       5163.28       5110.42       153.19 o                         
   3   9   4          2.48        -56.67        84.07 o                         
   4   9   4       5771.78       5859.86       149.16 o                         
   5   9   4        331.77        261.64        80.46 o                         
   6   9   4       5014.69       5191.34       232.67 o                         
   7   9   4       6561.26       7319.80       346.07 o                         
   8   9   4       1447.26       1357.41       140.23 o                         
   9   9   4        231.11        204.69       196.84 o                         
  10   9   4        303.80       1024.65       252.15 o                         
 -11  10   4        342.10        442.76       156.04 o                         
 -10  10   4        989.87        800.50       149.56 o                         
  -9  10   4         56.10         32.87        80.34 o                         
  -8  10   4       1505.67       1527.13       108.98 o                         
  -7  10   4       2107.59       2050.62        85.15 o                         
  -6  10   4        853.47        940.00        53.33 o                         
  -5  10   4       7196.38       7062.08       176.51 o                         
  -4  10   4        420.65        437.68        46.20 o                         
  -3  10   4       3881.18       3914.20        87.83 o                         
  -2  10   4          6.16        -20.38        20.38 o                         
  -1  10   4         87.80        123.84        21.15 o                         
   0  10   4        469.25        428.59        32.94 o                         
   1  10   4         21.46         75.89        40.86 o                         
   2  10   4       1347.44       1320.50        65.27 o                         
   3  10   4       1947.65       1944.44        78.47 o                         
   4  10   4        233.16        164.41        57.73 o                         
   5  10   4        116.75        141.73        68.75 o                         
   6  10   4       1218.62       1200.40       115.68 o                         
   7  10   4          4.97        104.28        82.07 o                         
   8  10   4        151.70        178.90       183.40 o                         
   9  10   4        205.90        149.32       210.57 o                         
 -11  11   4         45.35         27.67       192.96 o                         
 -10  11   4       2602.11       2609.43       194.76 o                         
  -9  11   4       3752.81       3405.80       433.42 o                         
  -8  11   4       1289.53       1249.64       107.44 o                         
  -7  11   4       6353.38       6338.00       182.67 o                         
  -6  11   4        652.32        632.39        44.90 o                         
  -5  11   4       2407.78       2212.47        91.35 o                         
  -4  11   4      19888.21      20171.84       313.49 o                         
  -3  11   4       2520.99       2638.32        58.36 o                         
  -2  11   4       9924.14       9969.81       129.27 o                         
  -1  11   4       3383.67       3103.98        50.94 o                         
   0  11   4        806.53        827.37        41.11 o                         
   1  11   4      17983.18      18175.24       204.47 o                         
   2  11   4       7578.86       7711.11       173.53 o                         
   3  11   4       2099.53       1912.54       115.61 o                         
   4  11   4      10945.76      11038.27       199.14 o                         
   5  11   4       3357.40       3280.16       231.13 o                         
   6  11   4        109.92        186.12       121.27 o                         
   7  11   4       2625.53       2318.04       184.31 o                         
   8  11   4         77.06         18.50       157.82 o                         
   9  11   4       1569.57       1636.62       200.62 o                         
 -11  12   4       3054.39       2970.65       307.19 o                         
 -10  12   4        104.71        723.87       253.34 o                         
  -9  12   4       4050.68       3871.36       447.21 o                         
  -8  12   4       8094.50       8684.34       307.52 o                         
  -7  12   4       1254.65       1402.76       110.41 o                         
  -6  12   4      10385.94      10904.14       250.18 o                         
  -5  12   4        237.50        288.62        33.50 o                         
  -4  12   4       3507.73       3278.90        89.79 o                         
  -3  12   4      14689.04      14898.85       282.90 o                         
  -2  12   4      12565.06      12485.63       179.56 o                         
  -1  12   4       7336.52       7010.96       104.79 o                         
   0  12   4       3573.81       3049.89        65.12 o                         
   1  12   4        426.98        371.01        31.18 o                         
   2  12   4       3997.89       4053.04       122.45 o                         
   3  12   4      16919.88      17358.26       302.85 o                         
   4  12   4       1607.32       1553.30        80.73 o                         
   5  12   4       4666.93       4936.93       218.15 o                         
   6  12   4       4667.65       3814.80       397.89 o                         
   7  12   4        158.13        145.85        91.63 o                         
   8  12   4       4154.00       4284.52       224.64 o                         
   9  12   4        866.95       1072.97       222.92 o                         
 -11  13   4         66.19        318.31       224.53 o                         
 -10  13   4       2337.56       2534.39       292.37 o                         
  -9  13   4        645.49        797.77       173.60 o                         
  -8  13   4        125.92        113.30        95.02 o                         
  -7  13   4       1455.17       1616.33        87.80 o                         
  -6  13   4        135.45         26.18        48.32 o                         
  -5  13   4       2245.54       2223.95        83.88 o                         
  -4  13   4       7679.57       7995.68       159.34 o                         
  -3  13   4       1082.35       1047.06        45.81 o                         
  -2  13   4       4940.29       5028.19        97.60 o                         
  -1  13   4         63.92         53.76        34.63 o                         
   0  13   4          1.00         21.35        36.35 o                         
   1  13   4      22066.94      23384.52       284.16 o                         
   2  13   4       3631.05       3588.90        99.64 o                         
   3  13   4        241.59        200.01        47.72 o                         
   4  13   4        163.23        108.89        67.60 o                         
   5  13   4        271.55        312.91        80.35 o                         
   6  13   4        704.65        687.93       102.88 o                         
   7  13   4       4301.81       4590.83       196.41 o                         
   8  13   4        613.79        698.37       148.16 o                         
   9  13   4        689.62        725.88       195.79 o                         
 -11  14   4        671.78        709.15       217.03 o                         
 -10  14   4        466.68        389.45       237.36 o                         
  -9  14   4         15.17        -72.43       235.34 o                         
  -8  14   4        283.10        157.31       142.49 o                         
  -7  14   4        196.48        238.57        79.56 o                         
  -6  14   4          4.61        131.21        60.47 o                         
  -5  14   4         35.88          2.14        39.54 o                         
  -4  14   4         31.34         26.63        33.34 o                         
  -3  14   4        356.20        317.10        47.26 o                         
  -2  14   4       2019.52       1922.79        59.11 o                         
  -1  14   4         18.79        121.75        39.88 o                         
   0  14   4        411.14        335.37        51.34 o                         
   1  14   4        155.79        124.51        43.28 o                         
   2  14   4       1758.40       1697.36        72.26 o                         
   3  14   4       1581.89       1691.68       101.10 o                         
   4  14   4        896.72        760.10       102.39 o                         
   5  14   4       2617.27       3019.82       146.07 o                         
   6  14   4         30.27         49.90       109.44 o                         
   7  14   4        156.68        467.38       186.68 o                         
   8  14   4       1114.73       1181.15       166.75 o                         
   9  14   4          0.84        -37.67       194.81 o                         
 -11  15   4          0.82       -300.65       300.65 o                         
 -10  15   4       2228.01       2449.40       244.97 o                         
  -9  15   4       2268.98       2154.67       244.68 o                         
  -8  15   4        785.11        848.25       151.81 o                         
  -7  15   4       7000.88       7585.89       254.68 o                         
  -6  15   4       1772.02       1540.29       108.73 o                         
  -5  15   4        567.66        495.70        62.36 o                         
  -4  15   4       8585.30       8727.31       186.89 o                         
  -3  15   4        119.08         60.04        36.80 o                         
  -2  15   4       2150.08       2097.87        94.66 o                         
  -1  15   4       4416.28       4435.83       158.48 o                         
   0  15   4        156.52        159.30        42.30 o                         
   1  15   4      17610.89      18462.41       342.55 o                         
   2  15   4       1528.71       1557.35        73.95 o                         
   3  15   4       1586.33       1536.76        67.84 o                         
   4  15   4      24613.59      25502.55       567.40 o                         
   5  15   4       2890.69       2970.62       132.58 o                         
   6  15   4        333.23         26.81       119.91 o                         
   7  15   4       1198.18       1190.29       162.42 o                         
   8  15   4        315.86        254.68       153.18 o                         
   9  15   4       2153.16       1902.61       311.28 o                         
 -11  16   4       4613.30       4353.02       601.18 o                         
 -10  16   4        600.55        125.07       149.33 o                         
  -9  16   4       2707.40       3150.11       283.95 o                         
  -8  16   4       3855.04       4444.74       204.08 o                         
  -7  16   4         19.37         87.55        77.68 o                         
  -6  16   4       3436.70       3376.36       163.95 o                         
  -5  16   4      12310.59      13204.06       323.03 o                         
  -4  16   4       2190.18       2020.12       108.60 o                         
  -3  16   4      15900.72      16226.30       326.28 o                         
  -2  16   4       5410.92       5484.97       124.86 o                         
  -1  16   4        731.13        709.65        55.24 o                         
   0  16   4      20789.19      21706.46       440.82 o                         
   1  16   4          6.07         25.26        52.12 o                         
   2  16   4      13966.69      14739.89       392.51 o                         
   3  16   4      12090.52      12903.41       401.12 o                         
   4  16   4        561.10        520.58       121.60 o                         
   5  16   4      11611.55      12772.29       351.97 o                         
   6  16   4       5928.39       6529.59       243.49 o                         
   7  16   4        237.16         95.42       277.94 o                         
   8  16   4       4087.30       4568.19       241.53 o                         
   9  16   4       1353.45       1441.50       905.16 o                         
 -10  17   4       2262.50       2152.20       406.42 o                         
  -9  17   4        300.24        139.32       225.44 o                         
  -8  17   4        302.95        411.32       120.58 o                         
  -7  17   4        612.78        622.87        87.41 o                         
  -6  17   4         62.46         46.28        82.18 o                         
  -5  17   4       9836.08       9906.24       266.55 o                         
  -4  17   4       4056.90       3950.04       137.23 o                         
  -3  17   4       2584.10       2347.34        98.38 o                         
  -2  17   4        195.48        192.25        57.35 o                         
  -1  17   4        425.91        453.81        49.27 o                         
   0  17   4       6299.26       6331.83       161.94 o                         
   1  17   4       4792.53       4964.18       172.37 o                         
   2  17   4       3628.75       3647.57       137.33 o                         
   3  17   4        366.38        341.10       152.90 o                         
   4  17   4       3343.49       3237.64       142.86 o                         
   5  17   4        201.19        239.99       109.03 o                         
   6  17   4        638.51        730.82       149.65 o                         
   7  17   4       2798.03       3048.25       257.07 o                         
   8  17   4         56.93        255.91       191.68 o                         
 -10  18   4        375.92        669.42       328.69 o                         
  -9  18   4        125.66         36.73       192.47 o                         
  -8  18   4        136.66        -13.65       133.32 o                         
  -7  18   4        231.59        118.95       138.12 o                         
  -6  18   4       5334.29       5480.02       192.57 o                         
  -5  18   4       1558.29       1485.23       103.86 o                         
  -4  18   4       1467.87       1398.96       127.39 o                         
  -3  18   4       2714.74       2519.17       107.48 o                         
  -2  18   4        171.17         90.52        56.25 o                         
  -1  18   4        619.73        681.06        79.09 o                         
   0  18   4       4499.91       4405.32       153.87 o                         
   1  18   4       2036.16       1860.25        99.25 o                         
   2  18   4         51.85         99.99        97.51 o                         
   3  18   4         72.68         -4.61       101.02 o                         
   4  18   4        122.83        -37.97        95.14 o                         
   5  18   4         47.29         70.79       123.28 o                         
   6  18   4        242.69        120.80       122.72 o                         
   7  18   4         41.87        -22.09       140.56 o                         
   8  18   4        587.61        541.14       179.03 o                         
 -10  19   4       2879.43       3158.11       356.29 o                         
  -9  19   4        170.31        278.85       238.21 o                         
  -8  19   4       1039.55       1121.01       173.18 o                         
  -7  19   4       8724.31       9146.47       421.39 o                         
  -6  19   4       2801.20       2941.71       155.47 o                         
  -5  19   4       5725.77       5806.51       206.58 o                         
  -4  19   4       8475.74       8236.85       223.49 o                         
  -3  19   4         28.42         25.08        54.37 o                         
  -2  19   4      10328.49      10761.71       258.95 o                         
  -1  19   4       7644.30       7611.20       219.00 o                         
   0  19   4        227.27        153.68        81.48 o                         
   1  19   4       2818.08       2951.48       136.50 o                         
   2  19   4       5282.10       5272.66       179.01 o                         
   3  19   4       2962.60       2964.49       135.15 o                         
   4  19   4       2651.05       2529.14       166.00 o                         
   5  19   4        611.68        362.54       115.32 o                         
   6  19   4        771.51        796.44       137.55 o                         
   7  19   4       5276.02       4956.52       285.58 o                         
   8  19   4         31.16        282.94       226.93 o                         
 -10  20   4        518.59        467.06       294.74 o                         
  -9  20   4       1873.91       2139.94       343.80 o                         
  -8  20   4       3044.67       3362.68       252.78 o                         
  -7  20   4         44.90         35.90       104.98 o                         
  -6  20   4       5844.86       5605.18       239.10 o                         
  -5  20   4       3490.09       3820.93       181.30 o                         
  -4  20   4       1464.10       1322.16        97.69 o                         
  -3  20   4      13273.64      13728.58       343.28 o                         
  -2  20   4       1798.98       1674.38       101.20 o                         
  -1  20   4       1341.29       1334.56       103.46 o                         
   0  20   4      15632.92      16745.03       416.47 o                         
   1  20   4        464.95        368.50       112.51 o                         
   2  20   4       1738.40       1644.98       135.34 o                         
   3  20   4       3982.09       4321.11       216.92 o                         
   4  20   4        912.36       1042.93       139.05 o                         
   5  20   4       5580.94       6099.41       356.60 o                         
   6  20   4       1371.42       1360.03       213.76 o                         
   7  20   4        959.03        622.90       177.56 o                         
   8  20   4       1591.39       1690.68       323.42 o                         
  -9  21   4        676.97        525.80       395.93 o                         
  -8  21   4        488.51        528.46       208.82 o                         
  -7  21   4        827.56        252.74       151.67 o                         
  -6  21   4        509.49        499.81       132.75 o                         
  -5  21   4         59.48         73.94        96.26 o                         
  -4  21   4       3325.81       3055.03       157.37 o                         
  -3  21   4         81.08        -39.77        71.89 o                         
  -2  21   4        708.55        654.80        77.33 o                         
  -1  21   4       1395.82       1270.50        95.41 o                         
   0  21   4       2767.18       2680.69       161.30 o                         
   1  21   4       2424.07       2241.67       139.03 o                         
   2  21   4       2367.44       2211.42       182.00 o                         
   3  21   4        130.08        295.46       166.26 o                         
   4  21   4        834.15        666.79       161.83 o                         
   5  21   4        640.07        962.23       195.58 o                         
   6  21   4        306.01        257.88       289.75 o                         
   7  21   4         69.54        -58.56       225.62 o                         
  -9  22   4         65.92        158.91       331.59 o                         
  -8  22   4        404.50        214.24       198.59 o                         
  -7  22   4        316.48         96.06       300.95 o                         
  -6  22   4         54.81        -33.86       144.96 o                         
  -5  22   4       2415.59       2258.07       170.88 o                         
  -4  22   4         21.21       -112.50       123.25 o                         
  -3  22   4        651.00        548.32        86.51 o                         
  -2  22   4          3.88        -12.06        56.83 o                         
  -1  22   4        185.89        121.06        79.25 o                         
   0  22   4       1789.13       1808.39       131.14 o                         
   1  22   4        807.67        835.29       123.49 o                         
   2  22   4       2224.82       2099.47       137.30 o                         
   3  22   4          4.17         46.97       125.81 o                         
   4  22   4        424.82        469.50       121.67 o                         
   5  22   4        949.20        800.29       145.96 o                         
   6  22   4        117.98          9.81       165.12 o                         
   7  22   4        860.13        910.92       195.51 o                         
  -9  23   4       1140.22        822.12       264.73 o                         
  -8  23   4        571.02        898.33       245.36 o                         
  -7  23   4       3789.10       3818.30       374.97 o                         
  -6  23   4       1232.09       1306.80       216.04 o                         
  -5  23   4        613.31        598.54       162.60 o                         
  -4  23   4       2325.93       2454.65       170.36 o                         
  -3  23   4        126.20         89.68       135.36 o                         
  -2  23   4       7300.39       7530.78       258.42 o                         
  -1  23   4       8533.59       9140.74       331.93 o                         
   0  23   4        427.86        324.07       101.59 o                         
   1  23   4       4300.00       4842.78       263.51 o                         
   2  23   4       2451.64       2515.80       167.35 o                         
   3  23   4       1327.61       1325.83       148.93 o                         
   4  23   4       3492.56       3608.27       223.69 o                         
   5  23   4        909.46        666.91       213.27 o                         
   6  23   4       1313.60       1133.56       177.71 o                         
   7  23   4       1918.40       1620.66       255.44 o                         
  -8  24   4       1851.72       1428.95       210.23 o                         
  -7  24   4         89.42        -16.61       228.04 o                         
  -6  24   4       4685.04       4578.30       249.31 o                         
  -5  24   4       2279.59       1995.97       199.16 o                         
  -4  24   4         25.61        -92.18       147.21 o                         
  -3  24   4       1263.96       1150.96       103.87 o                         
  -2  24   4       2755.11       2466.95       153.34 o                         
  -1  24   4       4788.14       4867.26       231.40 o                         
   0  24   4       2733.97       2935.43       208.30 o                         
   1  24   4       2876.10       2777.09       193.29 o                         
   2  24   4       2333.24       2295.25       174.46 o                         
   3  24   4       3481.45       4089.88       241.45 o                         
   4  24   4         12.20        118.93       139.67 o                         
   5  24   4       3720.90       3741.70       216.64 o                         
   6  24   4       1503.81       1915.95       206.89 o                         
  -8  25   4        171.50        136.30       330.43 o                         
  -7  25   4        562.62        347.14       183.02 o                         
  -6  25   4        192.21        336.43       179.60 o                         
  -5  25   4         97.47        -29.13       137.82 o                         
  -4  25   4         55.11        132.28       150.60 o                         
  -3  25   4        588.20        299.60       164.13 o                         
  -2  25   4        463.18        452.49       139.79 o                         
  -1  25   4        236.87         95.68       156.44 o                         
   0  25   4        547.33        589.46       132.89 o                         
   1  25   4       1918.15       1991.41       205.35 o                         
   2  25   4        535.21        533.99       147.27 o                         
   3  25   4          1.61        130.66       165.15 o                         
   4  25   4        515.36        611.65       160.05 o                         
   5  25   4         10.52       -173.16       174.15 o                         
   6  25   4        242.36        728.50       245.52 o                         
  -7  26   4          0.13        -75.93       187.76 o                         
  -6  26   4       1184.70       1390.39       179.02 o                         
  -5  26   4        884.29        857.38       197.77 o                         
  -4  26   4          9.48        182.03       149.29 o                         
  -3  26   4         21.12        -19.06       173.28 o                         
  -2  26   4        840.39        673.90       137.68 o                         
  -1  26   4        182.78        299.24       147.28 o                         
   0  26   4        428.92        355.50       134.54 o                         
   1  26   4        549.46        307.25       161.43 o                         
   2  26   4        185.51        255.24       218.70 o                         
   3  26   4       1649.58       1459.62       211.75 o                         
   4  26   4         47.96        -90.41       152.53 o                         
   5  26   4         40.21        291.20       165.39 o                         
   6  26   4         13.03        338.58       443.06 o                         
  -7  27   4       2170.43       2179.46       305.01 o                         
  -6  27   4        660.59        675.92       202.43 o                         
  -5  27   4        331.23        399.10       187.24 o                         
  -4  27   4       2685.42       2443.39       242.74 o                         
  -3  27   4        326.23        311.82       193.41 o                         
  -2  27   4       3339.16       3455.63       200.45 o                         
  -1  27   4       6265.16       6288.12       313.06 o                         
   0  27   4        283.69        346.98       137.60 o                         
   1  27   4       1549.80       1394.09       232.80 o                         
   2  27   4        351.54        684.92       211.93 o                         
   3  27   4       1356.77       1237.96       170.68 o                         
   4  27   4       3380.29       3496.28       276.66 o                         
   5  27   4       1669.13       1512.28       307.03 o                         
  -6  28   4       2334.57       2581.35       296.69 o                         
  -5  28   4       1843.63       1640.51       196.56 o                         
  -4  28   4        525.63        -64.00       451.27 o                         
  -3  28   4       4894.25       4275.61       522.17 o                         
  -2  28   4       1290.69       1035.64       232.42 o                         
  -1  28   4        451.26        175.71       148.66 o                         
   0  28   4       3202.16       3080.79       211.07 o                         
   1  28   4          3.05        -58.31       190.59 o                         
   2  28   4       1598.67       1554.99       202.37 o                         
   3  28   4       3491.74       3320.54       221.75 o                         
   4  28   4        138.55        322.89       448.42 o                         
  -6  29   4          0.69       -202.74       202.74 o                         
  -5  29   4       1476.52       1469.17       274.72 o                         
  -4  29   4        420.08        350.91       213.09 o                         
  -3  29   4         93.71       -136.14       197.99 o                         
  -2  29   4        801.75       1002.10       265.82 o                         
  -1  29   4        626.49        442.19       156.72 o                         
   0  29   4        173.09        -21.55       167.54 o                         
   1  29   4        146.54        437.42       199.71 o                         
   2  29   4        305.23        452.29       279.01 o                         
   3  29   4         82.47         24.72       169.47 o                         
   4  29   4        206.99        229.61       326.90 o                         
  -5  30   4        369.54        251.26       235.76 o                         
  -4  30   4        128.54       -261.08       261.08 o                         
  -3  30   4        514.85        754.76       276.24 o                         
  -2  30   4        751.06        497.02       288.78 o                         
  -1  30   4        337.25          6.42       233.92 o                         
   0  30   4        796.14        714.44       184.08 o                         
   1  30   4         39.02        289.54       208.33 o                         
   2  30   4         70.81        -44.46       211.15 o                         
   3  30   4        617.80        497.17       203.06 o                         
  -4  31   4       2343.10       2243.23       298.26 o                         
  -3  31   4        272.71        341.36       373.63 o                         
  -2  31   4       3638.22       3830.45       376.76 o                         
  -1  31   4       3479.24       2878.91       341.96 o                         
   0  31   4          9.62        100.92       192.44 o                         
   1  31   4        941.00        859.99       246.38 o                         
   2  31   4       1073.83       1047.98       218.05 o                         
  -3  32   4       1181.05        645.64       253.17 o                         
  -2  32   4        583.60        621.91       310.14 o                         
  -1  32   4        527.35         -7.48       284.94 o                         
   0  32   4       2365.04       1622.89       300.43 o                         
   1  32   4        242.01        581.50       280.80 o                         
 -12   1   5       1375.56       1399.21       244.40 o                         
 -11   1   5        319.78        705.66       373.91 o                         
 -10   1   5        288.04        287.01       137.13 o                         
  -9   1   5        134.52        132.46        53.55 o                         
  -8   1   5       7098.63       7268.70       187.27 o                         
  -7   1   5       3165.12       3193.74        66.56 o                         
  -6   1   5       7241.06       7043.51       125.42 o                         
  -5   1   5        514.64        509.21        28.68 o                         
  -4   1   5      10504.98      10009.63       130.49 o                         
  -3   1   5        583.77        621.36        20.49 o                         
  -2   1   5       7696.16       7667.50        67.34 o                         
  -1   1   5      28531.87      27972.35       259.91 o                         
   0   1   5       5648.06       6312.35        70.44 o                         
   1   1   5      18618.15      17476.08       209.32 o                         
   2   1   5        495.94        859.76        68.45 o                         
   3   1   5         64.45        102.76        54.89 o                         
   4   1   5       7665.42       7913.32       340.33 o                         
   5   1   5        375.71        423.79       103.23 o                         
   6   1   5        775.72        730.85        92.92 o                         
   7   1   5       4277.65       4094.02       169.00 o                         
   8   1   5        501.11        420.28       115.00 o                         
   9   1   5       2162.51       2197.91       374.42 o                         
  10   1   5       1154.38        851.38       193.34 o                         
 -12   2   5        102.38        172.96       248.81 o                         
 -11   2   5       3427.44       2636.69       462.75 o                         
 -10   2   5        283.68         73.41       131.60 o                         
  -9   2   5       8644.56       8976.08       266.51 o                         
  -8   2   5       2916.29       2851.27       103.92 o                         
  -7   2   5        106.98         94.49        24.87 o                         
  -6   2   5      26932.29      27148.84       330.56 o                         
  -5   2   5      14129.25      13939.95       190.92 o                         
  -4   2   5       7782.56       8052.20       119.92 o                         
  -3   2   5      32230.17      31937.54       285.30 o                         
  -2   2   5      14347.96      14485.25       123.44 o                         
  -1   2   5       4499.04       3943.02        48.76 o                         
   0   2   5      30510.60      29795.96       307.99 o                         
   1   2   5        230.63        109.09        28.89 o                         
   2   2   5      19066.93      18073.31       262.51 o                         
   3   2   5      17722.02      17119.06       243.37 o                         
   4   2   5       1788.52       1715.72        83.46 o                         
   5   2   5       8876.44       9060.15       195.98 o                         
   6   2   5        894.02        829.52        84.75 o                         
   7   2   5       3374.92       3393.88       134.87 o                         
   8   2   5       9848.11       9271.07       890.96 o                         
   9   2   5       3376.35       3505.66       198.16 o                         
  10   2   5         44.05       -123.34       327.18 o                         
 -12   3   5       2623.50       1775.35       342.81 o                         
 -11   3   5         61.56       -160.40       176.68 o                         
 -10   3   5        757.49        773.41       114.82 o                         
  -9   3   5        200.52        392.21        89.75 o                         
  -8   3   5       2337.29       2322.11        99.83 o                         
  -7   3   5      15733.00      16409.48       345.02 o                         
  -6   3   5        877.97        804.39        48.19 o                         
  -5   3   5       7422.48       7655.50       132.14 o                         
  -4   3   5       8055.10       8149.85       115.33 o                         
  -3   3   5       2256.54       2351.31        42.13 o                         
  -2   3   5      45059.88      45069.63       375.71 o                         
  -1   3   5      35131.29      36196.89       369.78 o                         
   0   3   5       2648.98       2624.78        47.18 o                         
   1   3   5      20564.72      20949.80       278.37 o                         
   2   3   5      20768.04      20484.18       363.59 o                         
   3   3   5        198.32        350.24        94.17 o                         
   4   3   5       2213.96       2311.82       188.58 o                         
   5   3   5        686.50        653.02        72.80 o                         
   6   3   5       5152.93       5200.62       213.29 o                         
   7   3   5      12883.22      12501.66       366.89 o                         
   8   3   5         53.93        143.90        98.29 o                         
   9   3   5        941.41        825.62       133.20 o                         
  10   3   5       1375.94       1077.36       284.84 o                         
 -12   4   5        115.28       -455.89       455.89 o                         
 -11   4   5        694.30        662.16       247.25 o                         
 -10   4   5         89.52         99.44       107.99 o                         
  -9   4   5        727.53        638.24       135.93 o                         
  -8   4   5        161.71        202.24        43.70 o                         
  -7   4   5       2369.98       2292.90       101.66 o                         
  -6   4   5        270.44        318.46        31.99 o                         
  -5   4   5       7672.26       7983.00       123.10 o                         
  -4   4   5       1944.58       1894.37        50.23 o                         
  -3   4   5       1525.08       1462.18        36.00 o                         
  -2   4   5       3381.37       3224.38        45.60 o                         
  -1   4   5       2931.21       2977.38        52.21 o                         
   0   4   5        111.52         35.54        31.73 o                         
   1   4   5       1012.81       1305.23        60.78 o                         
   2   4   5         95.77         19.66        28.67 o                         
   3   4   5         13.34         69.94        60.57 o                         
   4   4   5        663.99        620.91        69.24 o                         
   5   4   5        879.14        769.03        83.83 o                         
   6   4   5        595.07        634.71        91.58 o                         
   7   4   5         28.13         32.40       116.99 o                         
   8   4   5        100.12        -10.67       107.07 o                         
   9   4   5        419.50        -88.15       177.18 o                         
 -12   5   5       1580.86       1498.63       243.48 o                         
 -11   5   5        162.63         47.09       171.57 o                         
 -10   5   5       7596.29       7378.07       333.59 o                         
  -9   5   5       3612.76       3676.26       161.48 o                         
  -8   5   5       1040.98        865.77        52.10 o                         
  -7   5   5       4663.62       4542.32       141.85 o                         
  -6   5   5       1354.64       1317.76        57.80 o                         
  -5   5   5       7770.77       7560.53       127.11 o                         
  -4   5   5      11971.42      11624.55       176.86 o                         
  -3   5   5          3.15          9.39        16.14 o                         
  -2   5   5      25557.68      25501.85       218.22 o                         
  -1   5   5       4264.77       3942.25        57.63 o                         
   0   5   5        414.27        472.17        50.23 o                         
   1   5   5      22823.20      22750.88       283.74 o                         
   2   5   5       4731.79       4536.40        91.01 o                         
   3   5   5      11664.58      11967.95       211.10 o                         
   4   5   5      13364.07      13169.98       213.44 o                         
   5   5   5       3587.27       3648.01       148.57 o                         
   6   5   5       2915.38       3087.20       135.09 o                         
   7   5   5       4653.53       4163.77       235.28 o                         
   8   5   5          7.94         -2.21       123.52 o                         
   9   5   5       2376.86       2142.26       172.33 o                         
 -12   6   5       1878.68       1820.56       800.89 o                         
 -11   6   5       2171.12       1793.52       786.80 o                         
 -10   6   5       1069.83       1091.49       108.56 o                         
  -9   6   5       3173.70       3101.62       239.36 o                         
  -8   6   5      11626.94      12027.93       411.58 o                         
  -7   6   5        260.33        166.41        57.49 o                         
  -6   6   5       6748.04       6563.06       171.48 o                         
  -5   6   5      12144.65      11901.41       179.54 o                         
  -4   6   5       7061.60       7202.05       102.83 o                         
  -3   6   5      28323.84      27891.21       336.52 o                         
  -2   6   5       7594.65       6961.97        88.92 o                         
  -1   6   5        341.05        374.62        30.13 o                         
   0   6   5      37943.58      37240.41       333.42 o                         
   1   6   5        107.98        169.76        53.49 o                         
   2   6   5      20532.48      20497.75       352.73 o                         
   3   6   5      37253.33      38468.20       521.36 o                         
   4   6   5       2845.20       2959.94       110.17 o                         
   5   6   5      16103.71      16380.87       380.87 o                         
   6   6   5      12421.18      12880.27       298.80 o                         
   7   6   5        844.78        881.27        99.43 o                         
   8   6   5       3873.30       3055.18       266.57 o                         
   9   6   5       1951.10       1881.47       181.99 o                         
 -12   7   5       1627.47       1290.24       383.15 o                         
 -11   7   5         19.81         44.34       127.25 o                         
 -10   7   5        913.04        787.02       158.47 o                         
  -9   7   5        986.26        913.25        99.41 o                         
  -8   7   5       1397.17       1240.22        72.96 o                         
  -7   7   5       7030.72       6970.93       137.12 o                         
  -6   7   5        413.61        292.03        47.35 o                         
  -5   7   5        260.77        209.40        29.41 o                         
  -4   7   5       4381.11       4418.83        69.08 o                         
  -3   7   5        258.11        266.40        20.92 o                         
  -2   7   5      17009.67      16586.84       173.38 o                         
  -1   7   5      18197.10      18282.05       171.20 o                         
   0   7   5          5.35         46.41        34.48 o                         
   1   7   5        196.70        149.19        41.23 o                         
   2   7   5       9060.74       9307.33       139.38 o                         
   3   7   5       7455.58       8075.97       176.94 o                         
   4   7   5       7000.67       7150.30       166.31 o                         
   5   7   5       2114.78       1934.45       139.75 o                         
   6   7   5       3204.87       3067.42       212.68 o                         
   7   7   5       2242.64       1745.08       153.31 o                         
   8   7   5        223.05        278.47       121.24 o                         
   9   7   5        774.83        605.21       246.47 o                         
 -12   8   5        207.77         72.11       262.02 o                         
 -11   8   5        159.97        159.62       178.96 o                         
 -10   8   5        350.91        353.87       137.89 o                         
  -9   8   5        713.95        608.65       125.08 o                         
  -8   8   5       1544.68       1382.05       108.69 o                         
  -7   8   5        111.01        110.77        28.92 o                         
  -6   8   5          2.83          7.86        25.54 o                         
  -5   8   5       5760.00       5701.21       101.31 o                         
  -4   8   5        335.93        307.40        26.74 o                         
  -3   8   5       2246.89       2417.22        50.82 o                         
  -2   8   5          7.52        -17.15        24.90 o                         
  -1   8   5        148.32        182.84        35.44 o                         
   0   8   5       3306.04       3110.60        67.64 o                         
   1   8   5        179.49        266.21        52.35 o                         
   2   8   5       1317.82       1397.83        84.77 o                         
   3   8   5        758.31        873.68        99.38 o                         
   4   8   5        732.61        660.90        73.60 o                         
   5   8   5       7162.03       7115.12       198.51 o                         
   6   8   5         27.37         88.28        94.74 o                         
   7   8   5         90.23         88.70        85.14 o                         
   8   8   5        132.14       -185.08       185.08 o                         
   9   8   5         47.61        -30.96       359.63 o                         
 -12   9   5       1221.94       -996.43      1204.24 o                         
 -11   9   5        133.26       -107.95       147.71 o                         
 -10   9   5       4391.25       3997.07       273.00 o                         
  -9   9   5       1727.78       1626.93       128.14 o                         
  -8   9   5        466.69        447.26        71.21 o                         
  -7   9   5      13547.98      13755.31       367.25 o                         
  -6   9   5       2938.27       2799.67        77.66 o                         
  -5   9   5       3413.22       3268.99        81.18 o                         
  -4   9   5      17032.05      17429.09       291.23 o                         
  -3   9   5        524.91        543.31        36.16 o                         
  -2   9   5      13616.27      13359.34       153.52 o                         
  -1   9   5       5933.76       5527.41        88.03 o                         
   0   9   5         77.41        121.55        26.36 o                         
   1   9   5      20490.11      21136.87       277.78 o                         
   2   9   5       4098.07       3817.99       182.75 o                         
   3   9   5       5045.54       4863.55       137.44 o                         
   4   9   5       7270.54       7466.58       149.28 o                         
   5   9   5       6498.63       6562.56       169.30 o                         
   6   9   5        603.68        405.16       100.74 o                         
   7   9   5       3783.99       4043.76       166.72 o                         
   8   9   5          3.27        -45.04       243.53 o                         
   9   9   5       1245.83       1333.61       301.79 o                         
 -11  10   5       5884.83       6171.34       848.75 o                         
 -10  10   5         26.13       -109.78       141.85 o                         
  -9  10   5       2908.88       2880.20       179.44 o                         
  -8  10   5      11893.99      12574.19       437.38 o                         
  -7  10   5         82.97        128.79        54.45 o                         
  -6  10   5       5902.45       5939.84       143.82 o                         
  -5  10   5       2477.28       2413.67       122.93 o                         
  -4  10   5       5887.70       6030.61       106.76 o                         
  -3  10   5      42264.73      43169.95       502.84 o                         
  -2  10   5      16686.71      17175.63       236.50 o                         
  -1  10   5       7307.92       7163.59        97.94 o                         
   0  10   5       5551.71       5378.53        98.49 o                         
   1  10   5       1708.41       1800.25        58.80 o                         
   2  10   5      24757.22      24651.41       421.74 o                         
   3  10   5      14128.00      14340.09       292.29 o                         
   4  10   5       1070.95       1008.03        89.84 o                         
   5  10   5       4666.70       4989.54       265.01 o                         
   6  10   5       1496.32       1395.85       125.57 o                         
   7  10   5       1695.87       1525.72       147.67 o                         
   8  10   5       3663.36       3685.23       187.40 o                         
   9  10   5       1421.30        779.07       300.41 o                         
 -11  11   5          2.02        226.67       302.62 o                         
 -10  11   5        706.98        647.06       137.49 o                         
  -9  11   5         75.47        321.63       203.16 o                         
  -8  11   5       1869.78       2023.20        96.74 o                         
  -7  11   5       2672.77       2839.48       104.91 o                         
  -6  11   5       1106.83       1196.67        72.48 o                         
  -5  11   5        614.74        538.20        40.74 o                         
  -4  11   5       6552.81       6872.04       138.17 o                         
  -3  11   5       3785.20       4000.00        79.23 o                         
  -2  11   5       6925.42       7156.20       107.96 o                         
  -1  11   5      17116.16      17616.53       220.17 o                         
   0  11   5       2213.34       2221.46        63.03 o                         
   1  11   5       6689.96       6884.32       106.26 o                         
   2  11   5         78.89         38.44        45.47 o                         
   3  11   5        357.94        221.28        67.39 o                         
   4  11   5       2972.96       2755.76       111.29 o                         
   5  11   5       2724.64       2287.13       150.91 o                         
   6  11   5       1759.09       1681.60       103.84 o                         
   7  11   5        233.41         12.90       226.50 o                         
   8  11   5        292.10        163.95       194.04 o                         
   9  11   5       1812.67       1754.57       237.75 o                         
 -11  12   5         61.02        110.55       150.23 o                         
 -10  12   5        430.16        -51.37       334.61 o                         
  -9  12   5        214.17        135.26       173.82 o                         
  -8  12   5          6.77        100.69        64.90 o                         
  -7  12   5          0.25         87.70        77.58 o                         
  -6  12   5        962.78        949.79        73.56 o                         
  -5  12   5       2310.66       2392.03        76.48 o                         
  -4  12   5        917.07        823.04        48.71 o                         
  -3  12   5       1205.38       1284.04        58.82 o                         
  -2  12   5       4203.48       4322.64        75.89 o                         
  -1  12   5       1631.87       1490.79        63.82 o                         
   0  12   5       7157.01       7393.63       121.93 o                         
   1  12   5        125.36        183.48        59.19 o                         
   2  12   5       1301.23       1306.24        80.73 o                         
   3  12   5          2.91        -55.72        55.72 o                         
   4  12   5       1955.89       1895.55       119.10 o                         
   5  12   5       1614.04       1662.92       116.19 o                         
   6  12   5       1039.14        634.09       134.96 o                         
   7  12   5        140.25        137.71       130.84 o                         
   8  12   5         28.22        -17.40       153.24 o                         
   9  12   5         68.54        302.67       252.51 o                         
 -11  13   5         17.99        -10.13       180.18 o                         
 -10  13   5       2100.74       1833.17       232.48 o                         
  -9  13   5       2125.26       2117.91       161.11 o                         
  -8  13   5       3565.05       3735.46       156.59 o                         
  -7  13   5       2069.27       2222.69       238.95 o                         
  -6  13   5       1608.10       1506.35       100.94 o                         
  -5  13   5        533.19        540.04        63.40 o                         
  -4  13   5      10559.83      10812.94       206.95 o                         
  -3  13   5          2.93         63.12        37.99 o                         
  -2  13   5       1766.56       1594.85        58.07 o                         
  -1  13   5       8872.00       8951.91       146.81 o                         
   0  13   5       4484.69       4683.67       115.68 o                         
   1  13   5      22757.11      23590.37       287.07 o                         
   2  13   5       4785.99       4972.86       115.57 o                         
   3  13   5        341.37        103.46        89.05 o                         
   4  13   5       4827.76       4894.07       172.12 o                         
   5  13   5       1743.02       1809.21       225.25 o                         
   6  13   5       4389.39       4817.75       187.01 o                         
   7  13   5       2588.99       2529.43       238.69 o                         
   8  13   5        354.85        364.88       164.28 o                         
   9  13   5       1983.60       1721.98       340.81 o                         
 -11  14   5       3930.23       3837.19       365.47 o                         
 -10  14   5        454.44        219.49       158.73 o                         
  -9  14   5       2651.00       2519.20       222.48 o                         
  -8  14   5       4405.68       4415.30       208.58 o                         
  -7  14   5        346.78        311.24        90.22 o                         
  -6  14   5       7304.90       8096.29       216.97 o                         
  -5  14   5       5005.01       5033.76       127.74 o                         
  -4  14   5        430.25        407.65        46.04 o                         
  -3  14   5      14392.32      14565.81       276.82 o                         
  -2  14   5       1148.88       1033.16        72.52 o                         
  -1  14   5       6638.22       6396.91       124.30 o                         
   0  14   5      16181.52      16540.23       275.80 o                         
   1  14   5       3677.90       3675.00       116.17 o                         
   2  14   5       9828.22       9811.55       187.78 o                         
   3  14   5      12374.84      12484.98       270.34 o                         
   4  14   5       1249.07       1178.50       136.59 o                         
   5  14   5       1438.13       1615.35       139.77 o                         
   6  14   5       4438.09       4553.76       176.65 o                         
   7  14   5        880.44        600.00       157.22 o                         
   8  14   5       7842.07       8278.33       401.93 o                         
 -11  15   5        122.09        226.38       195.26 o                         
 -10  15   5        616.93        578.61       196.34 o                         
  -9  15   5          4.87         85.33       167.68 o                         
  -8  15   5        394.39        457.48        97.49 o                         
  -7  15   5       6279.32       6814.54       233.56 o                         
  -6  15   5       2421.17       2225.45       121.56 o                         
  -5  15   5       1804.27       1802.16        81.42 o                         
  -4  15   5         17.86          1.07        44.77 o                         
  -3  15   5        241.74        186.49        43.58 o                         
  -2  15   5       7449.22       7541.81       159.12 o                         
  -1  15   5       2926.39       2859.46        94.05 o                         
   0  15   5       2727.09       2730.47        88.98 o                         
   1  15   5       3891.65       3975.58       141.37 o                         
   2  15   5       5806.49       5493.36       159.30 o                         
   3  15   5        400.20        453.30        83.57 o                         
   4  15   5       4856.07       4844.52       183.36 o                         
   5  15   5       1530.05       1450.92       143.53 o                         
   6  15   5       1039.55        846.31       169.50 o                         
   7  15   5       1900.22       2959.42       278.10 o                         
   8  15   5          1.02       -604.00       604.00 o                         
 -11  16   5        374.57        747.71       274.28 o                         
 -10  16   5          4.09        139.68       254.48 o                         
  -9  16   5        195.57        193.13       322.61 o                         
  -8  16   5        116.70        293.25       128.36 o                         
  -7  16   5        702.10        397.71       186.09 o                         
  -6  16   5        353.77        328.38        72.29 o                         
  -5  16   5         11.54       -104.10       104.10 o                         
  -4  16   5        100.51         93.55        51.06 o                         
  -3  16   5       2846.13       2883.56        93.05 o                         
  -2  16   5        674.96        528.13        56.74 o                         
  -1  16   5        416.42        418.49        57.33 o                         
   0  16   5        431.30        484.51        85.15 o                         
   1  16   5        588.08        653.58       108.71 o                         
   2  16   5        415.36        381.75        78.42 o                         
   3  16   5       1809.35       1622.06       153.70 o                         
   4  16   5        226.85        143.55       108.35 o                         
   5  16   5        818.63        677.97       101.75 o                         
   6  16   5         17.44       -124.06       124.06 o                         
   7  16   5        291.76        597.46       184.38 o                         
   8  16   5          2.43        117.90       159.15 o                         
 -10  17   5       3844.34       3461.08       449.42 o                         
  -9  17   5       1320.04       1332.30       458.50 o                         
  -8  17   5        861.68        714.17       158.14 o                         
  -7  17   5       7944.80       7969.27       321.44 o                         
  -6  17   5       2984.88       2986.19       142.30 o                         
  -5  17   5       3489.32       3925.87       163.23 o                         
  -4  17   5      10592.45      10759.30       238.05 o                         
  -3  17   5        130.80         50.85        52.79 o                         
  -2  17   5       1851.62       1638.67        75.00 o                         
  -1  17   5       4675.62       4875.45       136.04 o                         
   0  17   5        113.46         78.55        59.01 o                         
   1  17   5       8397.64       8833.21       225.14 o                         
   2  17   5       1711.73       1678.05       104.66 o                         
   3  17   5       3606.65       3184.65       265.28 o                         
   4  17   5       8357.76       9000.51       303.25 o                         
   5  17   5       1434.39       1233.37       179.92 o                         
   6  17   5       1224.49       1309.08       150.87 o                         
   7  17   5       2642.17       1264.42       240.01 o                         
   8  17   5        101.94       -260.14       260.14 o                         
 -10  18   5        633.64       1003.95       405.17 o                         
  -9  18   5       4333.72       4278.64       452.92 o                         
  -8  18   5       4435.87       4880.34       303.63 o                         
  -7  18   5          9.57        -99.66       224.45 o                         
  -6  18   5       3402.89       3476.93       161.58 o                         
  -5  18   5       9012.41       9374.57       294.51 o                         
  -4  18   5       2159.66       1951.11       100.94 o                         
  -3  18   5       7887.65       7802.06       225.85 o                         
  -2  18   5       1254.20       1194.71        69.76 o                         
  -1  18   5       2199.95       2220.57       127.46 o                         
   0  18   5      17892.59      18791.21       435.04 o                         
   1  18   5         31.83       -102.28       102.28 o                         
   2  18   5       4832.20       5095.72       188.48 o                         
   3  18   5       9218.80       9413.43       272.43 o                         
   4  18   5       1059.68        760.01       148.00 o                         
   5  18   5       8158.72       9005.05       267.39 o                         
   6  18   5       2901.49       2751.22       180.15 o                         
   7  18   5         45.41         -8.59       248.83 o                         
   8  18   5       4332.25       4582.64       300.97 o                         
 -10  19   5        285.91         95.62       239.21 o                         
  -9  19   5         19.64         84.65       195.79 o                         
  -8  19   5        556.75        599.15       157.96 o                         
  -7  19   5       4525.87       5181.36       311.67 o                         
  -6  19   5       1707.33       1804.60       121.09 o                         
  -5  19   5        840.44        554.65       123.10 o                         
  -4  19   5         15.18         51.05        56.73 o                         
  -3  19   5         60.82         45.60        58.06 o                         
  -2  19   5       2903.56       2774.42       118.60 o                         
  -1  19   5       1712.09       1548.19       106.26 o                         
   0  19   5        657.58        546.67        81.91 o                         
   1  19   5       3361.26       3299.79       133.25 o                         
   2  19   5       2082.34       1897.31       150.18 o                         
   3  19   5        132.75         68.37       158.86 o                         
   4  19   5       4623.93       4480.08       210.55 o                         
   5  19   5        333.37         16.27       197.02 o                         
   6  19   5        161.30        -11.01       162.41 o                         
   7  19   5       1567.21       1482.92       220.77 o                         
 -10  20   5        205.20        303.62       275.23 o                         
  -9  20   5        377.09        657.06       564.23 o                         
  -8  20   5        420.98        244.08       225.65 o                         
  -7  20   5        374.42        423.85       209.45 o                         
  -6  20   5       1003.31        747.24       182.87 o                         
  -5  20   5       3610.58       3502.61       135.49 o                         
  -4  20   5         56.38        104.61        79.63 o                         
  -3  20   5        195.31        125.44        76.00 o                         
  -2  20   5         45.27         20.05        61.64 o                         
  -1  20   5        496.89        357.29        80.05 o                         
   0  20   5       1711.16       1648.02       118.92 o                         
   1  20   5       1815.12       1652.36       144.92 o                         
   2  20   5        794.53        711.26       117.71 o                         
   3  20   5         38.73       -122.96       122.96 o                         
   4  20   5        413.86        321.72       157.40 o                         
   5  20   5       3238.52       3265.14       196.41 o                         
   6  20   5       2386.88       2629.07       219.68 o                         
   7  20   5         20.79        -11.99       203.21 o                         
  -9  21   5       2795.50       2675.55       379.18 o                         
  -8  21   5         45.92          4.86       162.57 o                         
  -7  21   5       2648.54       2788.92       227.84 o                         
  -6  21   5          6.39         39.54       137.74 o                         
  -5  21   5       6686.01       5992.82       256.23 o                         
  -4  21   5       8915.98       8694.99       300.98 o                         
  -3  21   5       2643.21       2524.15       128.38 o                         
  -2  21   5       5510.14       5601.26       172.53 o                         
  -1  21   5       6158.51       6374.78       212.69 o                         
   0  21   5       1479.03       1623.19       158.01 o                         
   1  21   5       1784.27       1906.07       170.65 o                         
   2  21   5       4278.92       4520.70       191.48 o                         
   3  21   5       1600.73       1745.34       200.51 o                         
   4  21   5       5616.79       6067.89       285.88 o                         
   5  21   5        562.27        730.21       182.87 o                         
   6  21   5       1477.79       1120.70       248.85 o                         
   7  21   5       3457.87       3582.60       277.64 o                         
  -9  22   5       1232.91        967.73       314.02 o                         
  -8  22   5       2534.42       2333.64       288.31 o                         
  -7  22   5         13.91       -125.84       293.30 o                         
  -6  22   5       4016.71       3648.36       422.17 o                         
  -5  22   5        500.84        243.09       130.23 o                         
  -4  22   5        596.09        614.39       107.87 o                         
  -3  22   5       7835.88       8031.05       254.10 o                         
  -2  22   5       4992.64       4906.82       162.84 o                         
  -1  22   5       2290.03       1969.81       148.99 o                         
   0  22   5       4383.00       4596.15       210.33 o                         
   1  22   5       1764.64       1468.15       131.14 o                         
   2  22   5       3620.24       3710.09       249.92 o                         
   3  22   5       3416.67       3720.23       229.39 o                         
   4  22   5        680.56        441.74       147.68 o                         
   5  22   5       1442.76       1493.94       193.58 o                         
   6  22   5       2363.58       2464.88       296.90 o                         
   7  22   5         69.97        -24.74       324.87 o                         
  -9  23   5         37.15        180.30       463.14 o                         
  -8  23   5        701.79        735.62       271.97 o                         
  -7  23   5        889.35        872.83       191.31 o                         
  -6  23   5        312.45        217.67       155.09 o                         
  -5  23   5         28.53         26.78       130.85 o                         
  -4  23   5        812.45        718.91       165.67 o                         
  -3  23   5        310.43        316.71       126.29 o                         
  -2  23   5        902.00        852.88        88.44 o                         
  -1  23   5        931.56        698.23       144.27 o                         
   0  23   5         39.84        181.25       103.18 o                         
   1  23   5          7.92          3.84       162.76 o                         
   2  23   5         33.76         65.93       124.79 o                         
   3  23   5        212.63        -68.28       155.03 o                         
   4  23   5       4175.66       4000.46       306.82 o                         
   5  23   5        271.82        251.27       213.54 o                         
   6  23   5         71.42        185.84       227.84 o                         
  -8  24   5        299.70        101.91       391.91 o                         
  -7  24   5        109.86       -123.20       250.62 o                         
  -6  24   5        552.25        671.38       187.56 o                         
  -5  24   5       2149.85       2218.41       186.56 o                         
  -4  24   5         56.74        -84.49       141.10 o                         
  -3  24   5        165.16         28.20       105.04 o                         
  -2  24   5          1.14         47.05       133.53 o                         
  -1  24   5        641.74        480.99       151.53 o                         
   0  24   5        593.84        520.45       193.37 o                         
   1  24   5          8.23       -118.29       118.29 o                         
   2  24   5          6.45         83.99       143.63 o                         
   3  24   5        201.47        160.08       148.12 o                         
   4  24   5        526.92        845.72       304.86 o                         
   5  24   5        737.22        539.32       222.96 o                         
   6  24   5        363.91        357.75       217.24 o                         
  -8  25   5        176.31         12.36       232.17 o                         
  -7  25   5       1159.52       1341.90       277.43 o                         
  -6  25   5        250.49        331.70       208.91 o                         
  -5  25   5       2654.42       2370.14       195.10 o                         
  -4  25   5       3639.24       3500.48       195.44 o                         
  -3  25   5        243.05        264.18       208.65 o                         
  -2  25   5       1079.09       1134.67       130.38 o                         
  -1  25   5       4045.16       3984.01       200.48 o                         
   0  25   5         34.53         93.80       120.04 o                         
   1  25   5       4011.53       4643.05       248.84 o                         
   2  25   5         50.28         22.74       182.09 o                         
   3  25   5         81.15         28.01       153.48 o                         
   4  25   5       4458.98       4585.35       282.96 o                         
   5  25   5        302.49        234.25       256.02 o                         
  -7  26   5         67.86       -212.75       384.10 o                         
  -6  26   5       3143.03       2825.02       207.47 o                         
  -5  26   5        848.93        575.58       174.72 o                         
  -4  26   5         24.17       -192.06       192.06 o                         
  -3  26   5       6887.82       6285.15       347.52 o                         
  -2  26   5       2208.52       1832.44       220.86 o                         
  -1  26   5       1590.70       1295.13       152.95 o                         
   0  26   5       1557.00       1582.76       195.32 o                         
   1  26   5         38.35        -42.79       157.46 o                         
   2  26   5       2523.74       2807.58       226.90 o                         
   3  26   5       2028.81       2062.21       259.26 o                         
   4  26   5         64.85        147.93       158.90 o                         
   5  26   5       2380.88       2414.91       308.09 o                         
  -7  27   5        957.66        889.64       322.74 o                         
  -6  27   5          6.22        -38.16       180.69 o                         
  -5  27   5        628.85        466.26       162.67 o                         
  -4  27   5        478.25         47.15       149.56 o                         
  -3  27   5          8.96        -66.58       189.06 o                         
  -2  27   5       1521.04       1181.08       503.82 o                         
  -1  27   5         43.49        -69.28       123.75 o                         
   0  27   5          9.14        -41.54       122.69 o                         
   1  27   5        670.19        524.68       160.93 o                         
   2  27   5        726.68        924.42       312.20 o                         
   3  27   5       1292.07       1079.45       221.92 o                         
   4  27   5        228.07        469.32       254.56 o                         
  -6  28   5       1290.77       1300.63       184.53 o                         
  -5  28   5        318.35        128.79       251.87 o                         
  -4  28   5        173.33        -60.27       247.64 o                         
  -3  28   5        162.46        199.77       233.47 o                         
  -2  28   5        240.50        464.39       232.37 o                         
  -1  28   5       1833.45       1683.27       182.30 o                         
   0  28   5        939.14       1154.58       202.76 o                         
   1  28   5        969.36        585.50       158.88 o                         
   2  28   5         11.72        -61.01       171.12 o                         
   3  28   5        169.79         81.03       204.16 o                         
   4  28   5        582.57        597.74       206.74 o                         
  -6  29   5        151.65        251.01       298.63 o                         
  -5  29   5       2775.65       2258.65       260.46 o                         
  -4  29   5       3007.61       3008.28       314.96 o                         
  -3  29   5        744.15        622.80       337.94 o                         
  -2  29   5       2657.49       2448.91       251.81 o                         
  -1  29   5       1083.26       1219.88       200.76 o                         
   0  29   5          4.59        114.93       153.97 o                         
   1  29   5       4284.95       3820.62       236.62 o                         
   2  29   5       1802.11       1957.14       254.90 o                         
   3  29   5          5.27        -80.28       199.53 o                         
  -5  30   5       3314.76       3644.20       544.13 o                         
  -4  30   5         20.70       -217.81       258.27 o                         
  -3  30   5        882.55        557.05       214.86 o                         
  -2  30   5        368.56        486.59       278.73 o                         
  -1  30   5        711.74        921.62       251.53 o                         
   0  30   5       3568.28       3661.92       301.05 o                         
   1  30   5        800.78        654.58       220.26 o                         
   2  30   5        808.12        680.18       244.14 o                         
  -4  31   5        550.54        -52.22       458.35 o                         
  -3  31   5          3.79        226.34       271.00 o                         
  -2  31   5          4.46        351.26       297.31 o                         
  -1  31   5        253.14         70.73       235.45 o                         
   0  31   5         39.72        101.99       222.47 o                         
   1  31   5          6.08         79.46       236.75 o                         
  -2  32   5         39.03       -166.33       331.04 o                         
  -1  32   5         51.93        173.17       334.80 o                         
   0  32   5       1562.98       1573.61       510.17 o                         
 -12   0   6        495.36        135.47       294.74 o                         
 -11   0   6       5482.58       4225.58       746.78 o                         
 -10   0   6          7.27         96.91       135.74 o                         
  -9   0   6      12427.91      13466.88       742.92 o                         
  -8   0   6       4820.48       4245.26       398.66 o                         
  -7   0   6        104.06        -15.76        94.54 o                         
  -6   0   6      29449.40      29663.34       670.57 o                         
  -5   0   6      18083.89      17769.57       525.50 o                         
  -4   0   6         59.55         99.91        20.30 o                         
  -3   0   6      47729.62      47187.62       591.88 o                         
  -2   0   6      22734.67      22503.56       279.90 o                         
  -1   0   6       5743.08       5505.93        93.29 o                         
   0   0   6      15643.27      15611.06       210.10 o                         
   1   0   6       8072.83       7973.41       196.63 o                         
   2   0   6      29542.40      28990.81       656.00 o                         
   3   0   6       8030.50       8090.26       314.11 o                         
   4   0   6         48.84         -1.15       212.81 o                         
   5   0   6      11310.37      11538.15       436.97 o                         
   6   0   6       9834.71      10126.71       525.72 o                         
   7   0   6        214.28        187.60       145.47 o                         
   8   0   6       3064.64       3255.91       236.60 o                         
 -12   1   6        145.76       -132.18       393.25 o                         
 -11   1   6        393.98        441.66       197.35 o                         
 -10   1   6       5899.34       5135.39       515.08 o                         
  -9   1   6       1141.12       1296.71       120.21 o                         
  -8   1   6        253.00        291.62        50.86 o                         
  -7   1   6       5225.01       5428.74        98.77 o                         
  -6   1   6       3726.26       3556.63        65.42 o                         
  -5   1   6       8264.63       8382.05       108.34 o                         
  -4   1   6       6436.56       6419.38        77.91 o                         
  -3   1   6       1048.84       1129.97        44.93 o                         
  -2   1   6      13625.42      13274.50       120.84 o                         
  -1   1   6      35556.94      36266.61       304.19 o                         
   0   1   6        589.06        698.53        41.26 o                         
   1   1   6       2794.65       2600.80        94.72 o                         
   2   1   6       2010.87       2061.33        80.49 o                         
   3   1   6        266.67        211.67       100.32 o                         
   4   1   6      16218.23      16837.12       361.50 o                         
   5   1   6       3544.97       3602.46       134.35 o                         
   6   1   6       1232.37       1160.10       123.50 o                         
   7   1   6       1293.35       1200.83       133.26 o                         
   8   1   6          5.64         49.25       122.04 o                         
   9   1   6       2146.28       1269.47       669.12 o                         
 -12   2   6         43.02        221.46       367.70 o                         
 -11   2   6        279.29        251.23       160.51 o                         
 -10   2   6         54.69        146.05       129.34 o                         
  -9   2   6       2626.87       2223.15       136.66 o                         
  -8   2   6        375.28        335.51        67.08 o                         
  -7   2   6        186.99        140.92        32.98 o                         
  -6   2   6       1061.05       1021.63        40.13 o                         
  -5   2   6        258.81        240.46        25.42 o                         
  -4   2   6       3824.25       3887.06        65.69 o                         
  -3   2   6       2723.65       2827.13        42.55 o                         
  -2   2   6       8184.19       8341.60        81.91 o                         
  -1   2   6       5847.44       6020.82        66.27 o                         
   0   2   6        340.55        329.10        35.57 o                         
   1   2   6        199.56        131.90        38.23 o                         
   2   2   6       3326.53       3434.88       123.13 o                         
   3   2   6         12.77         58.70        56.73 o                         
   4   2   6        111.41        200.13        70.95 o                         
   5   2   6        452.54        393.35        82.96 o                         
   6   2   6        491.35        524.41       118.78 o                         
   7   2   6        216.45        259.45       106.49 o                         
   8   2   6        354.81        336.97       266.04 o                         
   9   2   6          9.95        -87.80       160.80 o                         
 -12   3   6       1096.63        514.72       389.41 o                         
 -11   3   6          0.94        -38.22       165.93 o                         
 -10   3   6       2965.11       2710.21       229.62 o                         
  -9   3   6       2898.19       2728.43       130.89 o                         
  -8   3   6       1923.86       1829.06        99.26 o                         
  -7   3   6       7302.42       7469.64       177.37 o                         
  -6   3   6       1933.59       1890.17        64.33 o                         
  -5   3   6       5515.08       5279.56       102.10 o                         
  -4   3   6      19810.93      19395.19       207.58 o                         
  -3   3   6        200.27        198.26        19.11 o                         
  -2   3   6       4894.17       4846.80        69.17 o                         
  -1   3   6      14712.67      14023.64       186.11 o                         
   0   3   6       1569.74       1502.16        71.76 o                         
   1   3   6       8298.20       7649.97       116.86 o                         
   2   3   6       3516.73       3377.13       103.32 o                         
   3   3   6       2247.41       2280.22       101.01 o                         
   4   3   6      10615.23      10322.64       195.23 o                         
   5   3   6       1976.02       1894.35       130.03 o                         
   6   3   6       1036.74       1075.33        99.92 o                         
   7   3   6       2981.46       2711.36       152.21 o                         
   8   3   6        388.83        289.03       122.23 o                         
   9   3   6       3074.51       3348.88       294.32 o                         
 -12   4   6       1883.94       2676.49       417.51 o                         
 -11   4   6       5943.55       5522.28       438.16 o                         
 -10   4   6       1865.34       1761.98       165.96 o                         
  -9   4   6       2090.37       1874.21       117.33 o                         
  -8   4   6       2460.07       2435.26       118.72 o                         
  -7   4   6       1473.08       1358.97        64.77 o                         
  -6   4   6      24517.78      24807.64       378.21 o                         
  -5   4   6      25950.18      25795.06       430.74 o                         
  -4   4   6       1546.88       1556.20        30.79 o                         
  -3   4   6      13434.59      13266.79       191.85 o                         
  -2   4   6        943.06        905.47        32.60 o                         
  -1   4   6      20815.00      20563.62       194.62 o                         
   0   4   6      52659.95      50949.36       536.49 o                         
   1   4   6       1788.56       1696.92        60.12 o                         
   2   4   6       7133.74       7390.51       165.22 o                         
   3   4   6      11344.63      11235.13       215.49 o                         
   4   4   6        135.73        311.38        99.88 o                         
   5   4   6      12540.67      13331.02       334.96 o                         
   6   4   6       4738.07       4366.65       354.97 o                         
   7   4   6          7.45        -43.49        96.21 o                         
   8   4   6       4960.88       4441.75       393.07 o                         
   9   4   6       1078.34        614.75       288.59 o                         
 -12   5   6       1029.92        732.05       240.05 o                         
 -11   5   6       1131.75        980.76       276.74 o                         
 -10   5   6       1572.45       1354.43       127.15 o                         
  -9   5   6       4958.00       4922.91       218.57 o                         
  -8   5   6        425.68        424.80        85.83 o                         
  -7   5   6       5452.42       5698.76       169.27 o                         
  -6   5   6        425.06        388.41        42.86 o                         
  -5   5   6       2915.90       2642.77        74.36 o                         
  -4   5   6       3918.92       3737.33        53.88 o                         
  -3   5   6        505.34        535.07        25.46 o                         
  -2   5   6      30922.54      30911.52       320.39 o                         
  -1   5   6      16388.93      17004.26       186.74 o                         
   0   5   6          0.83         13.30        39.62 o                         
   1   5   6       9662.10      10095.15       138.04 o                         
   2   5   6       4617.57       4734.31       105.84 o                         
   3   5   6       5752.89       5957.57       156.33 o                         
   4   5   6       7742.11       8012.82       163.19 o                         
   5   5   6        253.04        303.71        72.46 o                         
   6   5   6         11.77        109.52        80.28 o                         
   7   5   6       1899.15       1884.34       138.80 o                         
   8   5   6       1152.27        905.13       167.27 o                         
 -12   6   6         10.02       -245.44       245.44 o                         
 -11   6   6        162.54         73.87       156.30 o                         
 -10   6   6          0.07         60.44       111.39 o                         
  -9   6   6        425.16        335.48        99.47 o                         
  -8   6   6       1166.90       1128.92        79.90 o                         
  -7   6   6        352.88        298.10        47.61 o                         
  -6   6   6       1672.42       1745.78        66.05 o                         
  -5   6   6        579.33        717.19        52.17 o                         
  -4   6   6         12.42         34.80        15.71 o                         
  -3   6   6       3652.48       3909.92        63.81 o                         
  -2   6   6          2.72          8.23        26.44 o                         
  -1   6   6        789.14        939.78        47.95 o                         
   0   6   6        588.00        644.99        43.66 o                         
   1   6   6       1011.69        946.77        53.72 o                         
   2   6   6       1835.87       1784.13        86.83 o                         
   3   6   6        877.60        871.04        62.27 o                         
   4   6   6        128.39         79.36        58.11 o                         
   5   6   6       1733.37       1385.59        93.17 o                         
   6   6   6          3.79        124.77       119.84 o                         
   7   6   6       1204.79        826.40       151.02 o                         
   8   6   6        642.26        495.65       203.12 o                         
   9   6   6        477.54        451.72       228.99 o                         
 -12   7   6       2637.34       3084.49       614.54 o                         
 -11   7   6         64.68        124.39       258.01 o                         
 -10   7   6       4310.57       4006.30       285.84 o                         
  -9   7   6         13.62        -51.03        72.56 o                         
  -8   7   6         68.45         -0.15        61.14 o                         
  -7   7   6      14449.60      14933.46       334.15 o                         
  -6   7   6          8.78         51.04        40.14 o                         
  -5   7   6       7337.40       7499.15       160.05 o                         
  -4   7   6       7563.99       7078.03       178.86 o                         
  -3   7   6       1786.64       1756.51        47.79 o                         
  -2   7   6       7397.58       7032.51        93.68 o                         
  -1   7   6       9769.94      10164.58       127.68 o                         
   0   7   6       3168.25       3212.31        75.48 o                         
   1   7   6      16829.81      15976.26       205.09 o                         
   2   7   6      13125.89      13162.24       247.59 o                         
   3   7   6       1279.20       1313.05       113.71 o                         
   4   7   6       5290.51       5392.33       152.48 o                         
   5   7   6        348.65        476.30        81.32 o                         
   6   7   6      10608.67      10108.51       355.71 o                         
   7   7   6        807.40        934.49       204.39 o                         
   8   7   6         77.06        -55.66       229.93 o                         
   9   7   6       1182.87       1047.68       306.23 o                         
 -12   8   6       1610.83       1293.16       406.84 o                         
 -11   8   6       4931.29       4599.33      1116.46 o                         
 -10   8   6       1289.76       1336.38       192.33 o                         
  -9   8   6       1564.72       1372.72       106.88 o                         
  -8   8   6       1435.01       1426.96       154.01 o                         
  -7   8   6       6924.70       6355.54       162.87 o                         
  -6   8   6      20714.31      20570.38       531.91 o                         
  -5   8   6      18878.25      19032.15       271.81 o                         
  -4   8   6        550.42        552.73        50.90 o                         
  -3   8   6       4570.82       4168.52        70.75 o                         
  -2   8   6       1938.79       1669.84        42.82 o                         
  -1   8   6       8694.89       8682.34       136.99 o                         
   0   8   6      44149.86      43931.41       457.83 o                         
   1   8   6        436.51        375.95        66.19 o                         
   2   8   6       5496.20       5649.37       114.78 o                         
   3   8   6      12865.20      12910.51       245.23 o                         
   4   8   6         19.58        -52.54        71.03 o                         
   5   8   6       7777.16       7529.59       228.62 o                         
   6   8   6       3992.79       4096.54       344.29 o                         
   7   8   6       2156.91       2156.18       185.70 o                         
   8   8   6       5259.73       5272.28       399.17 o                         
   9   8   6       1653.80       1427.28       319.90 o                         
 -12   9   6        714.58        517.12       314.68 o                         
 -11   9   6          4.58        -45.09       735.82 o                         
 -10   9   6       2838.51       2647.20       172.35 o                         
  -9   9   6        203.37        179.80       109.02 o                         
  -8   9   6       2834.04       2554.93       120.99 o                         
  -7   9   6       2302.35       2019.82        98.62 o                         
  -6   9   6       2965.64       2785.79        79.93 o                         
  -5   9   6       4070.63       3862.94        88.49 o                         
  -4   9   6      11336.71      11528.89       185.57 o                         
  -3   9   6        961.63       1095.85        46.40 o                         
  -2   9   6       1960.22       1956.19        46.93 o                         
  -1   9   6       5668.74       5542.09       103.48 o                         
   0   9   6         13.16         81.22        34.04 o                         
   1   9   6       8194.64       8412.83       170.64 o                         
   2   9   6       2473.79       2333.58       103.02 o                         
   3   9   6        186.24        168.19        71.24 o                         
   4   9   6       6392.28       6553.58       166.17 o                         
   5   9   6       1266.35       1086.83       159.22 o                         
   6   9   6       1669.42       1465.26       115.19 o                         
   7   9   6        749.88        784.25       111.38 o                         
   8   9   6         96.11        -69.72       165.71 o                         
   9   9   6       1556.57       1425.73       226.57 o                         
 -12  10   6         16.16       -974.41       974.41 o                         
 -11  10   6          0.46       -169.06       348.57 o                         
 -10  10   6         25.44        -48.36       118.08 o                         
  -9  10   6       1375.19       1661.65       130.30 o                         
  -8  10   6         53.60        166.29        78.42 o                         
  -7  10   6        238.45        194.70        87.67 o                         
  -6  10   6       1269.73       1186.57        52.14 o                         
  -5  10   6         93.73        108.22        33.98 o                         
  -4  10   6       4238.91       4046.71        99.62 o                         
  -3  10   6         27.82         22.79        38.61 o                         
  -2  10   6        277.30        172.09        31.58 o                         
  -1  10   6        296.36        317.12        41.25 o                         
   0  10   6       1384.96       1316.35        74.51 o                         
   1  10   6       1545.28       1410.66        73.23 o                         
   2  10   6       2336.33       2415.57       115.55 o                         
   3  10   6        206.04         98.05        55.74 o                         
   4  10   6       3491.59       3816.11       239.39 o                         
   5  10   6       2826.96       2934.36       169.71 o                         
   6  10   6         24.69        233.18       203.23 o                         
   7  10   6        344.84        285.42       158.95 o                         
   8  10   6          5.65       -145.62       163.43 o                         
   9  10   6         10.32         66.31       250.02 o                         
 -11  11   6         33.90       -160.16       160.16 o                         
 -10  11   6       2320.32       2233.60       383.76 o                         
  -9  11   6       2823.19       2724.03       299.20 o                         
  -8  11   6        943.13        770.51       175.29 o                         
  -7  11   6       7053.34       6993.49       245.05 o                         
  -6  11   6       4878.59       4762.73       156.47 o                         
  -5  11   6       9067.59       9160.71       196.59 o                         
  -4  11   6       6800.47       7005.08       131.15 o                         
  -3  11   6          0.42         52.69        34.79 o                         
  -2  11   6       6407.95       6399.44       109.18 o                         
  -1  11   6      15074.08      15315.25       234.26 o                         
   0  11   6        656.36        706.93        52.65 o                         
   1  11   6       6702.25       6979.50       151.52 o                         
   2  11   6        204.15        146.78        54.64 o                         
   3  11   6        489.91        132.92       167.84 o                         
   4  11   6      15075.19      15171.46       335.19 o                         
   5  11   6       1996.57       2157.26       221.92 o                         
   6  11   6       1274.49        961.09        98.35 o                         
   7  11   6       3549.53       3268.38       399.39 o                         
   8  11   6        121.85        174.00       132.01 o                         
 -11  12   6       6131.29       6916.37       405.15 o                         
 -10  12   6         45.86        170.53       169.37 o                         
  -9  12   6       2782.00       2652.95       213.35 o                         
  -8  12   6      12120.08      12409.36       448.13 o                         
  -7  12   6        264.09        256.92        55.25 o                         
  -6  12   6      11772.34      12193.95       325.59 o                         
  -5  12   6      10140.03      10175.36       220.12 o                         
  -4  12   6        130.72        119.65        57.47 o                         
  -3  12   6      25749.66      26442.22       403.45 o                         
  -2  12   6       7440.46       7903.85       139.35 o                         
  -1  12   6      13183.67      13531.45       211.06 o                         
   0  12   6      22267.02      23265.47       384.25 o                         
   1  12   6       5094.29       5186.49       120.02 o                         
   2  12   6       6410.45       6798.80       208.66 o                         
   3  12   6       8930.37       9563.19       316.08 o                         
   4  12   6          0.44         -6.61        80.21 o                         
   5  12   6       4215.74       4322.70       173.20 o                         
   6  12   6       4241.90       4634.25       273.80 o                         
   7  12   6        885.56        670.84       141.99 o                         
   8  12   6       4045.75       4420.24       383.30 o                         
 -11  13   6          2.02        -10.51       147.35 o                         
 -10  13   6       1516.74       1444.23       223.83 o                         
  -9  13   6        599.11        817.66       180.25 o                         
  -8  13   6        507.04        781.73       125.68 o                         
  -7  13   6       2851.77       3048.31       119.06 o                         
  -6  13   6       1106.98       1139.27        74.32 o                         
  -5  13   6       2665.22       2582.52       100.72 o                         
  -4  13   6       6870.59       6822.03       210.98 o                         
  -3  13   6         38.73         14.73        42.95 o                         
  -2  13   6       9792.25      10380.69       196.40 o                         
  -1  13   6       1808.89       1612.68        60.97 o                         
   0  13   6       1051.43       1023.40        57.19 o                         
   1  13   6       5292.09       5290.25       122.52 o                         
   2  13   6        377.22        402.90        75.11 o                         
   3  13   6       1292.45       1137.00       134.15 o                         
   4  13   6       1271.60       1146.65        97.77 o                         
   5  13   6       2508.98       2497.55       219.53 o                         
   6  13   6         55.25         42.58       120.23 o                         
   7  13   6        798.59        585.47       143.85 o                         
   8  13   6          8.10       -192.63       192.63 o                         
 -11  14   6         94.47        322.22       463.76 o                         
 -10  14   6         17.66        151.45       174.44 o                         
  -9  14   6       1501.32       1472.94       479.12 o                         
  -8  14   6       2317.04       2250.84       196.44 o                         
  -7  14   6       6866.23       6606.42       239.43 o                         
  -6  14   6        790.44        552.73       124.75 o                         
  -5  14   6        364.61        439.13        66.81 o                         
  -4  14   6       2579.54       2581.22        88.47 o                         
  -3  14   6       4357.96       4466.04       105.62 o                         
  -2  14   6       3915.82       4016.09       100.85 o                         
  -1  14   6         75.03         66.82        42.26 o                         
   0  14   6         64.83         84.18        45.16 o                         
   1  14   6        470.96        463.48        53.27 o                         
   2  14   6       3047.80       3077.71       109.94 o                         
   3  14   6        959.73        915.78       153.74 o                         
   4  14   6       1259.16       1147.60       107.96 o                         
   5  14   6        732.07        684.71       129.00 o                         
   6  14   6        509.68        354.23       126.85 o                         
   7  14   6         15.44        -30.58       175.39 o                         
   8  14   6        813.98        752.70       270.89 o                         
 -11  15   6          7.86        259.36       215.00 o                         
 -10  15   6       3428.15       3313.59       313.80 o                         
  -9  15   6       2039.60       1940.14       209.84 o                         
  -8  15   6       2471.52       2694.48       184.88 o                         
  -7  15   6       1050.11       1109.35        93.38 o                         
  -6  15   6       5091.54       5141.15       170.94 o                         
  -5  15   6       7555.60       7885.75       258.62 o                         
  -4  15   6       4224.85       4142.87       115.10 o                         
  -3  15   6         61.29        117.15        54.82 o                         
  -2  15   6       2968.56       3076.98        87.73 o                         
  -1  15   6       8733.81       9366.11       200.31 o                         
   0  15   6          4.61        -41.97        41.97 o                         
   1  15   6       9890.53      10278.56       204.99 o                         
   2  15   6        115.46        -32.37       100.29 o                         
   3  15   6        998.54       1138.87       135.90 o                         
   4  15   6      15650.30      16998.43       399.79 o                         
   5  15   6        872.86        952.49       166.86 o                         
   6  15   6       2760.99       2949.61       239.69 o                         
   7  15   6       3397.34       3757.58       240.75 o                         
   8  15   6        714.89        372.62       398.12 o                         
 -11  16   6       2060.54       2213.44       497.64 o                         
 -10  16   6        606.88        391.76       212.32 o                         
  -9  16   6       3787.62       3842.00       416.91 o                         
  -8  16   6       1524.13       1850.91       345.54 o                         
  -7  16   6         13.58         93.70       109.52 o                         
  -6  16   6       4718.65       4673.40       181.93 o                         
  -5  16   6       2846.92       2914.91       132.81 o                         
  -4  16   6       4148.73       3879.24       122.80 o                         
  -3  16   6       7222.13       7398.66       168.04 o                         
  -2  16   6       2169.64       2182.04        97.21 o                         
  -1  16   6       4112.95       3961.62       118.22 o                         
   0  16   6      12991.50      13453.67       268.68 o                         
   1  16   6       1272.90       1192.24       110.78 o                         
   2  16   6       3089.61       3075.56       165.61 o                         
   3  16   6       3666.40       3649.01       165.90 o                         
   4  16   6        355.83        355.55       123.58 o                         
   5  16   6      12028.26      13318.89       409.78 o                         
   6  16   6       2630.95       2649.64       178.77 o                         
   7  16   6          3.36         53.29       209.98 o                         
   8  16   6       4034.87       3098.56       421.45 o                         
 -10  17   6        956.42        752.93       273.66 o                         
  -9  17   6        602.19        691.62       200.55 o                         
  -8  17   6         13.84        145.78       125.50 o                         
  -7  17   6       1331.18       1403.35       138.13 o                         
  -6  17   6        376.84        253.93        99.23 o                         
  -5  17   6        260.89        243.15        79.14 o                         
  -4  17   6        314.21        258.12        58.46 o                         
  -3  17   6          0.52        -40.63        65.17 o                         
  -2  17   6       9104.02       9606.77       210.74 o                         
  -1  17   6       4112.77       4087.59       156.27 o                         
   0  17   6        523.74        363.78       136.08 o                         
   1  17   6       1711.04       1637.05       154.85 o                         
   2  17   6       1363.31       1138.42       144.77 o                         
   3  17   6       6504.18       6816.02       285.50 o                         
   4  17   6       2687.07       2380.00       199.64 o                         
   5  17   6       1472.64       1480.70       118.10 o                         
   6  17   6         41.41         76.31       151.42 o                         
   7  17   6        529.29        457.06       205.50 o                         
 -10  18   6         13.10         10.84       316.51 o                         
  -9  18   6        484.35        651.47       302.33 o                         
  -8  18   6        116.17        -35.48       197.08 o                         
  -7  18   6        230.11         72.10        98.49 o                         
  -6  18   6        727.54        716.88       104.27 o                         
  -5  18   6        226.64        119.62        78.74 o                         
  -4  18   6        445.11        266.49        80.92 o                         
  -3  18   6         59.46         20.18        70.47 o                         
  -2  18   6        962.66        854.33        65.14 o                         
  -1  18   6          1.87         77.86        98.99 o                         
   0  18   6        243.28        234.49        82.26 o                         
   1  18   6        755.72        617.70       152.71 o                         
   2  18   6       2456.80       2437.07       153.76 o                         
   3  18   6         43.13         50.69        77.07 o                         
   4  18   6        307.57        178.88       108.65 o                         
   5  18   6        121.34       -126.33       194.07 o                         
   6  18   6         13.63        -83.73       141.29 o                         
   7  18   6        274.27        222.45       248.43 o                         
 -10  19   6       2291.67       2152.12       553.17 o                         
  -9  19   6        710.97        439.96       223.84 o                         
  -8  19   6        666.17        585.15       328.82 o                         
  -7  19   6       6684.78       7882.14       331.93 o                         
  -6  19   6        144.51        179.96       191.54 o                         
  -5  19   6       1983.88       2099.82       173.83 o                         
  -4  19   6      10859.08      11166.15       380.19 o                         
  -3  19   6        648.05        726.49        99.05 o                         
  -2  19   6       8852.26       9044.27       242.93 o                         
  -1  19   6        334.54        151.76        84.77 o                         
   0  19   6         13.81        -47.76       104.17 o                         
   1  19   6       9710.43       9731.78       260.12 o                         
   2  19   6       5947.56       6066.46       295.14 o                         
   3  19   6       2760.89       2761.30       206.21 o                         
   4  19   6       1316.63       1487.74       156.01 o                         
   5  19   6          5.58        107.85       149.77 o                         
   6  19   6       2286.79       2382.23       200.41 o                         
   7  19   6       3346.27       3363.36       326.50 o                         
 -10  20   6        343.18        627.27       330.02 o                         
  -9  20   6       1200.90        773.99       506.72 o                         
  -8  20   6       3978.05       4498.72       358.93 o                         
  -7  20   6         10.54       -112.43       112.43 o                         
  -6  20   6       6554.68       6608.28       289.04 o                         
  -5  20   6       2078.68       2138.54       129.50 o                         
  -4  20   6       1596.28       1413.55        97.95 o                         
  -3  20   6       5925.55       5633.00       171.64 o                         
  -2  20   6       2982.41       2939.67       126.86 o                         
  -1  20   6       3874.72       3568.14       181.38 o                         
   0  20   6      12390.23      12740.09       407.76 o                         
   1  20   6        367.99        207.75       114.64 o                         
   2  20   6       2073.20       2279.35       146.36 o                         
   3  20   6       4779.02       5032.08       227.68 o                         
   4  20   6         15.85         44.44       164.15 o                         
   5  20   6       3464.29       3391.94       243.19 o                         
   6  20   6       1701.78       1320.16       210.93 o                         
   7  20   6        567.14         58.29       218.90 o                         
  -9  21   6        390.53        560.82       303.66 o                         
  -8  21   6        776.61        464.02       170.78 o                         
  -7  21   6       1045.21        936.48       206.14 o                         
  -6  21   6         99.63        -82.10       190.21 o                         
  -5  21   6         97.53         42.64       119.56 o                         
  -4  21   6       5678.58       5748.19       208.74 o                         
  -3  21   6        119.18        197.63        82.78 o                         
  -2  21   6        864.08        898.14       100.57 o                         
  -1  21   6       1717.07       1679.78       159.90 o                         
   0  21   6         88.40         90.69       102.29 o                         
   1  21   6         44.76       -133.94       133.94 o                         
   2  21   6        341.64        225.49       163.74 o                         
   3  21   6        538.17        478.13       133.53 o                         
   4  21   6       1733.67       1737.04       154.99 o                         
   5  21   6        109.46        -64.16       243.97 o                         
   6  21   6         73.53        514.04       278.92 o                         
  -9  22   6        947.36        643.49       657.59 o                         
  -8  22   6        195.95         98.04       242.94 o                         
  -7  22   6         18.14         70.99       184.72 o                         
  -6  22   6          3.42         44.45       138.67 o                         
  -5  22   6        200.13        197.29       118.41 o                         
  -4  22   6        300.26        373.42       117.93 o                         
  -3  22   6        716.51        685.70       134.28 o                         
  -2  22   6        262.42        288.39        88.98 o                         
  -1  22   6         37.52         12.58       125.15 o                         
   0  22   6        456.78        412.03       129.49 o                         
   1  22   6        143.47         -6.28        99.88 o                         
   2  22   6        839.56        997.99       147.34 o                         
   3  22   6       1155.53        709.42       179.74 o                         
   4  22   6          6.62         16.43       177.94 o                         
   5  22   6       1061.73        869.57       161.60 o                         
   6  22   6         10.59        -51.75       274.86 o                         
  -9  23   6        983.29        612.46       296.36 o                         
  -8  23   6        350.44        740.74       261.14 o                         
  -7  23   6       4542.94       4491.67       385.82 o                         
  -6  23   6        138.55         96.22       138.16 o                         
  -5  23   6        284.08        227.19       151.76 o                         
  -4  23   6       4959.81       4577.05       237.36 o                         
  -3  23   6          0.63         16.65       128.19 o                         
  -2  23   6       1774.43       1891.89       125.60 o                         
  -1  23   6       2350.75       2154.96       159.18 o                         
   0  23   6       1614.60       1621.97       153.33 o                         
   1  23   6       6028.93       6320.67       257.35 o                         
   2  23   6       4141.16       4199.87       201.75 o                         
   3  23   6        637.36        468.74       141.87 o                         
   4  23   6       1932.76       1815.70       162.83 o                         
   5  23   6        359.89        -47.43       171.95 o                         
   6  23   6       1745.53       2054.31       282.87 o                         
  -8  24   6       3441.48       4028.28       375.12 o                         
  -7  24   6         11.75        178.42       224.06 o                         
  -6  24   6       4274.39       3966.72       242.09 o                         
  -5  24   6       1464.59       1489.70       191.58 o                         
  -4  24   6        393.32        151.55       153.06 o                         
  -3  24   6       6395.16       6202.97       301.13 o                         
  -2  24   6        704.49        665.35       243.75 o                         
  -1  24   6       2887.84       2806.20       177.33 o                         
   0  24   6       2211.44       1913.50       186.44 o                         
   1  24   6        935.62        957.69       266.06 o                         
   2  24   6       4472.03       5231.76       256.09 o                         
   3  24   6       4958.15       4776.63       225.43 o                         
   4  24   6         42.50       -140.95       168.08 o                         
   5  24   6       2355.14       2752.56       269.99 o                         
  -8  25   6        223.21        181.03       257.97 o                         
  -7  25   6        907.95        603.11       193.51 o                         
  -6  25   6          3.75       -210.66       210.66 o                         
  -5  25   6        248.21         37.01       140.94 o                         
  -4  25   6       1210.46       1021.42       261.19 o                         
  -3  25   6         59.48        155.05       174.00 o                         
  -2  25   6        149.96         11.83       162.06 o                         
  -1  25   6        721.18        566.72       160.63 o                         
   0  25   6        110.33         51.24       198.52 o                         
   1  25   6        681.65        659.17       172.80 o                         
   2  25   6        155.59         67.50       133.17 o                         
   3  25   6        123.66        196.07       148.63 o                         
   4  25   6        777.16        720.49       194.25 o                         
   5  25   6        476.77        702.05       334.04 o                         
  -7  26   6        462.90        401.45       224.72 o                         
  -6  26   6        558.77        617.64       199.22 o                         
  -5  26   6          1.95        102.29       209.22 o                         
  -4  26   6         18.05        -98.81       168.99 o                         
  -3  26   6       2820.55       2992.77       272.15 o                         
  -2  26   6       1413.03        972.40       303.08 o                         
  -1  26   6        101.93       -132.48       157.98 o                         
   0  26   6         21.97        -55.35       149.57 o                         
   1  26   6        638.74        502.78       149.77 o                         
   2  26   6        743.99        423.32       201.04 o                         
   3  26   6        888.19        976.25       382.79 o                         
   4  26   6         26.02          3.52       322.64 o                         
  -7  27   6       2225.29       2065.87       386.19 o                         
  -6  27   6        799.19        925.04       253.41 o                         
  -5  27   6        652.73        283.75       162.84 o                         
  -4  27   6       3432.53       3422.39       264.45 o                         
  -3  27   6         17.57         48.39       210.23 o                         
  -2  27   6       2037.70       1994.21       309.57 o                         
  -1  27   6       3176.62       3120.25       235.40 o                         
   0  27   6        457.04        351.26       196.30 o                         
   1  27   6       2822.45       2977.46       260.05 o                         
   2  27   6       1390.86       1338.99       197.42 o                         
   3  27   6        604.89        651.59       287.95 o                         
   4  27   6       2148.97       2553.35       306.82 o                         
  -6  28   6       1092.98        719.79       238.20 o                         
  -5  28   6        616.15        375.50       234.07 o                         
  -4  28   6       1104.65        952.23       227.32 o                         
  -3  28   6       3272.57       2983.83       258.45 o                         
  -2  28   6        964.44       1179.29       214.72 o                         
  -1  28   6        352.79        167.58       154.91 o                         
   0  28   6       1709.19       1781.15       238.42 o                         
   1  28   6         20.53        -87.70       185.91 o                         
   2  28   6       1652.53       1331.81       228.13 o                         
   3  28   6       2024.17       1938.63       396.83 o                         
  -5  29   6         43.98        175.50       300.26 o                         
  -4  29   6          4.63         67.38       310.67 o                         
  -3  29   6          4.32        -16.52       293.10 o                         
  -2  29   6        863.96        474.89       285.87 o                         
  -1  29   6         80.53       -182.31       192.04 o                         
   0  29   6          6.97       -189.51       285.25 o                         
   1  29   6        898.58        836.12       203.62 o                         
   2  29   6        207.43       -211.82       211.82 o                         
  -4  30   6        263.91        477.34       252.05 o                         
  -3  30   6        682.19        745.85       399.22 o                         
  -2  30   6        675.85        590.64       242.24 o                         
  -1  30   6         30.34       -103.55       240.59 o                         
   0  30   6        303.68        168.16       276.28 o                         
   1  30   6          0.26       -237.47       237.47 o                         
   2  30   6        350.28       -322.61       529.06 o                         
  -3  31   6        158.75        -13.52       257.71 o                         
  -2  31   6       2280.09       2147.81       269.12 o                         
  -1  31   6       1086.74       1204.16       240.23 o                         
   0  31   6         39.27        -72.55       222.78 o                         
 -12   1   7        900.55        810.66       329.79 o                         
 -11   1   7         40.18       -222.74       335.84 o                         
 -10   1   7       6530.57       6773.57       440.93 o                         
  -9   1   7       4657.65       4490.36       168.03 o                         
  -8   1   7       1659.52       1736.44       107.91 o                         
  -7   1   7        330.13        410.44        66.61 o                         
  -6   1   7       3707.81       3413.04        65.39 o                         
  -5   1   7      22162.27      21545.87       384.21 o                         
  -4   1   7      15593.58      15628.22       174.69 o                         
  -3   1   7          2.63          3.99        24.08 o                         
  -2   1   7       3682.89       3561.89        50.77 o                         
  -1   1   7      10315.11      10030.90       100.74 o                         
   0   1   7        934.38        773.23        56.83 o                         
   1   1   7      12053.45      12038.77       177.65 o                         
   2   1   7       8070.15       7971.74       157.41 o                         
   3   1   7         57.43          5.55        45.51 o                         
   4   1   7       5658.59       5743.12       161.46 o                         
   5   1   7        190.96         79.19       112.16 o                         
   6   1   7       1292.16       1199.95       186.53 o                         
   7   1   7       3602.06       3400.49       415.18 o                         
   8   1   7         53.89        -18.25       157.31 o                         
 -12   2   7       1152.73        428.67       233.60 o                         
 -11   2   7       4794.56       4643.38       428.37 o                         
 -10   2   7        168.97         76.22       117.69 o                         
  -9   2   7       4797.58       5236.68       379.53 o                         
  -8   2   7      10373.92      10629.71       219.10 o                         
  -7   2   7         42.18         40.24        32.89 o                         
  -6   2   7      16156.92      16236.08       266.11 o                         
  -5   2   7      12092.93      12199.33       171.58 o                         
  -4   2   7       3922.61       3919.49        84.82 o                         
  -3   2   7      19115.45      18516.72       181.62 o                         
  -2   2   7      23945.07      24584.03       226.07 o                         
  -1   2   7       7384.78       7255.42        87.56 o                         
   0   2   7      10825.93      10732.06       148.93 o                         
   1   2   7       2581.21       2728.97        70.41 o                         
   2   2   7      13161.09      13087.02       286.79 o                         
   3   2   7      18865.91      18664.68       297.94 o                         
   4   2   7        216.51        241.77        99.20 o                         
   5   2   7       7650.11       8309.44       213.08 o                         
   6   2   7       2738.89       2756.03       200.13 o                         
   7   2   7        517.08        141.07       118.97 o                         
   8   2   7       4143.74       4389.59       244.91 o                         
   9   2   7        311.07        498.35       218.81 o                         
 -12   3   7        931.68       1332.77       288.66 o                         
 -11   3   7       1565.86        986.90       158.10 o                         
 -10   3   7       4590.03       4405.16       252.40 o                         
  -9   3   7       5692.07       5942.38       221.48 o                         
  -8   3   7          6.75         84.95        79.81 o                         
  -7   3   7       2464.74       2252.34        89.20 o                         
  -6   3   7         81.06        132.58        30.21 o                         
  -5   3   7       4602.60       4461.38       105.66 o                         
  -4   3   7      13782.33      13380.18       138.33 o                         
  -3   3   7       2753.84       2710.77        51.08 o                         
  -2   3   7       1070.63       1024.68        37.22 o                         
  -1   3   7        424.29        365.14        36.46 o                         
   0   3   7      10930.41      11472.44       150.99 o                         
   1   3   7      31730.31      31922.92       382.12 o                         
   2   3   7      12125.62      12514.22       183.64 o                         
   3   3   7         38.54          8.99        63.20 o                         
   4   3   7       1778.37       1779.94       111.67 o                         
   5   3   7        239.77        415.22       123.90 o                         
   6   3   7       1124.19       1112.94       144.01 o                         
   7   3   7       1737.74       2021.99       143.09 o                         
   8   3   7        295.12        377.75       218.19 o                         
   9   3   7       1694.63       1720.15       228.33 o                         
 -12   4   7         23.90        228.34       201.40 o                         
 -11   4   7         91.47         78.26       157.31 o                         
 -10   4   7         57.55        -50.38       149.32 o                         
  -9   4   7        161.63        128.30       101.87 o                         
  -8   4   7       3091.54       2844.38       116.97 o                         
  -7   4   7        483.22        350.40        67.25 o                         
  -6   4   7        498.65        470.66        54.60 o                         
  -5   4   7        300.24        232.30        56.64 o                         
  -4   4   7        163.69        118.17        26.04 o                         
  -3   4   7       1561.93       1424.43        45.48 o                         
  -2   4   7       2894.18       2831.83        50.97 o                         
  -1   4   7        981.72       1062.81        54.30 o                         
   0   4   7        418.05        373.45        49.19 o                         
   1   4   7       6148.05       5954.49       123.95 o                         
   2   4   7       1057.38        969.61        72.15 o                         
   3   4   7         54.88         13.70        35.19 o                         
   4   4   7         63.00         78.10        66.79 o                         
   5   4   7        139.69        182.75        94.64 o                         
   6   4   7       2404.62       2337.07       206.37 o                         
   7   4   7        100.97        -84.17       122.54 o                         
   8   4   7         12.48         91.15       559.01 o                         
   9   4   7         33.92        125.77       435.96 o                         
 -12   5   7       1011.04       1448.57       481.05 o                         
 -11   5   7        423.79         71.12       172.49 o                         
 -10   5   7       4752.23       3968.03       503.71 o                         
  -9   5   7        836.61        823.76        74.22 o                         
  -8   5   7       1091.12        982.29        77.52 o                         
  -7   5   7       5921.98       6083.63       164.27 o                         
  -6   5   7        391.45        433.31        43.50 o                         
  -5   5   7        765.64        699.16        48.74 o                         
  -4   5   7      12103.74      11942.01       157.57 o                         
  -3   5   7        431.86        464.05        30.42 o                         
  -2   5   7      18180.48      17482.96       210.47 o                         
  -1   5   7       7058.82       6539.64       102.78 o                         
   0   5   7         24.76         -6.48        48.47 o                         
   1   5   7      12877.87      12586.65       198.65 o                         
   2   5   7       2509.28       2368.58        78.31 o                         
   3   5   7       2331.22       2500.20       107.90 o                         
   4   5   7       4777.91       4663.18       139.16 o                         
   5   5   7        213.59        -33.54        80.11 o                         
   6   5   7       3241.28       3429.95       159.43 o                         
   7   5   7       3430.43       4042.21       477.66 o                         
   8   5   7        732.94        458.79       260.00 o                         
 -12   6   7       1172.06        509.54       878.70 o                         
 -11   6   7       3057.31       3015.09       272.20 o                         
 -10   6   7         37.27        -51.74       282.13 o                         
  -9   6   7       6733.39       6848.88       282.84 o                         
  -8   6   7       7846.71       7968.80       238.59 o                         
  -7   6   7         53.45         78.28        67.23 o                         
  -6   6   7      16125.38      16286.52       293.65 o                         
  -5   6   7       2628.46       2344.63        86.85 o                         
  -4   6   7       6183.27       5958.99       116.33 o                         
  -3   6   7      10122.45       9618.84       115.19 o                         
  -2   6   7       3012.42       2746.62        60.85 o                         
  -1   6   7      17322.77      17478.47       204.97 o                         
   0   6   7      29115.11      28439.44       338.96 o                         
   1   6   7          6.10         38.08        54.35 o                         
   2   6   7       2696.12       2517.71        96.24 o                         
   3   6   7       6903.20       7286.53       155.75 o                         
   4   6   7       3673.03       3420.48       242.98 o                         
   5   6   7      19468.23      19674.41       450.28 o                         
   6   6   7       7179.72       7038.77       277.12 o                         
   7   6   7         28.02       -186.93       186.93 o                         
   8   6   7       2884.09       3134.33       238.74 o                         
 -12   7   7        994.89        474.74       774.75 o                         
 -11   7   7        771.31       -730.18       730.18 o                         
 -10   7   7       4366.72       4285.54       370.92 o                         
  -9   7   7        418.74        355.29        87.25 o                         
  -8   7   7         31.74         29.55        67.72 o                         
  -7   7   7       8809.83       8947.20       214.49 o                         
  -6   7   7       1045.53       1043.58        65.07 o                         
  -5   7   7        475.07        370.63        32.08 o                         
  -4   7   7      10476.94      10318.51       165.36 o                         
  -3   7   7         37.30         57.47        31.20 o                         
  -2   7   7       8607.97       9135.99       146.65 o                         
  -1   7   7       8109.58       8002.80       120.63 o                         
   0   7   7       1818.21       1926.31        65.50 o                         
   1   7   7       8273.70       7973.66       142.87 o                         
   2   7   7       4555.30       4529.80       117.15 o                         
   3   7   7       1065.12        995.67        83.01 o                         
   4   7   7       4989.08       5016.16       168.12 o                         
   5   7   7        162.38        256.80        97.82 o                         
   6   7   7       1670.87       1740.22       182.53 o                         
   7   7   7       2041.05       2345.81       230.96 o                         
   8   7   7         14.94         99.71       163.02 o                         
 -12   8   7          9.17         48.23       226.49 o                         
 -11   8   7        173.27        -77.13       217.23 o                         
 -10   8   7         48.52        230.53       124.65 o                         
  -9   8   7        752.03        757.04       171.03 o                         
  -8   8   7        310.18        324.59        77.16 o                         
  -7   8   7        552.56        595.15        76.92 o                         
  -6   8   7        557.71        531.50        61.48 o                         
  -5   8   7       1642.67       1478.10        47.68 o                         
  -4   8   7       1836.59       1783.90        75.43 o                         
  -3   8   7        244.47        187.47        45.72 o                         
  -2   8   7       1068.01       1159.75        51.13 o                         
  -1   8   7        231.44        207.77        59.28 o                         
   0   8   7       1222.06       1219.51        65.83 o                         
   1   8   7       2874.21       2871.29        92.80 o                         
   2   8   7        664.89        720.77        88.97 o                         
   3   8   7        146.49        140.56        78.43 o                         
   4   8   7       2098.09       2111.40       194.24 o                         
   5   8   7          6.84         63.48       133.68 o                         
   6   8   7        585.20        356.21        95.01 o                         
   7   8   7         49.88        144.63       114.82 o                         
   8   8   7        785.36        783.23       170.47 o                         
 -12   9   7       1347.82        595.62       938.35 o                         
 -11   9   7        763.50        574.60       392.33 o                         
 -10   9   7       1775.47       1398.25       163.68 o                         
  -9   9   7        882.15        776.67       129.29 o                         
  -8   9   7       3028.63       2741.02       159.75 o                         
  -7   9   7      13487.45      13578.06       555.48 o                         
  -6   9   7        950.44        886.94        63.59 o                         
  -5   9   7       8125.49       8243.93       168.50 o                         
  -4   9   7       9903.37      10096.62       172.35 o                         
  -3   9   7       6090.08       6152.31       106.71 o                         
  -2   9   7      15385.20      15445.41       222.99 o                         
  -1   9   7       7619.92       7836.10       119.20 o                         
   0   9   7        711.61        712.75        90.83 o                         
   1   9   7       6319.95       6231.62       174.21 o                         
   2   9   7        389.82        353.90        53.80 o                         
   3   9   7       4754.65       4291.25       164.05 o                         
   4   9   7      10166.15       9766.29       245.72 o                         
   5   9   7        648.41        588.08       121.05 o                         
   6   9   7       4599.68       4856.24       203.93 o                         
   7   9   7       3838.76       3745.67       237.48 o                         
   8   9   7         57.72         70.96       219.79 o                         
 -11  10   7       3221.61       3038.05       468.25 o                         
 -10  10   7        230.64        125.55       156.41 o                         
  -9  10   7       5446.07       5198.87       262.32 o                         
  -8  10   7      12945.92      12729.70       558.07 o                         
  -7  10   7       1130.36        998.78       132.52 o                         
  -6  10   7      10165.66      10158.33       226.54 o                         
  -5  10   7       4066.67       3894.95       104.80 o                         
  -4  10   7        556.69        590.06        39.51 o                         
  -3  10   7      31097.31      31553.62       459.27 o                         
  -2  10   7       6557.39       6281.55       113.83 o                         
  -1  10   7       1147.30       1015.48        92.68 o                         
   0  10   7      20677.64      20729.42       284.39 o                         
   1  10   7       2185.89       2065.12        82.38 o                         
   2  10   7       3734.33       3617.34       178.55 o                         
   3  10   7       7468.07       7471.86       201.08 o                         
   4  10   7        311.65        228.19       174.63 o                         
   5  10   7       8233.31       7945.05       624.87 o                         
   6  10   7       4675.32       4707.58       208.23 o                         
   7  10   7        534.80        457.44       145.53 o                         
   8  10   7       2016.52       2281.42       218.42 o                         
 -11  11   7         50.36         12.61       239.73 o                         
 -10  11   7       4068.23       4232.91       289.84 o                         
  -9  11   7       4045.07       3748.86       181.23 o                         
  -8  11   7          4.43        165.08       141.19 o                         
  -7  11   7       1054.82        903.16       113.29 o                         
  -6  11   7       1153.77       1106.09        69.06 o                         
  -5  11   7      11441.84      11762.29       232.71 o                         
  -4  11   7       4235.53       4191.97        93.44 o                         
  -3  11   7       1685.17       1728.95        82.76 o                         
  -2  11   7       1428.62       1399.81        64.84 o                         
  -1  11   7       3865.98       3765.70        97.66 o                         
   0  11   7        384.95        435.63        58.89 o                         
   1  11   7       2036.84       2026.27        84.53 o                         
   2  11   7       4370.41       4088.87       177.08 o                         
   3  11   7       2181.86       2042.44       129.03 o                         
   4  11   7        679.80        717.72       155.43 o                         
   5  11   7         84.89       -111.17       218.72 o                         
   6  11   7       2110.20       2303.72       206.78 o                         
   7  11   7       1930.69       2069.45       387.33 o                         
   8  11   7        167.50        -28.47       177.01 o                         
 -11  12   7        405.09        458.50       481.15 o                         
 -10  12   7        387.03        199.63       178.71 o                         
  -9  12   7        796.21        948.62       113.47 o                         
  -8  12   7          5.34       -112.22       112.22 o                         
  -7  12   7        477.86        626.29       108.14 o                         
  -6  12   7       3406.12       3068.31       120.03 o                         
  -5  12   7         45.20         94.00        71.65 o                         
  -4  12   7        146.38        120.44        38.52 o                         
  -3  12   7         89.45         73.25        49.68 o                         
  -2  12   7        785.61        778.91        54.62 o                         
  -1  12   7       3176.37       3346.95        91.10 o                         
   0  12   7         93.77          5.19       113.16 o                         
   1  12   7         94.36        -17.70        45.60 o                         
   2  12   7         91.14         78.17        70.43 o                         
   3  12   7       3530.23       3452.63       169.72 o                         
   4  12   7        662.65        763.73       122.75 o                         
   5  12   7        369.97        393.74       100.01 o                         
   6  12   7        406.07        164.12       122.45 o                         
   7  12   7        363.95        168.98       155.86 o                         
   8  12   7       1010.12       1082.71       202.24 o                         
 -11  13   7        143.87        -40.91       438.26 o                         
 -10  13   7       3330.46       3172.52       235.70 o                         
  -9  13   7        321.86        262.61       112.93 o                         
  -8  13   7         10.91        -49.07       224.67 o                         
  -7  13   7       4366.16       4244.08       208.34 o                         
  -6  13   7        629.25        458.10        66.45 o                         
  -5  13   7       9670.78       9888.24       292.26 o                         
  -4  13   7       7967.59       8046.54       164.64 o                         
  -3  13   7        280.88        255.96        56.07 o                         
  -2  13   7       1036.54       1139.90        64.81 o                         
  -1  13   7       8877.11       8900.41       173.30 o                         
   0  13   7       3828.85       3865.47       117.99 o                         
   1  13   7       4926.57       5015.11       114.46 o                         
   2  13   7       5444.07       5542.22       153.05 o                         
   3  13   7        285.95        340.82        81.58 o                         
   4  13   7       8089.51       8262.02       261.92 o                         
   5  13   7        522.66        262.27       141.83 o                         
   6  13   7        898.94        915.91       422.17 o                         
   7  13   7       2552.84       2608.89       288.75 o                         
   8  13   7        416.80        274.88       197.51 o                         
 -11  14   7       2375.84       2689.29       378.91 o                         
 -10  14   7        212.93        305.30       161.66 o                         
  -9  14   7       3398.38       3361.03       337.78 o                         
  -8  14   7       5006.02       5079.31       244.24 o                         
  -7  14   7        604.68        273.68       112.79 o                         
  -6  14   7       7971.96       8290.10       230.76 o                         
  -5  14   7       4950.93       4908.77       167.33 o                         
  -4  14   7        102.00         51.33        46.66 o                         
  -3  14   7      19912.52      21312.27       378.41 o                         
  -2  14   7       2218.04       2214.93       107.06 o                         
  -1  14   7       3466.98       3574.27       112.05 o                         
   0  14   7       8353.90       8933.11       183.99 o                         
   1  14   7       2258.03       2319.03        93.48 o                         
   2  14   7       9049.76       9433.59       195.63 o                         
   3  14   7       7341.34       7591.94       267.06 o                         
   4  14   7        194.62        164.12        93.70 o                         
   5  14   7       4756.82       5504.17       210.86 o                         
   6  14   7       2075.47       3113.14       263.26 o                         
   7  14   7       1420.55       1216.53       156.40 o                         
 -11  15   7        757.32        108.04       758.54 o                         
 -10  15   7        883.86        858.32       193.41 o                         
  -9  15   7        275.36        358.71       190.93 o                         
  -8  15   7         33.54        102.73       121.59 o                         
  -7  15   7       2948.96       2704.58       131.85 o                         
  -6  15   7        378.81        414.13        75.86 o                         
  -5  15   7       3488.17       3275.85       152.15 o                         
  -4  15   7       9548.45       9527.24       266.27 o                         
  -3  15   7       1238.07       1084.31        60.55 o                         
  -2  15   7        378.70        323.06        52.06 o                         
  -1  15   7         29.12         25.77        73.96 o                         
   0  15   7         31.36         48.96        54.18 o                         
   1  15   7       8266.59       8636.53       209.86 o                         
   2  15   7       1269.00       1249.59        93.98 o                         
   3  15   7       4335.06       4346.57       175.91 o                         
   4  15   7       1831.69       1866.69       152.27 o                         
   5  15   7        788.79        580.31       150.56 o                         
   6  15   7       1342.33       1400.74       156.66 o                         
   7  15   7       1359.67       1328.33       241.04 o                         
 -11  16   7        311.05        263.22       297.25 o                         
 -10  16   7         28.24         95.47       452.15 o                         
  -9  16   7         33.97       -127.07       219.57 o                         
  -8  16   7        733.89        824.62       234.14 o                         
  -7  16   7       1925.03       1733.50       193.94 o                         
  -6  16   7       2074.93       2178.02       145.97 o                         
  -5  16   7         80.53        212.28        71.12 o                         
  -4  16   7        163.16        157.49        76.93 o                         
  -3  16   7         70.33        -66.03        77.43 o                         
  -2  16   7        103.88        -17.91        51.52 o                         
  -1  16   7        807.81        773.12        67.01 o                         
   0  16   7        287.61        193.88        70.51 o                         
   1  16   7        323.14        482.05       105.15 o                         
   2  16   7       1628.11       1567.67       178.62 o                         
   3  16   7       2170.10       2028.56       166.67 o                         
   4  16   7        758.90        490.55       113.98 o                         
   5  16   7        171.51        171.18       146.72 o                         
   6  16   7          2.14        165.98       159.99 o                         
   7  16   7        226.24        316.43       203.66 o                         
 -10  17   7       1691.16       1485.71       289.50 o                         
  -9  17   7        273.55        185.63       224.28 o                         
  -8  17   7       4011.00       3674.52       283.04 o                         
  -7  17   7       5547.61       5966.72       251.37 o                         
  -6  17   7       1063.06       1064.06       130.57 o                         
  -5  17   7       3186.88       3174.83       139.77 o                         
  -4  17   7       7632.68       8058.65       228.27 o                         
  -3  17   7        184.08        161.92        64.45 o                         
  -2  17   7       8275.35       8424.79       205.98 o                         
  -1  17   7       9009.37       9277.04       223.15 o                         
   0  17   7        893.17        687.80        88.75 o                         
   1  17   7       5741.07       6154.59       190.82 o                         
   2  17   7        812.29        694.21       127.25 o                         
   3  17   7       2828.32       2884.39       140.15 o                         
   4  17   7       5735.85       5630.54       248.67 o                         
   5  17   7        360.19        317.37       128.14 o                         
   6  17   7       2148.39       2191.80       269.27 o                         
   7  17   7       3348.91       3352.75       489.90 o                         
 -10  18   7        254.49        580.81       262.87 o                         
  -9  18   7       4521.13       4734.70       577.90 o                         
  -8  18   7       1149.79       1029.24       285.61 o                         
  -7  18   7         29.66        -86.28        86.28 o                         
  -6  18   7       4688.66       4833.97       190.01 o                         
  -5  18   7       9972.63      10337.10       332.42 o                         
  -4  18   7       6282.60       6293.49       197.39 o                         
  -3  18   7       2857.10       2822.99       111.25 o                         
  -2  18   7       2072.05       2130.72        95.82 o                         
  -1  18   7       3858.43       3908.23       174.06 o                         
   0  18   7      10668.56      10877.20       303.53 o                         
   1  18   7         42.37         -8.46       151.88 o                         
   2  18   7       3599.07       3876.64       187.54 o                         
   3  18   7       4487.45       4713.65       238.70 o                         
   4  18   7        588.20        632.67       127.08 o                         
   5  18   7       3841.23       3435.57       214.83 o                         
   6  18   7       1000.49       1066.35       172.67 o                         
   7  18   7        147.46       -198.56       198.56 o                         
 -10  19   7        292.44        357.77       830.22 o                         
  -9  19   7       1249.96       1476.29       309.67 o                         
  -8  19   7        898.59        535.82       289.96 o                         
  -7  19   7         37.90         25.10       120.97 o                         
  -6  19   7          1.66        -78.52        78.52 o                         
  -5  19   7       2503.80       2700.71       123.79 o                         
  -4  19   7       5574.77       5750.36       192.08 o                         
  -3  19   7       2820.92       2608.58       146.03 o                         
  -2  19   7         13.43         75.44        70.58 o                         
  -1  19   7          6.34        118.90        99.78 o                         
   0  19   7       1608.97       1613.00       136.54 o                         
   1  19   7       3767.63       3785.10       211.76 o                         
   2  19   7       1733.27       1690.11       180.20 o                         
   3  19   7          3.52        -41.75       128.55 o                         
   4  19   7        231.88        267.22       154.56 o                         
   5  19   7          2.15         11.21       140.86 o                         
   6  19   7        572.84        373.09       181.28 o                         
  -9  20   7        387.50        255.26       267.95 o                         
  -8  20   7         55.45         56.19       168.50 o                         
  -7  20   7        193.26          1.33       155.04 o                         
  -6  20   7        695.05        647.95        95.66 o                         
  -5  20   7         38.89         18.84        83.01 o                         
  -4  20   7         18.27        -59.54       172.57 o                         
  -3  20   7        306.13        309.58        81.97 o                         
  -2  20   7          3.65        -43.89        72.96 o                         
  -1  20   7        998.78       1085.07       216.69 o                         
   0  20   7       1428.46       1092.21       167.43 o                         
   1  20   7         39.97        103.05       134.34 o                         
   2  20   7        227.42        333.77       133.84 o                         
   3  20   7        140.41        -35.58       158.34 o                         
   4  20   7        544.40        362.48       153.70 o                         
   5  20   7        753.25        879.64       134.44 o                         
   6  20   7         94.59       -237.61       380.31 o                         
  -9  21   7        540.56        596.36       510.32 o                         
  -8  21   7        692.50        839.27       261.08 o                         
  -7  21   7       8443.74       8917.53       432.92 o                         
  -6  21   7        586.71        470.22       122.00 o                         
  -5  21   7         25.08         19.42       132.06 o                         
  -4  21   7       2259.24       2662.97       213.93 o                         
  -3  21   7       1187.47        901.72       123.95 o                         
  -2  21   7       8991.41       8917.57       275.88 o                         
  -1  21   7       4198.99       4389.25       246.57 o                         
   0  21   7        358.36        297.62       131.77 o                         
   1  21   7       5013.75       5124.28       210.26 o                         
   2  21   7       1351.90       1190.08       156.84 o                         
   3  21   7       2628.31       2708.37       197.31 o                         
   4  21   7       4074.17       4558.82       241.41 o                         
   5  21   7        708.49        721.95       201.16 o                         
   6  21   7        949.73       1583.75       302.92 o                         
  -9  22   7       1474.50       1484.86       298.47 o                         
  -8  22   7       5065.93       4386.04       399.52 o                         
  -7  22   7        144.12       -229.48       229.48 o                         
  -6  22   7       1591.75       1516.59       209.39 o                         
  -5  22   7       2022.32       1811.15       174.86 o                         
  -4  22   7         11.26        -89.06        91.21 o                         
  -3  22   7       7976.38       8338.40       292.65 o                         
  -2  22   7        617.78        567.32        94.75 o                         
  -1  22   7       3292.49       3217.67       184.41 o                         
   0  22   7       8219.82       8151.37       340.71 o                         
   1  22   7       2280.85       2067.73       179.22 o                         
   2  22   7       3005.92       2936.12       170.49 o                         
   3  22   7       2180.28       1978.01       191.01 o                         
   4  22   7          9.63         95.79       183.23 o                         
   5  22   7       2910.91       3153.21       269.22 o                         
  -8  23   7        566.78        459.18       254.93 o                         
  -7  23   7        694.67        492.18       254.77 o                         
  -6  23   7        254.63        215.83       162.30 o                         
  -5  23   7       2203.94       1876.15       180.04 o                         
  -4  23   7       2151.20       1938.72       186.02 o                         
  -3  23   7          3.39        119.23       103.69 o                         
  -2  23   7        429.27        485.66       123.56 o                         
  -1  23   7        782.58        657.74       139.24 o                         
   0  23   7        807.83        621.29       128.99 o                         
   1  23   7         93.58         -6.58       231.18 o                         
   2  23   7        435.46        631.55       148.71 o                         
   3  23   7          0.96         45.42       184.00 o                         
   4  23   7        809.20        610.13       204.07 o                         
   5  23   7         23.29        -54.13       186.93 o                         
  -8  24   7         74.31       -290.15       291.22 o                         
  -7  24   7         40.07         43.67       182.61 o                         
  -6  24   7        228.82        543.22       176.93 o                         
  -5  24   7       1310.01       1075.40       158.54 o                         
  -4  24   7        873.93        720.75       145.84 o                         
  -3  24   7       1145.77       1103.24       136.34 o                         
  -2  24   7         16.91        177.57       120.02 o                         
  -1  24   7         25.22       -134.52       134.52 o                         
   0  24   7        616.27        358.98       134.44 o                         
   1  24   7         97.92        -31.19       267.49 o                         
   2  24   7        832.02        615.78       159.01 o                         
   3  24   7       1862.42       1463.41       223.16 o                         
   4  24   7         24.57         92.44       224.30 o                         
   5  24   7        275.52        141.10       181.57 o                         
  -8  25   7        310.97        182.44       297.15 o                         
  -7  25   7       2239.27       2738.68       297.95 o                         
  -6  25   7        957.33       1034.71       344.47 o                         
  -5  25   7       1643.10       1451.10       183.50 o                         
  -4  25   7        804.35        699.12       152.21 o                         
  -3  25   7        482.74        389.18       300.32 o                         
  -2  25   7       5154.26       5039.14       314.46 o                         
  -1  25   7       6212.67       5770.25       415.44 o                         
   0  25   7        403.73       -108.63       186.35 o                         
   1  25   7       3015.34       2643.73       189.58 o                         
   2  25   7        846.03        644.87       168.71 o                         
   3  25   7        322.22        671.58       200.56 o                         
   4  25   7       4603.11       4933.44       388.23 o                         
  -7  26   7         19.96        336.79       292.76 o                         
  -6  26   7       1517.42       1665.13       236.42 o                         
  -5  26   7        697.04        655.54       223.18 o                         
  -4  26   7        498.90        124.30       178.35 o                         
  -3  26   7       5106.18       5171.75       449.05 o                         
  -2  26   7        636.47        481.43       199.83 o                         
  -1  26   7       1628.69       1544.75       191.89 o                         
   0  26   7       2050.84       2156.92       201.07 o                         
   1  26   7        416.10        393.65       159.54 o                         
   2  26   7       3824.71       3757.66       258.01 o                         
   3  26   7       1837.18       1647.22       332.98 o                         
   4  26   7        188.19        137.34       217.00 o                         
  -6  27   7         63.28       -175.44       255.16 o                         
  -5  27   7          2.17       -164.32       240.59 o                         
  -4  27   7        644.21        195.33       208.53 o                         
  -3  27   7         39.46        135.04       227.06 o                         
  -2  27   7        410.93        -82.44       355.84 o                         
  -1  27   7          2.89       -246.08       246.08 o                         
   0  27   7         78.71         -2.85       182.32 o                         
   1  27   7       2362.40       2706.71       368.51 o                         
   2  27   7        174.85        -51.03       264.76 o                         
   3  27   7        217.27       -272.39       272.39 o                         
  -6  28   7        225.17        189.21       272.65 o                         
  -5  28   7        632.05        387.59       209.31 o                         
  -4  28   7         48.41        291.73       224.26 o                         
  -3  28   7        672.66       1125.34       234.12 o                         
  -2  28   7         66.95       -121.73       232.47 o                         
  -1  28   7          2.75       -111.91       240.21 o                         
   0  28   7         68.58        173.31       202.21 o                         
   1  28   7         75.85        416.72       241.68 o                         
   2  28   7       1176.09       1253.54       248.43 o                         
  -5  29   7       1116.86       1550.85       315.04 o                         
  -4  29   7        305.15        213.70       218.43 o                         
  -3  29   7         77.95        162.08       198.82 o                         
  -2  29   7       3919.89       4170.60       602.10 o                         
  -1  29   7       1236.43       1400.25       266.37 o                         
   0  29   7          4.75       -155.81       208.97 o                         
   1  29   7       2789.03       2780.98       324.69 o                         
  -4  30   7        129.66        234.80       207.91 o                         
  -3  30   7       1304.95       1245.60       328.68 o                         
  -2  30   7        298.39        377.93       350.88 o                         
  -1  30   7        948.77        825.77       285.13 o                         
   0  30   7       2265.59       1506.05       343.25 o                         
 -12   0   8       1213.92       1028.27       369.79 o                         
 -11   0   8       2159.36       2108.20       352.57 o                         
 -10   0   8        211.20        206.13       351.16 o                         
  -9   0   8      14723.54      15977.01       494.43 o                         
  -8   0   8       8497.80       9080.10       295.57 o                         
  -7   0   8        121.05        230.08       106.22 o                         
  -6   0   8       6277.71       6140.41       310.23 o                         
  -5   0   8       6144.56       6316.43       138.28 o                         
  -4   0   8        389.66        392.31        38.01 o                         
  -3   0   8      45871.95      45345.93       592.45 o                         
  -2   0   8      15457.18      15831.63       210.34 o                         
  -1   0   8       2369.11       2343.50       132.24 o                         
   0   0   8       6944.68       6900.95       200.45 o                         
   1   0   8       2825.63       2571.38       144.17 o                         
   2   0   8       7165.81       6899.09       202.54 o                         
   3   0   8       8541.35       8572.85       309.56 o                         
   4   0   8        110.62        483.59       177.38 o                         
   5   0   8      15003.65      15525.42       500.02 o                         
   6   0   8       3238.62       2754.60       216.35 o                         
   7   0   8       1057.49       1033.37       223.98 o                         
 -12   1   8       1506.77       1508.60       327.95 o                         
 -11   1   8         40.65        -77.61       174.03 o                         
 -10   1   8       5964.89       6448.89       304.60 o                         
  -9   1   8        224.46        210.79        75.66 o                         
  -8   1   8        861.28        838.37       137.48 o                         
  -7   1   8      15144.76      15420.39       287.95 o                         
  -6   1   8       5355.29       5184.41        90.58 o                         
  -5   1   8       1873.65       1897.45        46.09 o                         
  -4   1   8       1256.32       1168.65        34.99 o                         
  -3   1   8       6786.42       7231.19        86.71 o                         
  -2   1   8         93.50        157.72        29.20 o                         
  -1   1   8      19351.65      19262.91       180.95 o                         
   0   1   8       1078.90       1024.13        96.38 o                         
   1   1   8       8699.91       8979.94       155.33 o                         
   2   1   8       6936.26       6939.65       165.25 o                         
   3   1   8       1107.45       1111.57       133.17 o                         
   4   1   8       2353.06       2333.96       196.94 o                         
   5   1   8        169.32         71.54        82.02 o                         
   6   1   8       4803.93       4786.62       318.42 o                         
   7   1   8       6059.36       5768.80       347.95 o                         
   8   1   8         87.27        -48.85       235.95 o                         
 -12   2   8         12.51       -280.06       323.00 o                         
 -11   2   8        136.18       -103.24       245.02 o                         
 -10   2   8          0.31        121.68       275.50 o                         
  -9   2   8        565.77        479.04        93.38 o                         
  -8   2   8        120.83         88.90        82.09 o                         
  -7   2   8        327.91        321.65        39.50 o                         
  -6   2   8        930.92        810.20        46.64 o                         
  -5   2   8         68.34         51.09        23.59 o                         
  -4   2   8         60.85         50.84        23.32 o                         
  -3   2   8        413.00        386.53        32.01 o                         
  -2   2   8        272.29        226.68        34.21 o                         
  -1   2   8       4161.02       4285.30        84.40 o                         
   0   2   8         89.32        154.75        46.32 o                         
   1   2   8        852.65        854.13        66.30 o                         
   2   2   8       9723.69       9985.33       199.46 o                         
   3   2   8         17.99         50.93        65.34 o                         
   4   2   8        683.93        623.16        93.30 o                         
   5   2   8          3.23       -121.00       121.00 o                         
   6   2   8        549.78        306.96       134.50 o                         
   7   2   8        101.01         35.96       121.07 o                         
   8   2   8         61.13        182.31       141.41 o                         
 -12   3   8        880.49       1090.71       266.29 o                         
 -11   3   8         42.20        -34.47       149.71 o                         
 -10   3   8       4003.78       4438.75       249.46 o                         
  -9   3   8        882.67       1057.72       145.68 o                         
  -8   3   8       1501.52       1584.07       109.26 o                         
  -7   3   8       6809.61       7044.29       150.44 o                         
  -6   3   8       1612.36       1477.19        99.57 o                         
  -5   3   8       8068.83       8134.15       116.07 o                         
  -4   3   8       3443.74       3174.59        61.81 o                         
  -3   3   8       1458.98       1540.69        41.00 o                         
  -2   3   8      36990.48      37270.61       341.50 o                         
  -1   3   8       2430.12       2305.03        63.73 o                         
   0   3   8        717.65        791.60        60.74 o                         
   1   3   8       7625.13       7772.40       182.84 o                         
   2   3   8       4009.30       4181.33        91.58 o                         
   3   3   8       4361.71       4182.83       263.06 o                         
   4   3   8       7490.93       7402.68       253.25 o                         
   5   3   8        110.11        -31.71        75.00 o                         
   6   3   8        905.57        764.51       126.12 o                         
   7   3   8       2954.02       2871.61       171.46 o                         
   8   3   8         86.76        243.93       179.56 o                         
 -12   4   8       1130.27       1052.70       305.74 o                         
 -11   4   8       5784.39       5788.52       408.54 o                         
 -10   4   8        139.02        116.89       160.23 o                         
  -9   4   8       4046.49       4347.58       258.62 o                         
  -8   4   8       8002.58       8654.45       240.13 o                         
  -7   4   8       1175.45       1282.09        73.41 o                         
  -6   4   8      10009.83      10007.00       277.17 o                         
  -5   4   8       1873.97       1734.22        48.00 o                         
  -4   4   8       8081.51       8199.10       111.47 o                         
  -3   4   8      21114.72      21554.99       221.77 o                         
  -2   4   8       8947.46       9120.08       154.78 o                         
  -1   4   8      11693.02      11635.80       176.28 o                         
   0   4   8       7990.36       7795.46       140.66 o                         
   1   4   8        226.11        198.80        49.70 o                         
   2   4   8      19446.08      20294.61       273.32 o                         
   3   4   8      12673.04      12931.76       241.64 o                         
   4   4   8        245.81        221.09        74.38 o                         
   5   4   8       3619.17       3324.54       324.65 o                         
   6   4   8       2769.89       2801.30       168.49 o                         
   7   4   8       1111.25        692.94       422.29 o                         
   8   4   8       5338.30       5043.47       329.15 o                         
 -12   5   8       2028.66       1799.87       219.94 o                         
 -11   5   8         45.12        206.61       156.80 o                         
 -10   5   8        104.18         50.97       126.40 o                         
  -9   5   8       1383.64       1413.15       169.87 o                         
  -8   5   8       1342.66       1330.42        85.11 o                         
  -7   5   8      10269.92      10668.54       265.62 o                         
  -6   5   8       2180.51       2188.84        84.21 o                         
  -5   5   8       3331.01       3286.31        65.94 o                         
  -4   5   8       2474.64       2626.63        59.81 o                         
  -3   5   8       1217.18       1132.83        56.58 o                         
  -2   5   8      26899.12      28082.42       332.05 o                         
  -1   5   8       4349.00       4198.44       169.90 o                         
   0   5   8         19.57         84.79        50.02 o                         
   1   5   8       5621.62       5556.26       132.39 o                         
   2   5   8        586.56        737.29        81.61 o                         
   3   5   8        381.32        292.62        72.40 o                         
   4   5   8       4864.33       4588.81       230.82 o                         
   5   5   8        635.01        535.06       124.22 o                         
   6   5   8       1031.58        958.18       141.75 o                         
   7   5   8       2233.62       1904.09       248.71 o                         
   8   5   8         22.08        300.44       179.34 o                         
 -12   6   8         12.43        -94.62       264.96 o                         
 -11   6   8         35.67        444.73       271.82 o                         
 -10   6   8          9.77        -40.47       119.99 o                         
  -9   6   8       1708.59       1370.78       113.09 o                         
  -8   6   8        237.13        263.67        71.14 o                         
  -7   6   8          1.21        162.63        69.88 o                         
  -6   6   8         58.39         42.43        54.73 o                         
  -5   6   8         77.87         19.41        24.65 o                         
  -4   6   8        394.31        402.86        46.55 o                         
  -3   6   8        387.31        478.63        40.62 o                         
  -2   6   8       1221.71       1355.83        58.09 o                         
  -1   6   8         12.02        -15.29        45.70 o                         
   0   6   8         47.65         36.95        46.82 o                         
   1   6   8        115.74        164.18        44.16 o                         
   2   6   8        732.15        655.65        95.80 o                         
   3   6   8        233.20        271.30        89.40 o                         
   4   6   8        677.73        697.62        90.91 o                         
   5   6   8        279.28        292.63       118.85 o                         
   6   6   8        122.92         13.85       134.08 o                         
   7   6   8          2.41        156.84       138.08 o                         
   8   6   8         30.06        264.09       221.94 o                         
 -12   7   8       2253.46       1973.66       334.25 o                         
 -11   7   8       1186.10         73.27       731.54 o                         
 -10   7   8        499.26        521.96       145.65 o                         
  -9   7   8       2144.53       1876.55       196.39 o                         
  -8   7   8        323.55        256.90        63.66 o                         
  -7   7   8       9294.66       8862.69       246.33 o                         
  -6   7   8        138.29        153.09        56.32 o                         
  -5   7   8       3106.29       2968.85        89.86 o                         
  -4   7   8      14694.56      14004.77       256.15 o                         
  -3   7   8       2036.26       2061.41        56.35 o                         
  -2   7   8       3632.65       3626.95       128.74 o                         
  -1   7   8       3260.24       3163.41       103.00 o                         
   0   7   8         40.59         47.27        44.12 o                         
   1   7   8       9941.82       9927.14       214.72 o                         
   2   7   8       2084.94       2110.44        94.18 o                         
   3   7   8       1651.03       1440.83       117.05 o                         
   4   7   8       6509.56       7113.17       196.16 o                         
   5   7   8       2736.53       2696.46       296.01 o                         
   6   7   8       1550.39       1467.81       178.51 o                         
   7   7   8       2035.03       1503.20       218.94 o                         
   8   7   8        111.42         48.16       201.43 o                         
 -12   8   8       2102.54        869.94       302.60 o                         
 -11   8   8       6231.95       6953.85       629.41 o                         
 -10   8   8        638.31        580.33       198.71 o                         
  -9   8   8       3547.12       3799.82       257.46 o                         
  -8   8   8       8016.24       7670.65       422.88 o                         
  -7   8   8          0.58          8.31        87.44 o                         
  -6   8   8       6563.56       6685.94       190.42 o                         
  -5   8   8       4460.67       4397.52        96.97 o                         
  -4   8   8       2784.74       2629.23        89.74 o                         
  -3   8   8      24570.69      24697.84       341.41 o                         
  -2   8   8      11245.99      10609.66       149.28 o                         
  -1   8   8       1241.90       1139.30        65.93 o                         
   0   8   8       8023.47       8125.41       167.17 o                         
   1   8   8       1032.98        955.31        90.78 o                         
   2   8   8       8235.64       8294.09       170.21 o                         
   3   8   8      18558.62      17895.11       552.83 o                         
   4   8   8         77.69        169.12        92.10 o                         
   5   8   8       5747.31       5870.65       329.02 o                         
   6   8   8       1232.01        919.10       167.26 o                         
   7   8   8        424.78        486.91       128.94 o                         
   8   8   8       6602.40       6902.95       985.11 o                         
 -11   9   8        191.36        376.95       249.19 o                         
 -10   9   8       2331.20       2174.48       407.91 o                         
  -9   9   8        934.27       1032.26       116.50 o                         
  -8   9   8       1383.00       1264.55       145.37 o                         
  -7   9   8       2183.48       2091.73       119.03 o                         
  -6   9   8        594.26        592.30        86.17 o                         
  -5   9   8       6225.33       6188.59       134.87 o                         
  -4   9   8       3181.35       3313.72        78.35 o                         
  -3   9   8        146.35        165.05        43.49 o                         
  -2   9   8       2780.88       2539.11        98.33 o                         
  -1   9   8       5050.21       5256.27       121.72 o                         
   0   9   8       1321.53       1325.05        74.02 o                         
   1   9   8       5095.38       5128.58       145.43 o                         
   2   9   8       1443.17       1386.79        89.56 o                         
   3   9   8        477.94        462.14        72.25 o                         
   4   9   8       4258.84       4547.71       281.04 o                         
   5   9   8         30.13        -54.84       101.38 o                         
   6   9   8       1754.75       1316.60       139.55 o                         
   7   9   8        771.15        744.54       164.74 o                         
   8   9   8          1.22        133.97       214.31 o                         
 -11  10   8        276.36        218.97       220.82 o                         
 -10  10   8         15.66         22.40       324.96 o                         
  -9  10   8         36.25         79.17       114.30 o                         
  -8  10   8        260.17         61.64       210.36 o                         
  -7  10   8         59.67         86.07        93.31 o                         
  -6  10   8       2817.55       2762.04       123.82 o                         
  -5  10   8       1981.10       1986.17        96.21 o                         
  -4  10   8        337.08        321.94        59.22 o                         
  -3  10   8          7.09         -2.26        39.81 o                         
  -2  10   8         26.72         70.27        49.21 o                         
  -1  10   8      11340.95      11715.55       210.97 o                         
   0  10   8       6726.10       7126.90       151.21 o                         
   1  10   8        443.55        429.67        64.80 o                         
   2  10   8       4895.28       5087.06       163.03 o                         
   3  10   8        113.12        122.19        78.51 o                         
   4  10   8        637.63        437.35        94.32 o                         
   5  10   8          7.31         17.79       148.07 o                         
   6  10   8         52.03        -13.30       101.96 o                         
   7  10   8        144.63        196.93       133.20 o                         
 -11  11   8        119.75        -26.69       891.38 o                         
 -10  11   8       1133.81       1350.75       171.50 o                         
  -9  11   8       1311.23       1445.40       183.86 o                         
  -8  11   8       2520.38       2206.12       158.48 o                         
  -7  11   8      13261.77      14042.47       530.80 o                         
  -6  11   8        576.15        484.62        68.81 o                         
  -5  11   8       5000.37       4833.11       130.11 o                         
  -4  11   8       5325.11       5323.46       128.04 o                         
  -3  11   8        614.22        551.40        85.17 o                         
  -2  11   8      10425.89      10134.52       156.47 o                         
  -1  11   8       5027.91       5067.15       117.44 o                         
   0  11   8        981.51        931.86        72.61 o                         
   1  11   8       2633.61       2495.84       214.45 o                         
   2  11   8       4074.00       4048.86       142.36 o                         
   3  11   8       5499.09       5602.54       193.85 o                         
   4  11   8       7330.13       7689.68       218.01 o                         
   5  11   8         12.01        -18.53        89.80 o                         
   6  11   8       1623.95       1780.39       181.08 o                         
   7  11   8       3302.24       3107.84       208.18 o                         
 -11  12   8       1337.19       1853.75       345.67 o                         
 -10  12   8        472.77        396.16       228.87 o                         
  -9  12   8       4147.91       4091.74       405.94 o                         
  -8  12   8      12266.76      12767.96       522.28 o                         
  -7  12   8        671.22        521.12       128.48 o                         
  -6  12   8       6669.51       6609.07       205.08 o                         
  -5  12   8       5436.12       5289.36       159.16 o                         
  -4  12   8        448.26        441.93        54.01 o                         
  -3  12   8      20194.54      21364.34       331.24 o                         
  -2  12   8       2611.95       2391.98       105.06 o                         
  -1  12   8       1697.57       1827.01        82.93 o                         
   0  12   8       8444.08       8808.35       170.90 o                         
   1  12   8         11.75        -48.45        60.81 o                         
   2  12   8      15391.49      16171.67       507.76 o                         
   3  12   8       6549.65       7354.89       236.00 o                         
   4  12   8         60.57       -105.48       141.58 o                         
   5  12   8       4136.17       4397.80       210.24 o                         
   6  12   8       2172.02       2381.57       179.90 o                         
   7  12   8       1677.30       1407.10       195.32 o                         
 -11  13   8         28.22       -303.02       665.99 o                         
 -10  13   8       1306.89       1079.60       167.74 o                         
  -9  13   8        728.61        545.11       131.30 o                         
  -8  13   8       2496.31       2348.11       355.88 o                         
  -7  13   8       3679.30       3523.50       175.74 o                         
  -6  13   8       3292.37       3193.36       132.29 o                         
  -5  13   8        747.49        641.37        63.61 o                         
  -4  13   8       2150.97       2112.08        82.34 o                         
  -3  13   8        117.99         86.29        44.36 o                         
  -2  13   8       4372.67       4376.41       119.02 o                         
  -1  13   8        974.01        805.63        67.18 o                         
   0  13   8          4.34         16.78        53.11 o                         
   1  13   8       2259.76       2262.80        98.09 o                         
   2  13   8       1791.60       1804.10       212.17 o                         
   3  13   8       2054.66       2163.96       134.29 o                         
   4  13   8       1421.77       1504.08       132.64 o                         
   5  13   8        150.47        128.70       117.59 o                         
   6  13   8       1372.01       1673.52       222.26 o                         
   7  13   8        693.63        520.34       197.36 o                         
 -11  14   8         22.46       -542.20       783.31 o                         
 -10  14   8        284.68        139.38       183.17 o                         
  -9  14   8        149.76         78.99       163.96 o                         
  -8  14   8       1641.03       1884.69       238.79 o                         
  -7  14   8       2093.03       2129.02       164.07 o                         
  -6  14   8         82.59        134.27        74.72 o                         
  -5  14   8         64.23         47.88        62.60 o                         
  -4  14   8        133.18        102.39        56.11 o                         
  -3  14   8          3.67        -12.41        41.70 o                         
  -2  14   8        226.77        301.29        60.24 o                         
  -1  14   8       1766.61       1698.94       104.30 o                         
   0  14   8       1538.97       1518.04        73.52 o                         
   1  14   8       1107.40       1166.24        85.30 o                         
   2  14   8        104.59         70.09        89.64 o                         
   3  14   8       1592.36       1302.11       150.55 o                         
   4  14   8        540.80        419.77       127.97 o                         
   5  14   8       1299.83       1042.85       179.82 o                         
   6  14   8        340.01       -104.10       173.16 o                         
   7  14   8         13.76         -6.18       227.11 o                         
 -11  15   8         70.81        395.57       469.25 o                         
 -10  15   8       3622.95       3384.58       292.04 o                         
  -9  15   8        447.73        222.53       343.06 o                         
  -8  15   8       1450.48       1471.82       183.56 o                         
  -7  15   8       2818.30       2970.39       217.30 o                         
  -6  15   8       1485.41       1193.99       116.22 o                         
  -5  15   8       9772.73      10107.08       315.05 o                         
  -4  15   8       4443.87       4569.37       135.58 o                         
  -3  15   8         99.35         41.30        55.80 o                         
  -2  15   8       6163.57       6236.68       142.97 o                         
  -1  15   8       8052.07       8244.98       180.27 o                         
   0  15   8       1593.60       1604.88        96.33 o                         
   1  15   8       6484.02       6778.61       196.45 o                         
   2  15   8       4360.99       4509.58       218.18 o                         
   3  15   8       1237.24       1240.54       138.60 o                         
   4  15   8       5642.02       6121.81       337.31 o                         
   5  15   8         82.45        201.43       147.03 o                         
   6  15   8       2462.19       2532.47       199.92 o                         
   7  15   8       3920.69       3887.69       292.99 o                         
 -10  16   8        116.64        142.35       203.47 o                         
  -9  16   8       3901.53       4384.79       302.13 o                         
  -8  16   8       3864.81       3767.69       214.85 o                         
  -7  16   8          5.53       -148.08       148.08 o                         
  -6  16   8       5553.69       5432.33       236.59 o                         
  -5  16   8       3894.10       4031.90       185.36 o                         
  -4  16   8       2389.05       2216.87       113.92 o                         
  -3  16   8       5282.41       5187.59       142.88 o                         
  -2  16   8       2291.22       2365.81       107.50 o                         
  -1  16   8       7433.11       7602.35       208.73 o                         
   0  16   8      10628.68      10710.27       321.17 o                         
   1  16   8       1856.22       1774.68       184.97 o                         
   2  16   8       2699.78       2914.52       169.81 o                         
   3  16   8       7093.74       7507.50       261.65 o                         
   4  16   8        485.22        222.72       241.55 o                         
   5  16   8       3308.20       3755.66       197.08 o                         
   6  16   8       2687.04       2566.66       227.42 o                         
 -10  17   8         92.04         26.16       216.87 o                         
  -9  17   8        136.06        227.70       200.50 o                         
  -8  17   8       1510.97       1387.79       202.07 o                         
  -7  17   8       1816.93       1695.23       167.93 o                         
  -6  17   8       2421.76       2263.76       151.52 o                         
  -5  17   8        203.70        185.19        82.34 o                         
  -4  17   8        679.05        592.33        89.54 o                         
  -3  17   8        546.99        453.36        71.24 o                         
  -2  17   8       2461.35       2482.09        92.90 o                         
  -1  17   8       1273.50       1192.80       108.08 o                         
   0  17   8        197.03         95.01       208.83 o                         
   1  17   8       3027.13       3024.32       159.12 o                         
   2  17   8         43.24        -86.09       119.70 o                         
   3  17   8        166.27        169.32       145.65 o                         
   4  17   8       1040.13       1100.11       167.64 o                         
   5  17   8        893.51        881.05       188.01 o                         
   6  17   8       1209.80       1055.92       184.34 o                         
 -10  18   8        264.24         77.70       362.53 o                         
  -9  18   8         14.45       -291.73       389.31 o                         
  -8  18   8          5.33       -151.39       177.06 o                         
  -7  18   8        166.24         70.34       131.94 o                         
  -6  18   8       1569.71       1679.70       164.27 o                         
  -5  18   8       1211.22       1279.11       114.14 o                         
  -4  18   8         70.78        101.41        96.57 o                         
  -3  18   8       1119.14       1051.39       103.48 o                         
  -2  18   8        360.84        314.43        89.09 o                         
  -1  18   8       1462.69       1400.43       135.69 o                         
   0  18   8        157.51        127.77        73.78 o                         
   1  18   8        429.75        234.37       112.52 o                         
   2  18   8        606.85        615.04       130.06 o                         
   3  18   8          5.81        152.19       166.52 o                         
   4  18   8        140.05        101.59       178.50 o                         
   5  18   8         73.10        254.93       148.84 o                         
   6  18   8        461.24        663.82       246.34 o                         
 -10  19   8       1491.89        736.86       222.21 o                         
  -9  19   8       1461.03       1025.08       529.27 o                         
  -8  19   8        379.08         92.39       331.12 o                         
  -7  19   8       2552.70       2462.46       214.90 o                         
  -6  19   8         47.21         81.53       106.04 o                         
  -5  19   8       1487.53       1641.88       114.59 o                         
  -4  19   8      14156.17      14720.13       464.09 o                         
  -3  19   8          2.10        -31.38       109.03 o                         
  -2  19   8       4509.35       4353.67       159.97 o                         
  -1  19   8       3141.61       2981.98       178.92 o                         
   0  19   8          2.10        -25.53       143.43 o                         
   1  19   8       4477.94       4678.72       330.33 o                         
   2  19   8       1129.36        921.39       137.82 o                         
   3  19   8       1357.68       1159.76       146.50 o                         
   4  19   8       2931.87       2547.04       204.12 o                         
   5  19   8       1338.17        975.65       188.17 o                         
   6  19   8       1115.46        677.15       225.74 o                         
  -9  20   8       2914.33       2927.23       311.24 o                         
  -8  20   8       2592.27       2395.95       339.29 o                         
  -7  20   8        839.93        778.89       302.70 o                         
  -6  20   8       5527.23       5502.36       353.51 o                         
  -5  20   8       1952.31       1921.92       135.88 o                         
  -4  20   8       1179.66       1054.29       105.63 o                         
  -3  20   8       5120.06       5182.31       211.74 o                         
  -2  20   8       1234.16       1329.15       146.72 o                         
  -1  20   8       2953.59       2588.89       147.15 o                         
   0  20   8       6586.91       6912.40       235.91 o                         
   1  20   8          1.48        129.25       147.72 o                         
   2  20   8       4141.52       4339.13       207.03 o                         
   3  20   8       3517.68       3435.15       260.15 o                         
   4  20   8          1.23         -6.75       155.93 o                         
   5  20   8       1880.36       1782.94       205.25 o                         
  -9  21   8          3.64       -238.26       307.93 o                         
  -8  21   8        617.77       1052.65       299.39 o                         
  -7  21   8       2009.47       1832.30       301.66 o                         
  -6  21   8        192.49        220.98       206.19 o                         
  -5  21   8        707.64        646.57       112.52 o                         
  -4  21   8       2692.64       2425.66       157.94 o                         
  -3  21   8         57.43         64.18        94.67 o                         
  -2  21   8        183.12        293.98       106.85 o                         
  -1  21   8       3997.82       4219.57       241.25 o                         
   0  21   8        645.81        545.75       176.11 o                         
   1  21   8        147.79        402.10       152.42 o                         
   2  21   8         77.19        163.13       154.15 o                         
   3  21   8        123.84        -20.15       132.23 o                         
   4  21   8        928.03        650.27       177.59 o                         
   5  21   8         23.99        355.14       321.75 o                         
  -9  22   8         20.02        200.77       360.60 o                         
  -8  22   8         73.50        276.47       260.93 o                         
  -7  22   8        207.51       -124.61       199.57 o                         
  -6  22   8        878.89        874.84       154.70 o                         
  -5  22   8        206.29        329.25       142.08 o                         
  -4  22   8         48.02         -9.50        97.85 o                         
  -3  22   8        214.34        173.82       114.49 o                         
  -2  22   8         17.27         -3.36       107.40 o                         
  -1  22   8       3159.11       3408.19       215.97 o                         
   0  22   8       1325.72       1177.69       184.71 o                         
   1  22   8        395.02        392.80       162.52 o                         
   2  22   8         31.21         21.50       191.83 o                         
   3  22   8        235.19        349.31       276.66 o                         
   4  22   8         87.76       -114.78       326.39 o                         
   5  22   8        107.14        278.07       254.07 o                         
  -8  23   8        275.52        141.44       300.69 o                         
  -7  23   8       1582.92       1602.70       243.04 o                         
  -6  23   8         12.40         22.03       152.57 o                         
  -5  23   8       4681.07       4690.12       246.83 o                         
  -4  23   8       3806.29       4141.91       179.94 o                         
  -3  23   8        136.90        194.96       122.57 o                         
  -2  23   8       3262.58       3355.58       280.70 o                         
  -1  23   8       1225.78       1107.08       171.38 o                         
   0  23   8         84.25        139.11       116.02 o                         
   1  23   8       7695.63       7747.71       339.48 o                         
   2  23   8        920.39        869.83       171.81 o                         
   3  23   8        345.17        504.65       210.96 o                         
   4  23   8       5035.70       5621.58       361.51 o                         
  -8  24   8       1674.46       1573.35       308.94 o                         
  -7  24   8       1069.81       1050.50       280.36 o                         
  -6  24   8       4179.75       3954.74       278.41 o                         
  -5  24   8       1362.70       1148.97       159.89 o                         
  -4  24   8        119.86        258.95       132.55 o                         
  -3  24   8       6246.38       6423.03       309.31 o                         
  -2  24   8        863.83       1173.35       200.19 o                         
  -1  24   8        297.07        167.32       206.92 o                         
   0  24   8       3205.76       3913.65       242.98 o                         
   1  24   8        570.30        557.31       195.09 o                         
   2  24   8       5065.51       4827.03       269.41 o                         
   3  24   8       2311.52       2313.70       243.57 o                         
   4  24   8        236.50        -72.57       229.72 o                         
  -7  25   8        138.27       -111.45       254.01 o                         
  -6  25   8          4.31       -150.41       219.10 o                         
  -5  25   8        778.85        601.37       206.42 o                         
  -4  25   8        469.15        527.62       179.10 o                         
  -3  25   8         83.31       -170.42       198.41 o                         
  -2  25   8        400.91        222.79       255.44 o                         
  -1  25   8        335.12        301.76       171.51 o                         
   0  25   8         88.18       -162.28       192.71 o                         
   1  25   8       1105.95       1027.66       306.05 o                         
   2  25   8          2.57         47.55       175.23 o                         
   3  25   8         30.15        575.49       293.32 o                         
  -7  26   8        249.68         90.17       282.29 o                         
  -6  26   8       1562.85       1211.06       626.83 o                         
  -5  26   8        458.04         71.50       199.57 o                         
  -4  26   8         21.09        599.07       176.84 o                         
  -3  26   8        551.81        428.67       218.91 o                         
  -2  26   8         16.65        -79.11       202.80 o                         
  -1  26   8         41.75        136.54       213.51 o                         
   0  26   8       2781.67       2616.62       239.78 o                         
   1  26   8        237.94        211.49       190.44 o                         
   2  26   8         18.96        -25.02       209.62 o                         
   3  26   8          3.31       -180.98       247.27 o                         
  -6  27   8        214.30        -63.58       182.37 o                         
  -5  27   8       2139.80       2066.38       411.28 o                         
  -4  27   8       2951.95       2739.80       437.85 o                         
  -3  27   8          2.27         83.66       287.71 o                         
  -2  27   8       1956.59       2151.45       291.32 o                         
  -1  27   8       2956.89       3119.72       262.45 o                         
   0  27   8       1626.57       1781.49       253.02 o                         
   1  27   8       3473.00       3774.85       284.59 o                         
   2  27   8       1258.35       1211.25       216.69 o                         
  -5  28   8       1509.79       1763.22       308.21 o                         
  -4  28   8        842.04        675.65       247.20 o                         
  -3  28   8       1817.84       2246.27       332.77 o                         
  -2  28   8        189.54        240.98       236.51 o                         
  -1  28   8       1801.50       1564.89       246.05 o                         
   0  28   8       3948.85       3239.23       303.75 o                         
   1  28   8        174.78         80.98       249.61 o                         
  -4  29   8        685.23        482.84       334.02 o                         
  -3  29   8         10.96        -25.53       289.02 o                         
  -2  29   8        214.05         58.13       248.51 o                         
  -1  29   8         37.20       -105.35       272.07 o                         
   0  29   8          7.13         74.80       297.05 o                         
 -12   1   9       1133.09        972.80       280.18 o                         
 -11   1   9        246.40        555.92       364.22 o                         
 -10   1   9       8034.05       9429.16       316.29 o                         
  -9   1   9        700.22        794.32        86.75 o                         
  -8   1   9        369.69        325.84        78.57 o                         
  -7   1   9       5715.32       6051.88       162.95 o                         
  -6   1   9       2331.30       2230.97        74.10 o                         
  -5   1   9       4457.23       4473.48        89.86 o                         
  -4   1   9       3465.34       3513.27        70.85 o                         
  -3   1   9        119.01         66.20        40.64 o                         
  -2   1   9      14964.00      14837.29       184.06 o                         
  -1   1   9      10403.41      10521.98       121.80 o                         
   0   1   9       2890.25       2898.44       100.38 o                         
   1   1   9       6456.54       6831.49       271.60 o                         
   2   1   9       2776.93       2974.00       120.25 o                         
   3   1   9       6191.31       6149.02       248.02 o                         
   4   1   9       8614.26       8421.13       419.81 o                         
   5   1   9        154.34         96.77       101.42 o                         
   6   1   9        507.86        427.73       109.58 o                         
   7   1   9       1624.49       1725.58       221.26 o                         
 -12   2   9       3294.67       2620.13       359.11 o                         
 -11   2   9       4015.90       4094.57       320.57 o                         
 -10   2   9       1380.39       1090.43       188.73 o                         
  -9   2   9       2297.71       2338.14       146.73 o                         
  -8   2   9       6109.41       6167.89       161.57 o                         
  -7   2   9       3294.50       3315.45        95.68 o                         
  -6   2   9      11311.28      11912.83       213.69 o                         
  -5   2   9      11026.06      10905.64       154.61 o                         
  -4   2   9       1907.53       1913.67        49.80 o                         
  -3   2   9      20191.79      19897.64       224.46 o                         
  -2   2   9       2338.40       2268.85        63.11 o                         
  -1   2   9       4921.82       4989.90       102.71 o                         
   0   2   9      13990.36      14051.99       244.12 o                         
   1   2   9        438.01        421.57        70.10 o                         
   2   2   9      11954.56      11996.13       248.10 o
[truncated: 193,188 more chars]
