# Supplementary material for: Two mixed-ligand lanthanide–hydrazone complexes: [Pr(NCS)3(pbh)2]·H2O and [Nd(NCS)(NO3)(pbh)2(H2O)]NO3·2.33H2O [pbh is N′-(pyridin-2-ylmethylidene)benzo­hydrazide, C13H11N3O]
Source: Acta Crystallogr E Crystallogr Commun. 2016 Jan 16;72(Pt 2):191–5. doi: 10.1107/S2056989015024962 (PMC4770984; doi:10.1107/S2056989015024962)
Supplement: Supplementary file 3 [file e-72-00191-IIsup3.hkl]

data_II                                                                         
_shelx_title '  DP01  SOTON DATA'                                               
_shelx_refln_list_code          4                                               
_shelx_F_calc_maximum      328.86                                               
_exptl_crystal_F_000      1681.10                                               
_reflns_d_resolution_high  0.7678                                               
                                                                                
loop_                                                                           
 _space_group_symop_operation_xyz                                               
 'x, y, z'                                                                      
 '-x+1/2, y+1/2, -z+1/2'                                                        
 '-x, -y, -z'                                                                   
 'x-1/2, -y-1/2, z-1/2'                                                         
                                                                                
_cell_length_a    11.2796                                                       
_cell_length_b    17.3802                                                       
_cell_length_c    17.4298                                                       
_cell_angle_alpha  90.000                                                       
_cell_angle_beta   96.804                                                       
_cell_angle_gamma  90.000                                                       
                                                                                
_shelx_F_squared_multiplier     1.000                                           
                                                                                
loop_                                                                           
 _refln_index_h                                                                 
 _refln_index_k                                                                 
 _refln_index_l                                                                 
 _refln_F_squared_calc                                                          
 _refln_F_squared_meas                                                          
 _refln_F_squared_sigma                                                         
 _refln_observed_status                                                         
   2   0   0       3796.46       4526.85        81.32 o                         
   4   0   0       6498.70       7066.70       113.90 o                         
   6   0   0       7632.14       7575.17       178.74 o                         
   8   0   0      26933.68      26465.65       489.84 o                         
  10   0   0      11520.02      11533.57       299.68 o                         
  12   0   0       2497.83       2467.90       102.38 o                         
  14   0   0       1711.45       1530.38       119.31 o                         
   2   1   0      26896.63      27061.82       296.01 o                         
   3   1   0      25702.59      27776.24       295.78 o                         
   4   1   0      56657.04      56651.62       591.25 o                         
   5   1   0       3198.39       3441.31        45.88 o                         
   6   1   0      34033.27      33601.10       491.55 o                         
   7   1   0        746.98        834.70        36.19 o                         
   8   1   0      11710.08      11543.03       192.47 o                         
   9   1   0        136.45        131.28        18.97 o                         
  10   1   0       1058.73       1017.62        41.52 o                         
  11   1   0        118.63        142.35        24.45 o                         
  12   1   0       3450.26       3361.77        92.53 o                         
  13   1   0         32.33         79.57        30.25 o                         
  14   1   0       3020.07       2802.96       127.66 o                         
   1   2   0         99.61        103.54         5.06 o                         
   2   2   0      98846.86      97644.09      1340.16 o                         
   3   2   0       1001.54       1203.79        19.61 o                         
   4   2   0       1852.67       1681.67        24.61 o                         
   5   2   0         70.67         78.23         9.22 o                         
   6   2   0       8225.53       8304.02       118.82 o                         
   7   2   0       1594.48       1670.05        35.80 o                         
   8   2   0      16031.78      16203.14       236.82 o                         
   9   2   0       6362.09       6168.89       110.19 o                         
  10   2   0      13506.90      13547.42       238.22 o                         
  11   2   0         20.83         10.90        25.91 o                         
  12   2   0       7988.18       8321.54       228.31 o                         
  13   2   0        419.24        335.82        47.17 o                         
  14   2   0          8.18        -17.01        43.74 o                         
   1   3   0        222.42        170.88         5.27 o                         
   2   3   0         58.18         78.56         5.45 o                         
   3   3   0       7311.57       7198.88        67.81 o                         
   4   3   0      46167.65      44857.05       462.83 o                         
   5   3   0        254.10        301.79        12.08 o                         
   6   3   0      14102.83      13020.91       182.18 o                         
   7   3   0         27.36         50.61        13.70 o                         
   8   3   0       3335.59       3336.26        71.19 o                         
   9   3   0         71.12        119.42        20.44 o                         
  10   3   0        341.56        341.91        44.41 o                         
  11   3   0          2.29        -16.09        21.45 o                         
  12   3   0       9201.59       9310.50       222.50 o                         
  13   3   0        170.47        201.19        37.62 o                         
  14   3   0       5514.35       5638.63       255.37 o                         
   0   4   0      20881.63      21221.46       271.28 o                         
   1   4   0       1079.22       1189.53        15.10 o                         
   2   4   0      13080.54      13545.95       133.51 o                         
   3   4   0        473.72        482.93        11.08 o                         
   4   4   0      19197.46      19666.33       191.41 o                         
   5   4   0         22.54         14.84         9.15 o                         
   6   4   0      16357.87      16737.28       246.43 o                         
   7   4   0       1626.43       1589.75        48.05 o                         
   8   4   0       6234.05       6120.51       114.93 o                         
   9   4   0          9.12         -2.14        16.61 o                         
  10   4   0      22372.41      23074.61       444.25 o                         
  11   4   0         63.13         50.23        28.38 o                         
  12   4   0       6443.29       6568.92       165.60 o                         
  13   4   0         19.08        101.01        54.08 o                         
  14   4   0         10.80         10.09        39.56 o                         
   1   5   0        765.67        950.91        22.03 o                         
   2   5   0      20939.87      20494.80       191.53 o                         
   3   5   0        945.11        876.78        17.13 o                         
   4   5   0       8169.18       7662.15        88.92 o                         
   5   5   0          0.21         18.24         7.63 o                         
   6   5   0       6191.84       5728.64        80.19 o                         
   7   5   0       3580.19       3643.54        69.06 o                         
   8   5   0       2927.12       2822.44        69.97 o                         
   9   5   0        207.51        218.85        26.04 o                         
  10   5   0        695.98        808.63        42.84 o                         
  11   5   0       1289.98       1272.26        55.47 o                         
  12   5   0       3044.24       3025.43       116.89 o                         
  13   5   0         11.15         40.96        40.87 o                         
  14   5   0       5166.48       4981.38       249.66 o                         
   0   6   0      49484.79      47540.21       725.18 o                         
   1   6   0        842.24        918.54        15.73 o                         
   2   6   0      16302.41      16186.47       161.19 o                         
   3   6   0        399.34        415.85        16.66 o                         
   4   6   0        734.78        834.73        18.63 o                         
   5   6   0       4054.94       4172.64        58.38 o                         
   6   6   0        195.84        418.54        31.59 o                         
   7   6   0        238.46        264.65        23.99 o                         
   8   6   0      20551.58      20006.58       310.11 o                         
   9   6   0         59.78         35.79        16.54 o                         
  10   6   0       6105.08       6192.94       187.05 o                         
  11   6   0        196.91        144.38        25.89 o                         
  12   6   0       5806.39       5522.93       163.85 o                         
  13   6   0          9.65         23.62        35.98 o                         
  14   6   0       1392.44       1043.59       106.81 o                         
   1   7   0        146.64        159.49         6.99 o                         
   2   7   0      59668.07      62347.64       683.02 o                         
   3   7   0       2626.25       2793.30        32.83 o                         
   4   7   0      10357.63       9637.58       139.72 o                         
   5   7   0        383.10        413.46        20.78 o                         
   6   7   0      15353.20      15363.29       266.47 o                         
   7   7   0        571.38        712.33        38.62 o                         
   8   7   0       8283.89       8265.07       162.89 o                         
   9   7   0         38.93         55.94        18.00 o                         
  10   7   0        582.01        504.26        48.88 o                         
  11   7   0         88.17        104.83        31.22 o                         
  12   7   0       2795.52       2729.27       114.21 o                         
  13   7   0        123.59        107.68        50.99 o                         
   0   8   0      46580.37      46107.64       672.11 o                         
   1   8   0      12750.08      12641.36       129.03 o                         
   2   8   0      22593.79      22504.72       234.59 o                         
   3   8   0        954.27       1050.45        19.10 o                         
   4   8   0       3847.37       3827.03        54.28 o                         
   5   8   0          9.74          7.13        11.67 o                         
   6   8   0       4389.25       4109.25        81.29 o                         
   7   8   0       1439.24       1387.16        41.17 o                         
   8   8   0       7058.81       7329.11       163.73 o                         
   9   8   0         75.02         48.97        22.43 o                         
  10   8   0      17572.69      17124.19       378.17 o                         
  11   8   0        121.78         88.09        42.81 o                         
  12   8   0       2586.79       2842.21       150.94 o                         
  13   8   0         18.88         -1.83        38.43 o                         
   1   9   0         44.76         27.62         5.70 o                         
   2   9   0       3929.82       3380.26        46.11 o                         
   3   9   0         90.46        142.47         9.62 o                         
   4   9   0      22386.11      21829.71       308.98 o                         
   5   9   0        106.52        105.23        13.46 o                         
   6   9   0      21953.22      22263.98       388.09 o                         
   7   9   0        209.17        211.94        23.18 o                         
   8   9   0       3341.74       3321.28        89.48 o                         
   9   9   0       1870.65       1978.91        65.35 o                         
  10   9   0          0.64          1.90        20.83 o                         
  11   9   0         26.90        -26.32        43.37 o                         
  12   9   0       6358.52       6492.56       241.27 o                         
  13   9   0          0.45         22.26        44.72 o                         
   0  10   0      35159.30      36139.29       659.07 o                         
   1  10   0        314.53        357.29        11.72 o                         
   2  10   0      20862.49      20696.83       239.82 o                         
   3  10   0        601.50        657.76        18.22 o                         
   4  10   0         34.80         29.97         9.30 o                         
   5  10   0       1014.33        973.55        34.03 o                         
   6  10   0       3788.44       3943.55        85.34 o                         
   7  10   0        614.32        670.13        35.60 o                         
   8  10   0       7037.12       7331.62       172.81 o                         
   9  10   0         22.67         41.95        26.90 o                         
  10  10   0       5093.58       5095.56       165.73 o                         
  11  10   0         14.78         15.82        58.49 o                         
  12  10   0       2533.54       2561.63       138.61 o                         
  13  10   0        473.78        443.26       130.40 o                         
   1  11   0          3.47         10.13         6.57 o                         
   2  11   0      24148.24      24387.42       297.75 o                         
   3  11   0       3186.87       3018.93        49.11 o                         
   4  11   0      15611.58      15925.81       245.01 o                         
   5  11   0       2014.36       2052.31        52.00 o                         
   6  11   0       9657.79       9684.42       202.02 o                         
   7  11   0        215.23        191.84        23.21 o                         
   8  11   0       3823.44       3904.73        94.25 o                         
   9  11   0        657.98        520.25        58.32 o                         
  10  11   0        199.10        180.54        33.25 o                         
  11  11   0       1206.29       1280.77        72.11 o                         
  12  11   0       3358.32       3320.81       147.19 o                         
   0  12   0      25027.95      24459.79       438.60 o                         
   1  12   0        825.67        844.11        21.47 o                         
   2  12   0      11351.88      10895.73       181.57 o                         
   3  12   0          4.02          5.66         8.60 o                         
   4  12   0        478.05        413.91        24.97 o                         
   5  12   0         12.53         20.52        16.14 o                         
   6  12   0       2700.48       2820.82        82.59 o                         
   7  12   0         12.26        -12.40        16.78 o                         
   8  12   0       5255.50       5312.75       204.90 o                         
   9  12   0       1662.89       1545.25        59.96 o                         
  10  12   0       5673.26       6040.60       213.04 o                         
  11  12   0        107.67         81.09        38.61 o                         
  12  12   0       1989.47       1825.94       126.78 o                         
   1  13   0          4.75         14.17         8.80 o                         
   2  13   0       6275.76       6041.12        94.74 o                         
   3  13   0        183.65        209.08        15.97 o                         
   4  13   0      10403.50      10167.78       179.26 o                         
   5  13   0        782.61        741.23        42.32 o                         
   6  13   0      15442.00      15237.70       376.09 o                         
   7  13   0       1315.02       1307.89        48.47 o                         
   8  13   0        475.03        498.95        50.51 o                         
   9  13   0         13.90         24.17        32.29 o                         
  10  13   0          3.77         13.81        32.81 o                         
  11  13   0          8.10         20.13        46.30 o                         
   0  14   0       5526.38       5561.76       171.19 o                         
   1  14   0         35.70         23.70         9.14 o                         
   2  14   0      15358.70      15373.36       268.27 o                         
   3  14   0       1511.17       1594.01        43.27 o                         
   4  14   0         11.76         13.84        12.31 o                         
   5  14   0        818.56        811.19        36.82 o                         
   6  14   0        142.47        212.63        32.54 o                         
   7  14   0        591.12        572.54        54.05 o                         
   8  14   0       3841.46       4027.71       148.12 o                         
   9  14   0          1.92        -26.48        26.48 o                         
  10  14   0       7228.10       7089.19       383.51 o                         
  11  14   0         88.46        206.37        85.81 o                         
   1  15   0        792.25        791.18        28.58 o                         
   2  15   0       2457.39       2300.37        61.08 o                         
   3  15   0        206.75        208.50        22.14 o                         
   4  15   0      11961.10      12032.88       259.46 o                         
   5  15   0        420.21        443.93        33.31 o                         
   6  15   0       8445.35       8287.67       218.23 o                         
   7  15   0        727.08        675.85        43.73 o                         
   8  15   0       2253.83       2310.09        93.31 o                         
   9  15   0        680.97        654.44       107.73 o                         
  10  15   0         31.37        102.54        40.79 o                         
   0  16   0      12896.06      12706.15       402.87 o                         
   1  16   0        775.68        786.27        34.01 o                         
   2  16   0       2909.98       2711.23        83.29 o                         
   3  16   0        342.83        347.38        29.35 o                         
   4  16   0        284.92        254.47        43.31 o                         
   5  16   0       1528.19       1553.39        58.47 o                         
   6  16   0        471.94        490.76        38.47 o                         
   7  16   0        324.48        351.49        42.15 o                         
   8  16   0       1941.36       1801.23       121.45 o                         
   9  16   0        418.05        446.97        65.01 o                         
  10  16   0       5146.23       5196.93       299.87 o                         
   1  17   0       1987.22       1881.27       116.30 o                         
   2  17   0       2564.29       2595.80        98.80 o                         
   3  17   0         99.50         83.19        26.80 o                         
   4  17   0       3773.27       3891.30       130.65 o                         
   5  17   0        407.73        401.26        34.86 o                         
   6  17   0       8107.56       8036.74       222.09 o                         
   7  17   0        229.58        237.94        35.89 o                         
   8  17   0       1988.44       2043.40       143.51 o                         
   9  17   0         62.56         21.14        36.86 o                         
   0  18   0       9792.21      11010.21       689.70 o                         
   1  18   0        201.59        203.58        67.42 o                         
   2  18   0       6304.99       6595.08       242.39 o                         
   3  18   0       1486.95       1508.00        79.25 o                         
   4  18   0         82.82         59.27        41.32 o                         
   5  18   0       4085.35       3966.19       157.24 o                         
   6  18   0         23.21         23.84        43.55 o                         
   7  18   0        476.01        303.21        63.54 o                         
   8  18   0       3870.09       4118.86       252.78 o                         
   1  19   0        801.47        808.05       106.17 o                         
   2  19   0       4200.02       4633.79       232.85 o                         
   3  19   0         91.52         46.72        56.36 o                         
   4  19   0       4168.56       4180.19       194.43 o                         
   5  19   0        493.39        591.20        50.15 o                         
   6  19   0       6205.50       6471.99       359.51 o                         
   7  19   0          4.49         16.23        63.98 o                         
   0  20   0       6093.95       6552.62       547.86 o                         
   1  20   0          3.52        -40.75       103.82 o                         
   2  20   0       5974.07       6098.73       344.21 o                         
   3  20   0        148.82        204.32        89.12 o                         
   4  20   0       1268.58       1414.94       107.16 o                         
   5  20   0       1388.39       1381.02       121.61 o                         
   6  20   0       3563.99       2864.54       359.22 o                         
   1  21   0        187.91        121.63        98.66 o                         
   2  21   0       2066.52       2127.85       184.71 o                         
   3  21   0        355.76        453.20       113.29 o                         
   4  21   0       6866.18       7787.40       511.10 o                         
   5  21   0         27.06        -60.87        83.88 o                         
   0  22   0       4911.02       4963.17       469.27 o                         
   1  22   0         57.66         71.84       156.39 o                         
   2  22   0       5644.29       5936.20       390.46 o                         
   3  22   0       1146.87       1037.42       190.10 o                         
 -13   0   1          4.84         34.11        45.67 o                         
 -11   0   1       3066.38       3032.19       103.13 o                         
  -9   0   1       7071.71       7078.40       183.17 o                         
  -7   0   1       5275.62       5257.95       127.42 o                         
  -5   0   1      65439.27      67292.38      1248.83 o                         
  -3   0   1       7166.77       6895.28       106.45 o                         
   3   0   1      38419.09      37313.19       534.42 o                         
   5   0   1       9256.10       8515.76       146.69 o                         
   7   0   1       4014.40       3950.23       117.20 o                         
   9   0   1       3321.86       3315.24       153.99 o                         
  11   0   1       7014.68       6713.53       260.84 o                         
  13   0   1       6748.39       7125.62       250.98 o                         
 -14   1   1        238.99        163.65        40.58 o                         
 -13   1   1       4623.43       4899.01       150.25 o                         
 -12   1   1         72.64         36.19        26.11 o                         
 -11   1   1      12479.45      12805.23       247.28 o                         
 -10   1   1          0.11          4.26        26.29 o                         
  -9   1   1       6010.46       6082.21       109.54 o                         
  -8   1   1       1088.92       1261.03        37.98 o                         
  -7   1   1       1281.92       1234.85        36.91 o                         
  -6   1   1       4984.05       4652.96        80.58 o                         
  -5   1   1      45883.77      47291.31       552.70 o                         
  -4   1   1       5255.97       5504.91        60.17 o                         
  -3   1   1     108147.89     107902.01      1245.51 o                         
  -2   1   1       1512.35       1798.60        24.56 o                         
   2   1   1        204.54        390.05        10.24 o                         
   3   1   1      23925.85      24223.53       267.05 o                         
   4   1   1       3607.23       3741.33        46.25 o                         
   5   1   1      53383.41      54078.17       656.32 o                         
   6   1   1       1276.55       1272.04        34.94 o                         
   7   1   1      15785.00      15309.58       238.72 o                         
   8   1   1        534.89        489.99        39.39 o                         
   9   1   1       5119.05       4981.89       100.29 o                         
  10   1   1       1843.96       1880.10        83.76 o                         
  11   1   1       2649.81       2617.55        80.00 o                         
  12   1   1          4.93         25.52        28.22 o                         
  13   1   1        114.19        126.30        38.08 o                         
  14   1   1         98.52        105.20        44.83 o                         
 -14   2   1        238.86        135.55        41.66 o                         
 -13   2   1          7.02         13.12        37.28 o                         
 -12   2   1          1.98         27.34        33.00 o                         
 -11   2   1       2474.09       2449.96       111.86 o                         
 -10   2   1        713.25        646.96        35.99 o                         
  -9   2   1      12385.21      11675.03       206.12 o                         
  -8   2   1       1065.78       1110.35        60.72 o                         
  -7   2   1      51079.99      51240.94       720.31 o                         
  -6   2   1      13001.29      12954.09       171.34 o                         
  -5   2   1       3811.56       3732.04        50.68 o                         
  -4   2   1       9990.60      10279.04       106.66 o                         
  -3   2   1      35598.27      37561.27       388.59 o                         
  -2   2   1         61.41         -4.74         4.74 o                         
  -1   2   1       8373.21       8952.14       113.87 o                         
   1   2   1      31961.23      32776.84       320.79 o                         
   2   2   1      12621.24      12839.26       130.72 o                         
   3   2   1       7052.80       6923.92        75.00 o                         
   4   2   1       6999.49       7584.88        87.85 o                         
   5   2   1      12014.04      11606.24       147.30 o                         
   6   2   1        610.33        714.39        21.82 o                         
   7   2   1        266.51        259.51        24.35 o                         
   8   2   1       2506.52       2497.45        71.30 o                         
   9   2   1      10728.71      10565.74       164.48 o                         
  10   2   1        691.64        702.55        35.23 o                         
  11   2   1       6024.98       6265.18       133.66 o                         
  12   2   1          0.01          8.27        27.88 o                         
  13   2   1       3843.73       4181.35       195.86 o                         
  14   2   1         10.16         23.49        46.25 o                         
 -14   3   1        343.72        419.98        57.32 o                         
 -13   3   1       8651.16       8494.83       268.42 o                         
 -12   3   1         94.44         96.32        36.60 o                         
 -11   3   1      11916.24      11774.60       245.48 o                         
 -10   3   1        392.20        423.80        34.38 o                         
  -9   3   1       7759.03       7801.54       132.68 o                         
  -8   3   1        237.07        230.49        27.24 o                         
  -7   3   1       1374.49       1377.29        49.33 o                         
  -6   3   1       8456.73       9064.15       129.25 o                         
  -5   3   1      36219.83      37503.57       450.64 o                         
  -4   3   1       1511.35       1604.11        24.35 o                         
  -3   3   1      32043.40      32921.57       337.07 o                         
  -2   3   1         32.47         -4.36         4.36 o                         
  -1   3   1      59434.89      60412.13       655.30 o                         
   0   3   1       1973.74       2234.27        28.83 o                         
   1   3   1        143.70         -5.06         5.06 o                         
   2   3   1       5984.39       6130.08        62.14 o                         
   3   3   1       8255.75       8196.15        82.17 o                         
   4   3   1       4372.57       4443.41        52.06 o                         
   5   3   1      13822.13      13669.32       164.70 o                         
   6   3   1       2717.91       2697.04        48.32 o                         
   7   3   1      26690.57      25566.43       358.92 o                         
   8   3   1        231.90        283.30        20.92 o                         
   9   3   1      10088.15       9926.44       164.22 o                         
  10   3   1        256.87        249.27        24.73 o                         
  11   3   1       1642.39       1541.19        60.58 o                         
  12   3   1          0.92         40.69        29.14 o                         
  13   3   1        188.84        188.36        57.90 o                         
  14   3   1         16.82         14.95        45.67 o                         
 -14   4   1          2.38        -21.53        47.47 o                         
 -13   4   1        224.07        135.25        35.94 o                         
 -12   4   1        166.83        136.90        31.70 o                         
 -11   4   1       3785.42       3894.72       103.93 o                         
 -10   4   1        167.08         99.98        27.03 o                         
  -9   4   1      16028.04      15841.76       276.88 o                         
  -8   4   1         75.90         51.52        15.78 o                         
  -7   4   1       9660.33       8940.28       147.71 o                         
  -6   4   1        667.98        575.43        24.85 o                         
  -5   4   1      13445.45      13430.08       171.66 o                         
  -4   4   1       3904.54       4136.85        50.02 o                         
  -3   4   1       1234.22       1272.00        18.33 o                         
  -2   4   1        396.59        367.07         8.85 o                         
  -1   4   1        171.36         97.19         6.60 o                         
   0   4   1       7295.30       7534.58        89.72 o                         
   1   4   1      13312.09      12615.00       121.98 o                         
   2   4   1       2486.84       2620.04        32.57 o                         
   3   4   1      16153.10      15446.76       157.88 o                         
   4   4   1        261.46        253.45         9.12 o                         
   5   4   1      17716.11      17917.34       204.91 o                         
   6   4   1         51.16         34.39        10.90 o                         
   7   4   1       1299.20       1126.61        65.66 o                         
   8   4   1        888.25        868.28        28.72 o                         
   9   4   1       7650.26       7465.87       131.00 o                         
  10   4   1        459.37        498.10        36.57 o                         
  11   4   1       6930.95       7060.45       174.91 o                         
  12   4   1        172.42        143.66        30.52 o                         
  13   4   1       3707.14       3763.52       138.42 o                         
  14   4   1         76.23         26.70        60.17 o                         
 -14   5   1         22.49         66.21        52.32 o                         
 -13   5   1       8203.95       8273.54       265.14 o                         
 -12   5   1          2.66         30.16        34.31 o                         
 -11   5   1       8352.19       8513.76       181.52 o                         
 -10   5   1         17.12         23.02        22.57 o                         
  -9   5   1       2539.84       2626.34        71.17 o                         
  -8   5   1       1534.92       1588.42        64.99 o                         
  -7   5   1         29.91         71.59        15.37 o                         
  -6   5   1       2773.99       2825.92        52.75 o                         
  -5   5   1      22759.90      22979.26       257.29 o                         
  -4   5   1       1111.92       1082.37        29.13 o                         
  -3   5   1      50480.67      51394.32       521.61 o                         
  -2   5   1        223.16        105.51         6.05 o                         
  -1   5   1      12973.02      12539.67       135.55 o                         
   0   5   1      16507.76      17272.03       161.53 o                         
   1   5   1         71.43         48.27         4.17 o                         
   2   5   1       4486.25       4673.57        48.15 o                         
   3   5   1          4.60         -4.63         4.63 o                         
   4   5   1       3383.93       3875.77        52.63 o                         
   5   5   1      20069.11      19900.97       246.63 o                         
   6   5   1       2589.33       2658.99        46.56 o                         
   7   5   1      16762.03      16325.30       246.81 o                         
   8   5   1          0.02         -5.53        15.36 o                         
   9   5   1       5024.90       4838.95       110.69 o                         
  10   5   1        128.00        135.50        25.86 o                         
  11   5   1       5929.60       6157.48       136.16 o                         
  12   5   1          1.11          7.46        29.47 o                         
  13   5   1        262.74        197.67        46.21 o                         
  14   5   1         22.06        -13.17        51.96 o                         
 -14   6   1          5.42         -8.06        70.71 o                         
 -13   6   1        302.65        247.37        46.19 o                         
 -12   6   1          2.55         25.44        27.31 o                         
 -11   6   1       2945.81       3009.01       134.45 o                         
 -10   6   1        203.03        193.36        27.61 o                         
  -9   6   1      10906.25      10778.27       205.44 o                         
  -8   6   1        484.59        463.17        28.55 o                         
  -7   6   1       6868.47       6883.93       148.72 o                         
  -6   6   1        312.57        302.71        18.38 o                         
  -5   6   1       9643.76       8569.52       116.97 o                         
  -4   6   1        328.53        256.04        11.10 o                         
  -3   6   1       1879.25       1869.28        32.02 o                         
  -2   6   1       6853.21       7191.39        79.13 o                         
  -1   6   1       6262.76       6389.89        71.21 o                         
   0   6   1      16457.34      16792.72       170.82 o                         
   1   6   1      15996.12      15456.93       158.10 o                         
   2   6   1        268.16        385.08         9.87 o                         
   3   6   1      48248.81      47918.99       525.44 o                         
   4   6   1        286.59        384.16        12.88 o                         
   5   6   1       6967.46       6193.11        89.69 o                         
   6   6   1         36.72         46.09        11.89 o                         
   7   6   1       3531.13       3508.97        68.50 o                         
   8   6   1       2002.44       2018.84        56.27 o                         
   9   6   1        601.36        650.97        35.30 o                         
  10   6   1        316.42        305.15        31.17 o                         
  11   6   1       5880.41       5701.75       149.91 o                         
  12   6   1         55.84         32.80        34.31 o                         
  13   6   1       5200.83       5435.21       231.27 o                         
 -13   7   1       5457.33       5739.31       210.54 o                         
 -12   7   1         36.30         -4.51        27.55 o                         
 -11   7   1       5686.42       5671.34       138.61 o                         
 -10   7   1         88.32        143.05        26.80 o                         
  -9   7   1        675.70        621.51        34.09 o                         
  -8   7   1         40.55         45.02        17.93 o                         
  -7   7   1        711.22        677.14        37.63 o                         
  -6   7   1        163.52        142.18        19.94 o                         
  -5   7   1      10889.20      10289.33       140.82 o                         
  -4   7   1       2110.18       2138.50        35.00 o                         
  -3   7   1      33584.84      33272.04       364.93 o                         
  -2   7   1        877.48       1008.98        21.96 o                         
  -1   7   1      36599.80      37487.54       406.85 o                         
   0   7   1       8304.80       8853.72        87.84 o                         
   1   7   1       5566.72       5493.10        58.42 o                         
   2   7   1       2190.23       2163.61        29.13 o                         
   3   7   1       1916.59       2040.15        34.24 o                         
   4   7   1       1964.89       2055.78        32.94 o                         
   5   7   1      20318.20      20133.70       253.44 o                         
   6   7   1          3.59          5.72         9.69 o                         
   7   7   1      25956.81      25272.08       459.48 o                         
   8   7   1          0.61        -10.78        17.38 o                         
   9   7   1      10201.72      10173.73       206.63 o                         
  10   7   1         18.46         37.50        18.90 o                         
  11   7   1        555.44        586.49        44.98 o                         
  12   7   1        819.52        856.31        75.48 o                         
  13   7   1        232.09        105.71        49.40 o                         
 -13   8   1        797.79        720.99        74.96 o                         
 -12   8   1       1051.83       1028.44        54.69 o                         
 -11   8   1        423.73        346.19        37.19 o                         
 -10   8   1         13.30         29.58        30.96 o                         
  -9   8   1      11597.55      11526.50       209.14 o                         
  -8   8   1        107.07         88.08        17.91 o                         
  -7   8   1      27093.86      26216.14       383.03 o                         
  -6   8   1       2668.19       2644.51        69.20 o                         
  -5   8   1       2864.97       2567.80        53.06 o                         
  -4   8   1       1166.15       1268.04        38.35 o                         
  -3   8   1        207.05        367.85        15.16 o                         
  -2   8   1        666.83        770.07        15.79 o                         
  -1   8   1       7171.23       6914.47        74.10 o                         
   0   8   1       2299.95       2516.72        32.18 o                         
   1   8   1      22357.05      22255.65       288.02 o                         
   2   8   1       3041.65       3203.00        41.11 o                         
   3   8   1      16540.99      16195.98       182.00 o                         
   4   8   1        977.39       1044.41        22.41 o                         
   5   8   1      13931.45      13503.66       201.87 o                         
   6   8   1       1102.90       1076.73        37.86 o                         
   7   8   1        315.94        340.66        22.74 o                         
   8   8   1        575.36        510.79        34.10 o                         
   9   8   1       4164.44       3869.98       111.70 o                         
  10   8   1          1.47         15.38        28.96 o                         
  11   8   1       6061.91       5778.77       214.77 o                         
  12   8   1        122.43         65.92        38.22 o                         
  13   8   1       5110.68       5327.92       276.71 o                         
 -13   9   1       5007.62       4715.32       218.23 o                         
 -12   9   1         17.97          8.16        35.19 o                         
 -11   9   1       2853.84       2937.81       101.68 o                         
 -10   9   1       1139.76       1235.13        51.40 o                         
  -9   9   1       6097.78       5999.56       142.94 o                         
  -8   9   1         45.35         72.62        26.59 o                         
  -7   9   1        325.97        301.14        31.91 o                         
  -6   9   1        599.24        667.66        41.10 o                         
  -5   9   1      24032.85      24186.07       421.97 o                         
  -4   9   1       1991.90       2077.98        38.35 o                         
  -3   9   1      13202.98      13424.73       201.23 o                         
  -2   9   1        133.41         96.20         8.28 o                         
  -1   9   1      16158.51      15126.34       179.15 o                         
   0   9   1       1472.15       1806.87        26.88 o                         
   1   9   1      10180.36       9399.03       109.05 o                         
   2   9   1         12.29         15.04         6.05 o                         
   3   9   1       4732.09       4837.78        66.71 o                         
   4   9   1       4876.91       4869.19        69.48 o                         
   5   9   1       4575.14       4495.68        89.61 o                         
   6   9   1         51.54         51.05        15.03 o                         
   7   9   1      23248.37      23362.81       488.68 o                         
   8   9   1          8.12        -17.66        17.66 o                         
   9   9   1       5374.72       5058.29       137.81 o                         
  10   9   1         92.97        115.27        26.58 o                         
  11   9   1          9.98        -21.03        28.43 o                         
  12   9   1        423.36        382.94        53.83 o                         
  13   9   1         46.51         22.51        43.30 o                         
 -13  10   1        251.38        164.53        64.99 o                         
 -12  10   1          1.60         30.36        35.45 o                         
 -11  10   1        283.88        325.72        37.81 o                         
 -10  10   1         64.00         91.37        27.36 o                         
  -9  10   1       8390.17       8431.43       216.48 o                         
  -8  10   1       1771.86       1787.36        62.17 o                         
  -7  10   1      28111.28      28263.20       488.99 o                         
  -6  10   1        231.77        240.97        19.72 o                         
  -5  10   1      12037.75      11913.27       221.89 o                         
  -4  10   1        629.60        600.75        26.76 o                         
  -3  10   1         14.75          1.87         9.40 o                         
  -2  10   1        597.90        583.99        15.12 o                         
  -1  10   1       7178.76       7086.92        92.02 o                         
   0  10   1       9902.59      10146.39       142.87 o                         
   1  10   1      19068.38      18400.21       233.19 o                         
   2  10   1        372.36        488.70        14.30 o                         
   3  10   1       9333.68       8849.82       124.32 o                         
   4  10   1        523.40        573.82        18.82 o                         
   5  10   1       7230.44       6991.69       129.88 o                         
   6  10   1        620.59        557.65        30.36 o                         
   7  10   1          1.55         -6.88        17.03 o                         
   8  10   1       1222.48       1188.67        48.81 o                         
   9  10   1        248.97        213.05        38.23 o                         
  10  10   1          8.66         50.00        40.37 o                         
  11  10   1       5088.99       4938.18       153.91 o                         
  12  10   1         47.43          2.18        34.83 o                         
 -12  11   1        105.13        141.27        51.77 o                         
 -11  11   1       6635.72       6488.20       267.40 o                         
 -10  11   1         61.03         42.01        26.66 o                         
  -9  11   1        949.42        896.51        46.75 o                         
  -8  11   1        198.73        214.84        26.70 o                         
  -7  11   1         17.82         -2.33        22.09 o                         
  -6  11   1        551.83        528.03        32.21 o                         
  -5  11   1       2921.10       2844.81        67.09 o                         
  -4  11   1       1335.21       1390.85        35.64 o                         
  -3  11   1      31834.37      32637.35       430.07 o                         
  -2  11   1       7380.11       7540.97       119.22 o                         
  -1  11   1      21593.19      21355.39       307.72 o                         
   0  11   1        594.33        608.32        16.65 o                         
   1  11   1       7500.35       7483.00       115.35 o                         
   2  11   1       4027.08       4197.61        68.84 o                         
   3  11   1       1276.17       1265.08        28.48 o                         
   4  11   1        307.41        238.48        14.47 o                         
   5  11   1       8067.47       7945.25       149.67 o                         
   6  11   1         31.35         60.56        17.72 o                         
   7  11   1       7651.39       7540.37       181.91 o                         
   8  11   1        113.24        124.63        20.89 o                         
   9  11   1       2655.10       2575.32       100.56 o                         
  10  11   1        122.59        154.83        29.84 o                         
  11  11   1        628.63        539.72        49.26 o                         
  12  11   1        127.10        255.96        55.37 o                         
 -12  12   1         58.98         85.61        59.38 o                         
 -11  12   1        835.81        647.40        80.73 o                         
 -10  12   1         12.98         57.16        29.12 o                         
  -9  12   1       7594.40       7292.03       194.35 o                         
  -8  12   1         27.87         30.32        24.29 o                         
  -7  12   1      17482.43      17026.25       397.97 o                         
  -6  12   1        185.27        156.30        19.78 o                         
  -5  12   1       9262.04       9181.85       222.44 o                         
  -4  12   1       2369.79       2291.23        51.93 o                         
  -3  12   1       1177.61       1132.46        39.40 o                         
  -2  12   1        699.12        814.37        25.34 o                         
  -1  12   1       7670.33       7545.04       112.48 o                         
   0  12   1          2.33          7.39         5.55 o                         
   1  12   1       8442.80       8478.09       128.66 o                         
   2  12   1       2690.66       2665.90        53.14 o                         
   3  12   1      11306.24      10853.89       173.64 o                         
   4  12   1        537.57        539.87        22.67 o                         
   5  12   1       7478.48       7529.93       135.33 o                         
   6  12   1        329.73        316.85        23.78 o                         
   7  12   1         95.97         99.22        24.24 o                         
   8  12   1        251.48        273.99        27.47 o                         
   9  12   1        770.64        683.39        46.29 o                         
  10  12   1        400.77        421.11        47.16 o                         
  11  12   1       3903.98       3979.44       195.25 o                         
  12  12   1          7.23          0.05        47.49 o                         
 -11  13   1       6296.64       6535.33       249.09 o                         
 -10  13   1        497.83        490.96        47.94 o                         
  -9  13   1       1033.31        987.39        57.89 o                         
  -8  13   1        427.69        407.60        51.96 o                         
  -7  13   1         56.82         74.99        20.64 o                         
  -6  13   1        375.75        370.52        28.02 o                         
  -5  13   1       7527.44       7395.48       196.61 o                         
  -4  13   1         15.81         20.49        14.07 o                         
  -3  13   1      21128.05      21244.53       318.70 o                         
  -2  13   1        942.63        960.79        24.63 o                         
  -1  13   1       4885.09       4922.55        90.00 o                         
   0  13   1        826.89        836.07        27.60 o                         
   1  13   1       4514.16       4492.69       105.53 o                         
   2  13   1        289.13        276.54        13.93 o                         
   3  13   1        305.95        325.02        14.36 o                         
   4  13   1       1805.19       1697.50        57.23 o                         
   5  13   1      13720.47      13670.69       248.43 o                         
   6  13   1          1.90          0.00        16.08 o                         
   7  13   1       5785.35       5929.71       172.10 o                         
   8  13   1         19.34         18.56        26.77 o                         
   9  13   1       1615.59       1828.39        85.17 o                         
  10  13   1          7.84        -21.54        64.71 o                         
  11  13   1        669.91        757.91        88.84 o                         
 -11  14   1       1602.92       1503.66       126.42 o                         
 -10  14   1         46.34         18.46        29.10 o                         
  -9  14   1       4541.60       4244.74       157.20 o                         
  -8  14   1         56.11         43.56        38.10 o                         
  -7  14   1       8759.29       8414.76       250.99 o                         
  -6  14   1        105.34        128.13        22.07 o                         
  -5  14   1       6259.58       6246.57       164.18 o                         
  -4  14   1       1557.67       1651.88        53.91 o                         
  -3  14   1        688.97        813.34        37.15 o                         
  -2  14   1        988.41        934.30        30.79 o                         
  -1  14   1       4426.70       4123.04        79.91 o                         
   0  14   1        285.02        245.58        12.33 o                         
   1  14   1       6435.17       5916.80       125.58 o                         
   2  14   1          4.60          9.54         7.13 o                         
   3  14   1      15950.72      16346.14       282.37 o                         
   4  14   1        127.61         88.58        14.87 o                         
   5  14   1      10083.45      10421.91       210.91 o                         
   6  14   1       2121.30       2279.10        74.56 o                         
   7  14   1         24.77         25.23        28.23 o                         
   8  14   1         65.09         88.01        28.66 o                         
   9  14   1       2938.92       3121.81       134.77 o                         
  10  14   1        227.50        299.81        71.60 o                         
  11  14   1       3468.49       3420.10       202.13 o                         
 -10  15   1        633.39        603.87        63.66 o                         
  -9  15   1       1516.57       1476.88        75.19 o                         
  -8  15   1        464.20        385.48        42.45 o                         
  -7  15   1          4.22         -0.78        22.26 o                         
  -6  15   1        249.51        274.78        48.03 o                         
  -5  15   1       9027.73       9533.65       214.44 o                         
  -4  15   1        499.47        474.53        26.68 o                         
  -3  15   1       7210.17       7409.58       157.15 o                         
  -2  15   1         14.92         16.48        10.09 o                         
  -1  15   1       7485.10       7245.29       163.62 o                         
   0  15   1       2264.60       2310.98        79.46 o                         
   1  15   1       2144.11       1978.08        65.00 o                         
   2  15   1        968.59       1032.21        40.30 o                         
   3  15   1       1226.58       1219.83        41.93 o                         
   4  15   1       1157.46       1174.24        43.86 o                         
   5  15   1       1680.36       1695.52        56.69 o                         
   6  15   1        801.64        677.99        37.64 o                         
   7  15   1      10558.03      10732.53       306.60 o                         
   8  15   1        439.07        463.39        65.06 o                         
   9  15   1       5435.17       5379.78       251.88 o                         
  10  15   1        592.64        413.89        53.00 o                         
 -10  16   1        335.66        281.56        54.22 o                         
  -9  16   1       3265.25       3200.52       195.74 o                         
  -8  16   1        125.98         92.00        43.44 o                         
  -7  16   1       7949.13       8464.04       210.44 o                         
  -6  16   1        663.21        632.02        39.89 o                         
  -5  16   1       2732.33       2599.40        79.44 o                         
  -4  16   1         47.47          1.05        14.65 o                         
  -3  16   1         43.96         71.00        15.41 o                         
  -2  16   1        759.36        841.91        34.11 o                         
  -1  16   1       1841.92       1717.59        59.95 o                         
   0  16   1        658.03        621.07        36.43 o                         
   1  16   1       7354.96       7284.85       220.01 o                         
   2  16   1       1943.62       1862.23        62.83 o                         
   3  16   1      12541.89      12794.49       267.68 o                         
   4  16   1          2.86         10.84        18.46 o                         
   5  16   1       5173.57       5033.55       190.05 o                         
   6  16   1       1020.39        986.57        50.79 o                         
   7  16   1         31.62         75.30        32.30 o                         
   8  16   1        316.02        270.82        40.55 o                         
   9  16   1       1363.98       1347.57        88.05 o                         
  10  16   1         78.86         45.48        44.24 o                         
  -9  17   1       1674.89       1320.80       127.62 o                         
  -8  17   1        308.37        292.68        43.80 o                         
  -7  17   1        426.34        409.76        42.37 o                         
  -6  17   1       1904.01       1794.06        88.44 o                         
  -5  17   1       5827.69       6063.08       188.28 o                         
  -4  17   1         28.95         46.78        24.41 o                         
  -3  17   1       6306.14       6316.65       211.23 o                         
  -2  17   1        662.27        718.60        42.39 o                         
  -1  17   1       4370.66       4677.78       138.03 o                         
   0  17   1        571.59        525.73        41.71 o                         
   1  17   1       2774.00       2795.95       109.22 o                         
   2  17   1       7519.33       7537.99       229.26 o                         
   3  17   1       3247.90       3156.68       142.69 o                         
   4  17   1         14.72         63.96        23.49 o                         
   5  17   1       3861.19       4040.26       125.99 o                         
   6  17   1       1130.78       1030.46        81.30 o                         
   7  17   1       4452.76       4468.85       227.24 o                         
   8  17   1        422.79        558.50        77.07 o                         
   9  17   1       4263.61       4204.60       255.31 o                         
  -8  18   1          2.71        -44.09        51.15 o                         
  -7  18   1       5339.47       5338.58       251.78 o                         
  -6  18   1        533.42        581.09        61.89 o                         
  -5  18   1       1063.11       1065.45        69.72 o                         
  -4  18   1         71.79         56.88        25.18 o                         
  -3  18   1        560.29        492.64        76.74 o                         
  -2  18   1        143.37        179.34        58.22 o                         
  -1  18   1       3480.52       3995.25       240.84 o                         
   0  18   1        667.33        601.65        69.75 o                         
   1  18   1       4973.83       5258.50       213.93 o                         
   2  18   1         82.03         96.31        39.25 o                         
   3  18   1       6950.95       7028.45       241.55 o                         
   4  18   1        620.24        582.57        51.27 o                         
   5  18   1       4629.99       4570.04       169.60 o                         
   6  18   1        510.50        468.37        66.52 o                         
   7  18   1        409.27        450.55        75.32 o                         
   8  18   1         87.91        154.12        64.88 o                         
  -7  19   1        407.23        476.96       112.74 o                         
  -6  19   1       2340.09       2495.47       133.08 o                         
  -5  19   1       1402.95       1598.16       125.99 o                         
  -4  19   1        273.71        466.41        85.67 o                         
  -3  19   1       7256.95       7656.12       280.12 o                         
  -2  19   1        837.65        906.71        74.93 o                         
  -1  19   1       5847.71       5856.13       380.25 o                         
   0  19   1         71.92         86.56        71.07 o                         
   1  19   1        813.58        786.61       212.82 o                         
   2  19   1        409.96        393.17       112.64 o                         
   3  19   1        141.84        140.42        36.61 o                         
   4  19   1        987.70        926.83        62.51 o                         
   5  19   1       6158.21       6417.49       247.98 o                         
   6  19   1        106.75        123.42        38.52 o                         
   7  19   1       6490.61       7084.02       547.69 o                         
  -6  20   1        236.63        101.09        85.27 o                         
  -5  20   1       4822.15       4951.89       249.51 o                         
  -4  20   1        358.10        308.10        70.13 o                         
  -3  20   1         90.49        123.41        57.74 o                         
  -2  20   1        474.49        315.00        78.00 o                         
  -1  20   1       2377.94       2839.88       214.07 o                         
   0  20   1         16.20         -6.78        66.35 o                         
   1  20   1       4031.25       3740.55       264.67 o                         
   2  20   1        396.08        408.12       107.28 o                         
   3  20   1       7513.71       7880.15       747.14 o                         
   4  20   1          1.68        -41.99        68.34 o                         
   5  20   1       3019.77       3055.37       155.06 o                         
   6  20   1       1011.30        863.40        89.71 o                         
  -5  21   1       2423.17       2311.38       249.94 o                         
  -4  21   1        697.45        561.71        85.69 o                         
  -3  21   1       8105.36       8645.72       481.77 o                         
  -2  21   1         41.65         16.07        85.03 o                         
  -1  21   1       4361.30       4960.09       262.48 o                         
   0  21   1         29.38         37.46        92.34 o                         
   1  21   1        960.26       1051.25       123.95 o                         
   2  21   1        790.76        950.12       181.92 o                         
   3  21   1        205.18        213.82        79.26 o                         
   4  21   1       1128.34       1255.68       129.49 o                         
   5  21   1       3968.36       4232.54       372.53 o                         
  -3  22   1        285.67       -151.20       151.20 o                         
  -2  22   1        768.43        519.08       107.11 o                         
  -1  22   1       1152.94       1213.11       137.87 o                         
   0  22   1        842.64        574.33       103.87 o                         
   1  22   1       4515.17       4940.96       346.58 o                         
   2  22   1        107.13          3.15       178.88 o                         
   3  22   1       4787.56       4913.45       402.63 o                         
 -14   0   2       5625.28       4995.32       245.75 o                         
 -12   0   2       2367.31       2276.50       118.88 o                         
 -10   0   2         14.87         43.02        28.50 o                         
  -8   0   2       2490.12       2364.03        83.26 o                         
  -6   0   2      15273.70      13959.91       455.79 o                         
  -4   0   2       2618.56       2391.36        45.85 o                         
  -2   0   2      54174.45      52663.51      1052.92 o                         
   2   0   2      31790.11      32593.36       535.12 o                         
   4   0   2       5112.83       4669.00        83.09 o                         
   6   0   2      15504.59      15465.06       298.25 o                         
   8   0   2      10964.22      10751.32       241.60 o                         
  10   0   2        377.96        326.96        40.78 o                         
  12   0   2       3151.01       2915.83       118.80 o                         
  14   0   2       3299.64       2993.21       179.70 o                         
 -14   1   2        786.84        698.78        53.65 o                         
 -13   1   2        259.82        250.07        39.05 o                         
 -12   1   2       3452.72       3602.65       111.74 o                         
 -11   1   2       1206.84        960.42        65.56 o                         
 -10   1   2       9821.94       9781.47       201.77 o                         
  -9   1   2        903.56        747.61        41.62 o                         
  -8   1   2       6750.18       6275.10       109.87 o                         
  -7   1   2        122.50        172.94        18.74 o                         
  -6   1   2       2599.45       2366.60        60.61 o                         
  -5   1   2       4701.95       5107.69        59.96 o                         
  -4   1   2       7588.36       7884.77        81.16 o                         
  -3   1   2      33581.89      34504.30       357.70 o                         
  -2   1   2      16802.50      17077.05       202.15 o                         
  -1   1   2       5091.12       4332.10        80.20 o                         
   1   1   2        424.62        336.53         7.56 o                         
   2   1   2        123.54        158.81         7.38 o                         
   3   1   2      13753.21      13893.61       148.53 o                         
   4   1   2       5434.21       5800.38        73.57 o                         
   5   1   2        208.02        194.29        12.41 o                         
   6   1   2       1209.23       1177.81        42.56 o                         
   7   1   2        342.89        354.08        21.40 o                         
   8   1   2      11486.90      11449.46       180.49 o                         
   9   1   2         98.70        127.41        18.05 o                         
  10   1   2       8527.57       8554.24       152.59 o                         
  11   1   2        414.04        372.51        29.81 o                         
  12   1   2       6462.19       6524.04       157.43 o                         
  13   1   2          1.39        -37.53        37.53 o                         
  14   1   2        145.34         83.32        40.10 o                         
 -14   2   2       4558.55       4534.21       164.41 o                         
 -13   2   2         49.51         88.49        28.84 o                         
 -12   2   2       5692.23       5707.56       186.83 o                         
 -11   2   2        143.48        123.51        32.91 o                         
 -10   2   2         43.50         45.65        24.58 o                         
  -9   2   2        236.78        304.13        26.87 o                         
  -8   2   2      15065.90      15169.97       218.87 o                         
  -7   2   2       1701.71       1840.70        46.43 o                         
  -6   2   2      14800.77      15264.33       201.25 o                         
  -5   2   2        147.48        179.75        12.17 o                         
  -4   2   2      60014.17      59511.20       571.76 o                         
  -3   2   2      93154.81      97392.93      1016.69 o                         
  -2   2   2       1307.73       1498.89        21.01 o                         
  -1   2   2          9.69         -3.53         3.53 o                         
   0   2   2         33.55         -3.68         3.68 o                         
   1   2   2       3748.20       3722.54        38.01 o                         
   2   2   2       3182.44       3064.76        31.08 o                         
   3   2   2        583.12        651.60        19.92 o                         
   4   2   2      29616.50      28199.16       316.22 o                         
   5   2   2        372.59        409.18        15.24 o                         
   6   2   2      20625.94      19937.04       279.07 o                         
   7   2   2       2963.15       2976.16        56.52 o                         
   8   2   2      10656.75      10770.76       174.32 o                         
   9   2   2          1.16         40.83        18.32 o                         
  10   2   2          6.41         34.96        19.88 o                         
  11   2   2        287.99        403.53        33.31 o                         
  12   2   2       4740.10       4776.54       124.03 o                         
  13   2   2          2.17        -17.65        31.22 o                         
  14   2   2       4597.96       4413.08       214.52 o                         
 -14   3   2        741.48        571.42        68.77 o                         
 -13   3   2         11.38         43.57        37.76 o                         
 -12   3   2       9692.20       9673.94       294.53 o                         
 -11   3   2        149.71        104.86        26.10 o                         
 -10   3   2      19182.63      18976.04       319.14 o                         
  -9   3   2         41.03         51.75        18.88 o                         
  -8   3   2        824.91        811.08        35.48 o                         
  -7   3   2         35.46         72.40        15.25 o                         
  -6   3   2        227.21        268.76        26.00 o                         
  -5   3   2       8294.85       8528.94       101.02 o                         
  -4   3   2      13844.11      14275.85       137.26 o                         
  -3   3   2       7492.92       7713.76        82.52 o                         
  -2   3   2      12364.15      11874.15       127.29 o                         
  -1   3   2      23091.89      22353.66       227.72 o                         
   0   3   2      42920.89      43191.43       546.77 o                         
   1   3   2      26525.82      26264.16       255.58 o                         
   2   3   2       4398.85       4424.50        46.00 o                         
   3   3   2       1441.55       1467.91        23.14 o                         
   4   3   2      13550.06      12921.01       140.32 o                         
   5   3   2        664.46        668.62        22.57 o                         
   6   3   2       6788.82       6564.71        96.20 o                         
   7   3   2         22.26         44.67        14.67 o                         
   8   3   2      10427.12      10220.41       151.52 o                         
   9   3   2         16.93         16.04        15.44 o                         
  10   3   2       8017.02       8194.63       141.88 o                         
  11   3   2        171.47        163.93        22.79 o                         
  12   3   2       7049.43       7277.80       277.91 o                         
  13   3   2        505.59        414.06        49.06 o                         
  14   3   2        261.87        216.89        54.59 o                         
 -14   4   2       4974.70       4616.81       177.81 o                         
 -13   4   2         58.02         42.10        38.43 o                         
 -12   4   2       1573.66       1580.84        74.45 o                         
 -11   4   2       2154.83       2255.06        82.50 o                         
 -10   4   2       1710.21       1560.58        61.15 o                         
  -9   4   2       1019.51       1058.60        40.73 o                         
  -8   4   2       5920.94       5844.53       112.38 o                         
  -7   4   2       1206.83       1349.10        39.79 o                         
  -6   4   2      17705.09      17198.03       236.81 o                         
  -5   4   2       1778.50       1967.93        38.57 o                         
  -4   4   2      45683.74      45090.85       480.58 o                         
  -3   4   2        958.86        983.78        17.97 o                         
  -2   4   2      13984.47      13361.78       138.06 o                         
  -1   4   2        508.54        452.76        12.93 o                         
   0   4   2       1503.39       1485.36        32.80 o                         
   1   4   2          6.51         18.66         3.59 o                         
   2   4   2       8497.06       7998.43        84.12 o                         
   3   4   2       5798.27       5976.63        80.51 o                         
   4   4   2      23412.89      23013.82       260.20 o                         
   5   4   2       1977.52       2057.75        31.74 o                         
   6   4   2      23018.23      22596.30       279.30 o                         
   7   4   2         42.71         54.56        12.99 o                         
   8   4   2       5184.97       5297.63        96.11 o                         
   9   4   2          4.30         14.60        19.51 o                         
  10   4   2       1485.39       1540.36        69.85 o                         
  11   4   2        365.71        338.76        34.39 o                         
  12   4   2       2629.37       2671.87       117.97 o                         
  13   4   2         59.14         43.65        39.01 o                         
  14   4   2       5452.73       5336.05       203.90 o                         
 -14   5   2       1170.07        889.73        82.56 o                         
 -13   5   2        441.86        445.62        57.55 o                         
 -12   5   2       6741.95       6478.33       212.93 o                         
 -11   5   2        479.50        525.87        37.73 o                         
 -10   5   2      13954.38      13936.43       286.34 o                         
  -9   5   2        136.81        141.10        22.31 o                         
  -8   5   2       4545.51       4449.63        89.77 o                         
  -7   5   2        240.49        278.49        19.03 o                         
  -6   5   2         59.28         83.18        12.77 o                         
  -5   5   2         46.60         47.22         8.70 o                         
  -4   5   2      14654.52      15183.38       165.96 o                         
  -3   5   2        719.61        742.76        14.47 o                         
  -2   5   2       9141.87       8785.75        85.71 o                         
  -1   5   2        544.43        494.17        10.54 o                         
   0   5   2      68089.58      67747.30       837.48 o                         
   1   5   2        338.53        382.26         7.39 o                         
   2   5   2      20510.26      19709.80       194.66 o                         
   3   5   2          5.20          4.58         4.77 o                         
   4   5   2        194.92        213.41         9.03 o                         
   5   5   2          3.07          7.42         8.43 o                         
   6   5   2        555.37        567.56        27.53 o                         
   7   5   2       1159.83       1204.97        31.64 o                         
   8   5   2      13156.16      13024.37       199.52 o                         
   9   5   2       1190.81       1238.99        41.42 o                         
  10   5   2      13158.39      13250.87       259.96 o                         
  11   5   2        510.76        456.94        38.24 o                         
  12   5   2       2073.57       2003.38       103.10 o                         
  13   5   2          4.66         34.71        42.15 o                         
 -14   6   2       5431.03       5224.89       237.43 o                         
 -13   6   2          3.88         -4.06        34.07 o                         
 -12   6   2        539.83        559.25        45.06 o                         
 -11   6   2          8.37         35.86        25.52 o                         
 -10   6   2        228.46        328.43        31.48 o                         
  -9   6   2       1104.61       1178.65        45.84 o                         
  -8   6   2       5677.66       5723.71       111.51 o                         
  -7   6   2       2305.39       2379.17        53.98 o                         
  -6   6   2      14360.89      13981.55       213.77 o                         
  -5   6   2         88.57         56.58         9.30 o                         
  -4   6   2      25170.26      25665.37       293.17 o                         
  -3   6   2       5818.05       6040.93        65.06 o                         
  -2   6   2      26003.60      26593.00       278.80 o                         
  -1   6   2         93.13         48.03         4.91 o                         
   0   6   2        592.69        596.86        15.58 o                         
   1   6   2        224.12        239.84         7.52 o                         
   2   6   2      90745.77      89938.83      1176.29 o                         
   3   6   2        724.65        910.24        14.91 o                         
   4   6   2      27231.39      27301.13       299.92 o                         
   5   6   2        357.73        366.65        12.61 o                         
   6   6   2       8411.50       8479.06       134.39 o                         
   7   6   2         17.03         -0.75        13.66 o                         
   8   6   2       3982.41       3811.67        87.88 o                         
   9   6   2        110.35         76.95        25.80 o                         
  10   6   2        146.71        115.41        37.25 o                         
  11   6   2        237.41        254.17        35.08 o                         
  12   6   2       1842.21       1933.44       102.11 o                         
  13   6   2        571.81        583.27        67.06 o                         
 -13   7   2        298.50        227.30        49.06 o                         
 -12   7   2       5539.86       5820.21       171.05 o                         
 -11   7   2        623.38        584.06        43.35 o                         
 -10   7   2       5412.91       5376.49       129.46 o                         
  -9   7   2        756.67        750.08        37.81 o                         
  -8   7   2       5061.02       5005.07       111.28 o                         
  -7   7   2       1559.56       1623.05        48.26 o                         
  -6   7   2        651.54        555.95        23.41 o                         
  -5   7   2       3982.02       4014.00        65.33 o                         
  -4   7   2       2761.10       2806.21        44.11 o                         
  -3   7   2         76.48         99.82         6.84 o                         
  -2   7   2       6134.48       5746.19        68.18 o                         
  -1   7   2       7779.40       7970.58        93.90 o                         
   0   7   2      32204.40      31117.79       350.99 o                         
   1   7   2        855.65        749.38        19.34 o                         
   2   7   2       9523.78       8712.72        92.91 o                         
   3   7   2       3778.89       4483.68        53.64 o                         
   4   7   2       3706.01       3658.67        49.25 o                         
   5   7   2         87.83         87.77         9.63 o                         
   6   7   2       1032.79       1060.02        35.92 o                         
   7   7   2       2049.04       1871.66        48.28 o                         
   8   7   2      17485.39      16686.96       295.49 o                         
   9   7   2         81.36         45.85        20.88 o                         
  10   7   2      10849.78      11048.29       217.16 o                         
  11   7   2          9.86         -2.51        25.74 o                         
  12   7   2       1642.16       1581.91        87.36 o                         
  13   7   2        239.29        228.45        54.12 o                         
 -13   8   2        220.13        300.87        57.33 o                         
 -12   8   2       7857.29       7779.96       218.63 o                         
 -11   8   2         82.18         40.71        29.34 o                         
 -10   8   2       1036.44       1080.32        52.52 o                         
  -9   8   2        174.47        134.91        23.68 o                         
  -8   8   2       3141.04       3167.97        76.27 o                         
  -7   8   2       2587.33       2587.87        64.04 o                         
  -6   8   2       6856.92       6660.22       110.28 o                         
  -5   8   2       1704.62       2066.98        46.58 o                         
  -4   8   2      24282.13      22888.36       347.80 o                         
  -3   8   2        105.68        176.60        10.99 o                         
  -2   8   2      10047.41      10064.98       117.17 o                         
  -1   8   2       1792.84       2200.23        29.04 o                         
   0   8   2        181.61        246.45        12.73 o                         
   1   8   2       9822.75      10247.00       124.28 o                         
   2   8   2       9107.88       8513.91       101.47 o                         
   3   8   2       1063.60       1179.13        19.99 o                         
   4   8   2      34074.96      34421.49       455.98 o                         
   5   8   2        447.29        385.36        17.52 o                         
   6   8   2      11408.31      10858.84       178.50 o                         
   7   8   2        119.61        107.68        16.21 o                         
   8   8   2       2710.55       2661.54        75.76 o                         
   9   8   2       1214.16       1222.03        53.58 o                         
  10   8   2        274.25        272.74        32.81 o                         
  11   8   2        175.94        169.48        39.72 o                         
  12   8   2       4330.45       4298.20       168.66 o                         
  13   8   2        253.48        115.71        51.30 o                         
 -13   9   2        150.91        173.44        58.98 o                         
 -12   9   2       3472.36       3618.30       178.82 o                         
 -11   9   2        130.83         80.88        29.01 o                         
 -10   9   2      12769.58      12756.80       250.33 o                         
  -9   9   2        241.37        219.97        27.12 o                         
  -8   9   2       7120.05       7164.40       143.12 o                         
  -7   9   2        968.75        932.15        57.32 o                         
  -6   9   2       1383.76       1284.87        48.70 o                         
  -5   9   2        802.15        794.77        24.64 o                         
  -4   9   2       1922.05       1829.86        43.92 o                         
  -3   9   2        234.37        291.25        15.10 o                         
  -2   9   2      29680.46      30006.27       397.21 o                         
  -1   9   2      10047.91      10450.34       137.95 o                         
   0   9   2      11708.86      10482.77       142.37 o                         
   1   9   2       1059.55       1389.02        25.98 o                         
   2   9   2       4687.86       4395.39        54.75 o                         
   3   9   2       1693.15       1589.97        28.40 o                         
   4   9   2       7077.43       7295.69        99.74 o                         
   5   9   2        348.94        314.34        15.35 o                         
   6   9   2        540.56        491.67        23.24 o                         
   7   9   2       1401.60       1467.97        61.86 o                         
   8   9   2       8655.04       8642.87       188.49 o                         
   9   9   2         62.14         87.26        24.31 o                         
  10   9   2       9169.74       9018.62       273.65 o                         
  11   9   2        100.65        130.29        54.94 o                         
  12   9   2       4926.51       4554.43       175.19 o                         
  13   9   2        220.85        285.77        62.57 o                         
 -13  10   2        106.29         93.77        63.55 o                         
 -12  10   2       1691.12       1853.76       160.27 o                         
 -11  10   2        157.03        147.39        36.29 o                         
 -10  10   2         30.34         27.64        28.60 o                         
  -9  10   2        483.09        439.10        35.07 o                         
  -8  10   2       5966.27       5873.64       159.48 o                         
  -7  10   2        284.91        306.71        25.75 o                         
  -6  10   2      11803.68      11522.76       220.33 o                         
  -5  10   2        712.36        754.90        25.27 o                         
  -4  10   2      19120.95      18648.01       268.53 o                         
  -3  10   2        840.41        919.06        25.53 o                         
  -2  10   2      17466.37      17254.45       232.26 o                         
  -1  10   2          5.79          5.25         8.05 o                         
   0  10   2         75.10         48.01        11.20 o                         
   1  10   2        900.60        904.73        25.13 o                         
   2  10   2      14977.08      14849.58       182.32 o                         
   3  10   2       3546.17       3679.08        54.59 o                         
   4  10   2       5285.46       4868.00        77.01 o                         
   5  10   2         33.73         53.59        11.53 o                         
   6  10   2      18056.77      17858.55       343.57 o                         
   7  10   2        441.13        434.54        29.99 o                         
   8  10   2       1890.93       1804.80        61.13 o                         
   9  10   2        643.00        655.00        50.41 o                         
  10  10   2        106.27         63.85        31.84 o                         
  11  10   2          2.50         56.48        34.70 o                         
  12  10   2        841.52        899.21        69.98 o                         
 -12  11   2       4434.52       3321.18       433.53 o                         
 -11  11   2        139.87        195.91        40.59 o                         
 -10  11   2      11823.87      12034.51       356.00 o                         
  -9  11   2       2834.65       2902.81        92.24 o                         
  -8  11   2       5097.80       4976.30       129.84 o                         
  -7  11   2        816.57        772.09        37.04 o                         
  -6  11   2       1199.49       1190.43        41.23 o                         
  -5  11   2        834.13        850.94        32.06 o                         
  -4  11   2         57.60         91.35        11.58 o                         
  -3  11   2        176.64        180.26        12.98 o                         
  -2  11   2      15216.98      15258.46       187.58 o                         
  -1  11   2        753.43        916.91        22.56 o                         
   0  11   2       8462.81       8395.69       135.73 o                         
   1  11   2        132.09        155.60        17.44 o                         
   2  11   2      15731.35      15505.73       268.58 o                         
   3  11   2        416.26        437.71        14.81 o                         
   4  11   2        278.22        247.04        15.10 o                         
   5  11   2       3962.03       3964.83        73.10 o                         
   6  11   2        569.13        535.35        45.00 o                         
   7  11   2       1939.28       1888.03        58.33 o                         
   8  11   2       1906.13       1752.19        63.63 o                         
   9  11   2        163.34        184.26        31.09 o                         
  10  11   2       8183.51       8074.08       252.12 o                         
  11  11   2        303.15        194.74        35.40 o                         
  12  11   2       5627.80       5354.20       280.79 o                         
 -12  12   2       1549.32       1440.10       165.01 o                         
 -11  12   2        905.78        882.52        74.28 o                         
 -10  12   2          0.29        -18.83        27.87 o                         
  -9  12   2        717.00        692.59        47.99 o                         
  -8  12   2       2127.61       2222.18       103.83 o                         
  -7  12   2        502.55        450.97        29.93 o                         
  -6  12   2      27877.05      28576.67       602.58 o                         
  -5  12   2        251.85        255.97        33.83 o                         
  -4  12   2       7770.04       7813.67       144.76 o                         
  -3  12   2      11143.49      11528.61       210.03 o                         
  -2  12   2       8872.91       8946.24       138.78 o                         
  -1  12   2       2089.59       2172.85        38.90 o                         
   0  12   2        150.09        176.64        21.11 o                         
   1  12   2        122.45        131.39        16.16 o                         
   2  12   2      10845.56      10404.18       301.15 o                         
   3  12   2        271.60        312.08        14.68 o                         
   4  12   2       2989.66       2972.55        62.20 o                         
   5  12   2          3.43          8.99        13.27 o                         
   6  12   2      10197.56      10235.22       207.06 o                         
   7  12   2       1526.75       1412.94        53.45 o                         
   8  12   2       2491.26       2420.00        81.56 o                         
   9  12   2         72.61         82.10        28.28 o                         
  10  12   2          6.24         61.91        42.58 o                         
  11  12   2        199.69        154.42        50.32 o                         
  12  12   2       1504.83       1538.09       113.07 o                         
 -11  13   2          9.55        -11.70        40.56 o                         
 -10  13   2       9634.55       9399.62       314.81 o                         
  -9  13   2         10.45        -36.85        36.85 o                         
  -8  13   2       6812.57       6925.04       212.28 o                         
  -7  13   2       1045.68       1077.64        53.66 o                         
  -6  13   2        443.22        396.52        40.34 o                         
  -5  13   2        923.60        980.90        41.89 o                         
  -4  13   2       1362.55       1247.09        43.63 o                         
  -3  13   2          2.35         32.33        11.22 o                         
  -2  13   2       3495.49       3319.20        58.62 o                         
  -1  13   2        982.84        978.51        25.74 o                         
   0  13   2      19412.30      19168.15       308.55 o                         
   1  13   2       2992.71       2917.11        67.14 o                         
   2  13   2      15849.09      16083.00       270.86 o                         
   3  13   2        352.85        308.92        15.11 o                         
   4  13   2        562.21        526.70        28.42 o                         
   5  13   2         14.74          7.80        11.10 o                         
   6  13   2       2321.55       2315.67        62.91 o                         
   7  13   2        132.73        136.61        21.05 o                         
   8  13   2       2527.70       2546.51        98.97 o                         
   9  13   2         10.05         14.10        27.35 o                         
  10  13   2      10466.27      10525.65       348.23 o                         
  11  13   2          2.13        -11.45        42.93 o                         
 -11  14   2         20.77         51.34        58.54 o                         
 -10  14   2         32.73         58.30        51.10 o                         
  -9  14   2       1043.23       1005.08        60.47 o                         
  -8  14   2       2961.82       2970.33       104.52 o                         
  -7  14   2        331.34        364.63        36.70 o                         
  -6  14   2       7735.25       7779.18       228.68 o                         
  -5  14   2       2237.68       2283.32        79.44 o                         
  -4  14   2      14246.71      13929.46       272.30 o                         
  -3  14   2        334.44        278.63        29.27 o                         
  -2  14   2       2338.22       2344.86        50.74 o                         
  -1  14   2        793.20        934.16        36.12 o                         
   0  14   2         51.44         43.79        13.26 o                         
   1  14   2       1759.44       1763.50        47.27 o                         
   2  14   2       9437.36       9413.92       156.19 o                         
   3  14   2        387.07        400.21        16.87 o                         
   4  14   2      10877.18      11005.66       211.08 o                         
   5  14   2         18.70         16.58        17.34 o                         
   6  14   2       6751.96       7021.53       171.83 o                         
   7  14   2         13.49         64.37        27.45 o                         
   8  14   2       1618.66       1558.40        81.30 o                         
   9  14   2       1570.35       1389.66       112.45 o                         
  10  14   2        353.75        322.20        53.67 o                         
  11  14   2        104.06        107.79        48.30 o                         
 -10  15   2       5734.50       5820.68       271.39 o                         
  -9  15   2        127.96        154.86        35.78 o                         
  -8  15   2       2248.33       2449.35       167.11 o                         
  -7  15   2        598.54        633.96        44.14 o                         
  -6  15   2        485.88        578.49        44.41 o                         
  -5  15   2       1138.11       1201.22        50.38 o                         
  -4  15   2        403.15        447.91        34.02 o                         
  -3  15   2        850.39        777.67        46.68 o                         
  -2  15   2      15861.14      16108.61       290.79 o                         
  -1  15   2        257.89        327.26        32.37 o                         
   0  15   2       4192.38       4229.26       115.61 o                         
   1  15   2       2038.62       2085.94        73.99 o                         
   2  15   2       9705.03       9757.36       248.83 o                         
   3  15   2       1468.45       1571.77        54.14 o                         
   4  15   2        968.90        839.46        34.00 o                         
   5  15   2        115.98        119.56        19.57 o                         
   6  15   2       1746.48       1801.25        68.40 o                         
   7  15   2        833.36        884.73        67.74 o                         
   8  15   2       3380.45       3428.64       133.75 o                         
   9  15   2          4.51         49.71        40.40 o                         
  10  15   2       6033.04       6177.75       255.60 o                         
 -10  16   2        306.50        270.74        71.03 o                         
  -9  16   2        446.84        442.11        44.61 o                         
  -8  16   2       2706.28       2768.93       127.87 o                         
  -7  16   2        117.84        118.79        30.69 o                         
  -6  16   2       5558.15       5457.30       163.55 o                         
  -5  16   2          3.15          5.98        24.86 o                         
  -4  16   2       8513.35       8565.68       190.22 o                         
  -3  16   2          9.31          4.58        15.37 o                         
  -2  16   2       4168.46       4318.43       138.22 o                         
  -1  16   2       1540.84       1444.69        57.33 o                         
   0  16   2       2378.27       2553.95       189.37 o                         
   1  16   2       4129.16       4242.86       107.88 o                         
   2  16   2       7793.17       7517.54       209.43 o                         
   3  16   2         64.93         75.64        29.07 o                         
   4  16   2       8515.07       8538.55       227.99 o                         
   5  16   2         20.35         18.71        31.83 o                         
   6  16   2       7549.23       8039.45       256.59 o                         
   7  16   2       1734.33       1797.34        85.66 o                         
   8  16   2        692.09        675.99       126.94 o                         
   9  16   2         30.08         23.24        45.66 o                         
  10  16   2         45.33        -11.32        42.32 o                         
  -9  17   2        164.38         57.16        85.69 o                         
  -8  17   2       2667.98       2518.23       111.01 o                         
  -7  17   2        197.56        170.17        30.72 o                         
  -6  17   2         82.82         75.43        33.14 o                         
  -5  17   2         49.60         11.42        19.81 o                         
  -4  17   2       1013.29        945.65        46.21 o                         
  -3  17   2       1102.36       1218.91        68.53 o                         
  -2  17   2       8842.90       9061.86       210.61 o                         
  -1  17   2        345.64        358.21        36.13 o                         
   0  17   2      13308.25      13314.43       285.52 o                         
   1  17   2        171.72        177.53        29.65 o                         
   2  17   2       2816.35       2710.74       136.26 o                         
   3  17   2        821.57        631.54        86.83 o                         
   4  17   2        809.61        710.13        43.89 o                         
   5  17   2        436.43        477.83        52.57 o                         
   6  17   2        951.61       1159.47        83.14 o                         
   7  17   2        193.19        276.80        78.02 o                         
   8  17   2       4881.78       4467.84       320.72 o                         
   9  17   2         63.94        142.13        95.56 o                         
  -8  18   2       2628.62       2565.75       160.20 o                         
  -7  18   2        386.85        311.68        57.75 o                         
  -6  18   2       4733.54       4560.80       220.55 o                         
  -5  18   2       1277.99       1243.99        89.38 o                         
  -4  18   2       3579.90       3372.79       160.34 o                         
  -3  18   2        338.54        464.91        58.09 o                         
  -2  18   2       1701.27       1831.48        83.51 o                         
  -1  18   2        197.48        241.28        37.24 o                         
   0  18   2        449.71        346.43        49.44 o                         
   1  18   2        276.63        289.75        55.23 o                         
   2  18   2       4031.36       4198.07       261.11 o                         
   3  18   2       1637.36       1632.53        87.99 o                         
   4  18   2       5366.35       5756.99       188.61 o                         
   5  18   2          5.40          5.31        26.94 o                         
   6  18   2       4851.63       4895.97       250.94 o                         
   7  18   2        377.52        507.22        60.81 o                         
   8  18   2       1521.03       1536.03       268.23 o                         
  -7  19   2         43.34        -32.53        68.93 o                         
  -6  19   2          5.19        126.45       100.85 o                         
  -5  19   2       1751.87       1777.61       159.82 o                         
  -4  19   2        464.87        434.76        58.70 o                         
  -3  19   2         35.08         26.38        43.20 o                         
  -2  19   2       3154.68       3484.77       134.51 o                         
  -1  19   2         19.92         21.95        38.83 o                         
   0  19   2       7373.91       7449.39       359.40 o                         
   1  19   2        140.43        163.78        67.46 o                         
   2  19   2       4925.23       5166.23       255.98 o                         
   3  19   2        124.34        106.83        42.53 o                         
   4  19   2         22.58          0.14        32.98 o                         
   5  19   2        641.49        740.85        61.86 o                         
   6  19   2         33.70         29.04        60.33 o                         
   7  19   2         72.77        145.89        78.98 o                         
  -6  20   2       4606.06       4983.82       366.66 o                         
  -5  20   2         24.61        -26.38        58.06 o                         
  -4  20   2       3591.22       3485.89       183.86 o                         
  -3  20   2        181.28        191.43        50.25 o                         
  -2  20   2       2585.56       2416.77       157.80 o                         
  -1  20   2        151.27        239.28       103.84 o                         
   0  20   2          1.97         10.40        81.58 o                         
   1  20   2       1449.95       1421.31       112.17 o                         
   2  20   2       2854.93       3147.61       256.35 o                         
   3  20   2         15.46        -55.79        60.12 o                         
   4  20   2       6228.43       6957.48       420.65 o                         
   5  20   2        434.25        333.94        53.46 o                         
   6  20   2       2910.53       2357.75       227.23 o                         
  -5  21   2        430.43        564.32       110.83 o                         
  -4  21   2        326.08        373.16        77.32 o                         
  -3  21   2        353.04        301.70        61.82 o                         
  -2  21   2       4384.37       4350.10       333.23 o                         
  -1  21   2         14.24         -8.62        72.25 o                         
   0  21   2       5809.30       6583.37       355.75 o                         
   1  21   2         84.85        132.46       123.29 o                         
   2  21   2       2835.51       3290.33       434.71 o                         
   3  21   2       1760.74       1783.48       155.14 o                         
   4  21   2         47.55        -36.49        71.34 o                         
  -3  22   2         30.38       -104.41       104.41 o                         
  -2  22   2       1324.38       1202.97       229.45 o                         
  -1  22   2       1190.38       1046.44       174.09 o                         
   0  22   2        274.94        150.55        80.53 o                         
   1  22   2       2061.08       2015.84       182.22 o                         
   2  22   2        846.87        722.84       149.73 o                         
 -13   0   3       3089.53       3516.21       162.73 o                         
 -11   0   3      11699.43      11969.27       441.02 o                         
  -9   0   3       5725.62       5370.08       178.26 o                         
  -7   0   3       3744.49       3790.11       130.63 o                         
  -5   0   3      13248.37      12933.25       241.80 o                         
  -3   0   3        685.78        578.43        29.16 o                         
  -1   0   3      24561.20      27672.43       451.20 o                         
   1   0   3         71.87        123.35         5.86 o                         
   3   0   3       2886.82       4077.32       176.96 o                         
   5   0   3      33861.80      32820.64       574.00 o                         
   7   0   3      25288.70      24031.35       497.20 o                         
   9   0   3       1834.33       1837.93        83.23 o                         
  11   0   3       3207.69       3165.79       253.58 o                         
  13   0   3        271.35        160.56        48.04 o                         
 -14   1   3          0.34         49.57        44.60 o                         
 -13   1   3        188.22        154.08        32.50 o                         
 -12   1   3        524.38        458.31        38.49 o                         
 -11   1   3         23.97         63.66        37.39 o                         
 -10   1   3         17.10         18.57        26.06 o                         
  -9   1   3      12463.54      12490.93       244.02 o                         
  -8   1   3        206.26        257.52        22.65 o                         
  -7   1   3       5314.01       4934.33        87.06 o                         
  -6   1   3        957.90        964.99        37.91 o                         
  -5   1   3      31366.65      31789.79       386.85 o                         
  -4   1   3        376.20        306.17        11.58 o                         
  -3   1   3      23588.73      24781.12       275.62 o                         
  -2   1   3       9217.03       9274.36       124.38 o                         
  -1   1   3       3838.66       3979.93        51.71 o                         
   0   1   3        869.87        699.27        11.99 o                         
   1   1   3      23997.98      24186.53       267.99 o                         
   2   1   3       1200.76       1134.86        17.54 o                         
   3   1   3      13877.04      13578.04       164.20 o                         
   4   1   3          0.85         19.18         7.14 o                         
   5   1   3      19302.37      18681.89       250.97 o                         
   6   1   3       1137.28       1214.39        32.97 o                         
   7   1   3       2443.05       2511.49        56.02 o                         
   8   1   3        303.29        287.75        23.65 o                         
   9   1   3       8171.88       8363.92       149.63 o                         
  10   1   3        209.53        189.79        27.55 o                         
  11   1   3       6362.77       6589.61       159.69 o                         
  12   1   3        342.40        324.20        46.94 o                         
  13   1   3       8138.52       8385.96       209.11 o                         
  14   1   3        540.57        508.17        62.95 o                         
 -14   2   3          6.44         -9.15        38.56 o                         
 -13   2   3       4941.41       4943.89       155.34 o                         
 -12   2   3          9.65          2.58        27.48 o                         
 -11   2   3       6512.65       6405.71       145.30 o                         
 -10   2   3       1488.53       1487.06        61.60 o                         
  -9   2   3       2851.39       3020.46        78.74 o                         
  -8   2   3          7.43         33.55        22.00 o                         
  -7   2   3       1185.05       1198.39        74.68 o                         
  -6   2   3        630.43        707.28        29.95 o                         
  -5   2   3      33850.02      32533.03       395.97 o                         
  -4   2   3       3495.11       3385.24        41.45 o                         
  -3   2   3      11987.59      11519.39       120.04 o                         
  -2   2   3      16452.95      16711.23       200.02 o                         
  -1   2   3       6443.52       5745.52        72.07 o                         
   0   2   3      15521.43      15965.24       194.99 o                         
   1   2   3       9833.69       9913.96       112.88 o                         
   2   2   3        731.08        629.09        10.96 o                         
   3   2   3        419.72        538.65        14.86 o                         
   4   2   3        377.91        408.94        12.78 o                         
   5   2   3      13693.80      13195.86       178.17 o                         
   6   2   3       1032.07       1059.78        29.36 o                         
   7   2   3      35042.22      34440.31       501.08 o                         
   8   2   3        251.72        232.26        21.58 o                         
   9   2   3       8395.21       8196.50       140.82 o                         
  10   2   3         25.69          8.87        22.18 o                         
  11   2   3       1515.66       1431.19        53.71 o                         
  12   2   3        206.02        197.84        33.81 o                         
  13   2   3        853.78        716.34        56.97 o                         
  14   2   3         83.77         12.62        62.36 o                         
 -14   3   3          8.06        -22.87        34.45 o                         
 -13   3   3         15.66         43.87        36.38 o                         
 -12   3   3         59.59         23.48        34.77 o                         
 -11   3   3       4075.15       3974.44       109.59 o                         
 -10   3   3         32.09         47.09        37.44 o                         
  -9   3   3       3813.25       4034.07       111.31 o                         
  -8   3   3       1060.04       1062.97        47.98 o                         
  -7   3   3      13440.73      12979.07       231.94 o                         
  -6   3   3       2435.20       2799.01        58.25 o                         
  -5   3   3      27587.54      27604.13       322.51 o                         
  -4   3   3      15236.10      16890.79       183.70 o                         
  -3   3   3       8548.11       9125.81       122.60 o                         
  -2   3   3         51.28         10.41         5.85 o                         
  -1   3   3       2599.51       2972.65        35.38 o                         
   0   3   3       5305.01       5523.03       115.05 o                         
   1   3   3      37234.16      37563.70       371.13 o                         
   2   3   3       1502.27       1321.50        16.28 o                         
   3   3   3      77641.49      78237.66       909.35 o                         
   4   3   3        586.44        446.07        12.87 o                         
   5   3   3       6669.03       6577.09        90.31 o                         
   6   3   3        237.03        270.57        16.59 o                         
   7   3   3        479.29        482.27        34.11 o                         
   8   3   3         20.07         37.68        13.88 o                         
   9   3   3       2816.34       3001.52        73.01 o                         
  10   3   3        157.68        151.33        21.33 o                         
  11   3   3       9108.29       9223.60       175.36 o                         
  12   3   3        300.41        298.65        53.23 o                         
  13   3   3       4077.62       3897.53       125.78 o                         
  14   3   3          1.00         78.34        47.29 o                         
 -14   4   3        539.29        565.42        73.18 o                         
 -13   4   3       5489.26       5709.81       263.45 o                         
 -12   4   3        169.70         78.07        39.56 o                         
 -11   4   3       3078.56       3025.47       102.72 o                         
 -10   4   3       2193.96       2179.97       124.69 o                         
  -9   4   3         51.11         64.55        19.84 o                         
  -8   4   3        512.22        585.76        31.06 o                         
  -7   4   3       1307.50       1326.32        38.73 o                         
  -6   4   3        838.04        884.29        31.42 o                         
  -5   4   3      37294.16      37834.83       450.83 o                         
  -4   4   3        411.83        402.00        21.26 o                         
  -3   4   3      33913.70      33854.03       350.33 o                         
  -2   4   3       1714.39       1698.63        31.93 o                         
  -1   4   3       3346.60       3244.89        45.86 o                         
   0   4   3          3.64          3.20         6.48 o                         
   1   4   3      11076.73      10506.38        98.85 o                         
   2   4   3        755.16        686.78        15.21 o                         
   3   4   3       4371.41       4546.03        46.16 o                         
   4   4   3       1819.65       1758.78        34.43 o                         
   5   4   3      21365.43      21039.80       270.40 o                         
   6   4   3        522.14        615.52        23.44 o                         
   7   4   3       8921.64       8495.69       151.09 o                         
   8   4   3         60.73         78.78        13.92 o                         
   9   4   3      11299.24      11224.10       202.86 o                         
  10   4   3          1.21         -0.71        17.66 o                         
  11   4   3       2167.66       2218.20        80.00 o                         
  12   4   3         45.52         82.60        35.29 o                         
  13   4   3       2857.63       2670.67       115.20 o                         
 -14   5   3        797.92        648.51        59.73 o                         
 -13   5   3          2.24          6.82        34.99 o                         
 -12   5   3        299.54        182.91        43.01 o                         
 -11   5   3        995.31       1126.02        66.40 o                         
 -10   5   3         89.16         74.74        27.56 o                         
  -9   5   3       4977.30       5168.84       118.68 o                         
  -8   5   3        186.34        177.10        19.57 o                         
  -7   5   3      32222.20      31405.15       434.33 o                         
  -6   5   3        813.83        884.83        24.24 o                         
  -5   5   3      18998.34      19170.17       228.81 o                         
  -4   5   3       3588.12       3389.36        49.36 o                         
  -3   5   3        740.22        790.93        20.32 o                         
  -2   5   3      15110.21      14950.33       150.78 o                         
  -1   5   3       4263.80       3747.91        50.34 o                         
   0   5   3      38754.94      40335.23       497.64 o                         
   1   5   3      39915.77      39137.27       396.83 o                         
   2   5   3        854.70       1002.34        14.06 o                         
   3   5   3      48336.88      49684.04       518.59 o                         
   4   5   3       4522.02       4653.93        65.65 o                         
   5   5   3      14600.79      14841.72       204.22 o                         
   6   5   3        302.87        352.59        18.81 o                         
   7   5   3         65.51         54.47        11.81 o                         
   8   5   3       1643.35       1502.93        43.86 o                         
   9   5   3       4011.11       3945.26        92.01 o                         
  10   5   3         15.57         23.35        22.95 o                         
  11   5   3       1294.20       1372.94        87.38 o                         
  12   5   3         41.38         33.19        45.72 o                         
  13   5   3       7073.87       7260.59       275.34 o                         
 -14   6   3         56.01        -33.97        47.16 o                         
 -13   6   3       2884.40       2715.02       115.37 o                         
 -12   6   3         71.75         86.56        39.08 o                         
 -11   6   3       5437.81       5845.35       148.49 o                         
 -10   6   3          7.58          8.89        18.54 o                         
  -9   6   3       1979.31       1921.93        64.12 o                         
  -8   6   3        307.53        354.19        26.36 o                         
  -7   6   3       1556.96       1663.16        48.12 o                         
  -6   6   3       1943.12       1940.15        43.72 o                         
  -5   6   3       3063.78       2853.16        49.35 o                         
  -4   6   3         15.45         25.85         8.46 o                         
  -3   6   3      64557.12      66119.92       830.47 o                         
  -2   6   3       1501.06       1605.43        21.87 o                         
  -1   6   3      35325.00      35670.46       482.27 o                         
   0   6   3        664.24        753.50        18.16 o                         
   1   6   3       5281.75       5565.43        61.62 o                         
   2   6   3       5135.08       5432.22        57.50 o                         
   3   6   3          9.01        111.11         8.83 o                         
   4   6   3        599.42        661.14        19.07 o                         
   5   6   3      17655.79      17685.99       278.78 o                         
   6   6   3         64.62         93.47        13.40 o                         
   7   6   3      31718.00      31687.17       523.76 o                         
   8   6   3       1197.25       1189.50        58.02 o                         
   9   6   3       3495.03       3340.04       108.00 o                         
  10   6   3         30.28         56.06        24.39 o                         
  11   6   3        397.23        446.53        44.71 o                         
  12   6   3        137.33        119.94        46.34 o                         
  13   6   3        916.09        862.58        79.74 o                         
 -13   7   3         27.85        -36.08        42.50 o                         
 -12   7   3          1.14          4.76        32.22 o                         
 -11   7   3        141.46        193.04        32.04 o                         
 -10   7   3        126.91        127.71        28.38 o                         
  -9   7   3      14036.67      13966.45       257.48 o                         
  -8   7   3         49.84         60.33        17.38 o                         
  -7   7   3      17526.01      17429.64       285.95 o                         
  -6   7   3         75.47         68.73        14.02 o                         
  -5   7   3      11006.42      10611.91       150.22 o                         
  -4   7   3         23.83         26.28         8.78 o                         
  -3   7   3        662.27        768.55        17.49 o                         
  -2   7   3       2701.61       2856.03        41.67 o                         
  -1   7   3       1223.34       1036.39        17.03 o                         
   0   7   3       1594.05       1674.98        42.07 o                         
   1   7   3      35992.25      36518.81       483.71 o                         
   2   7   3        948.12        867.18        17.50 o                         
   3   7   3      37089.29      36926.89       397.53 o                         
   4   7   3        383.71        426.62        16.58 o                         
   5   7   3      11811.16      11659.53       164.19 o                         
   6   7   3        182.74        174.52        14.74 o                         
   7   7   3        890.07        793.26        27.30 o                         
   8   7   3       3564.79       3523.85        71.01 o                         
   9   7   3       1943.37       1820.29        57.40 o                         
  10   7   3        373.09        369.18        38.58 o                         
  11   7   3       4055.13       4254.21       159.19 o                         
  12   7   3        258.42        338.14        46.82 o                         
  13   7   3       4881.54       5445.95       182.35 o                         
 -13   8   3       4352.58       4096.95       159.32 o                         
 -12   8   3        552.40        604.35        54.50 o                         
 -11   8   3       8392.94       8441.73       211.72 o                         
 -10   8   3        280.44        253.43        37.69 o                         
  -9   8   3        507.49        499.94        32.26 o                         
  -8   8   3         32.38         32.43        18.71 o                         
  -7   8   3        120.41         86.87        20.17 o                         
  -6   8   3        823.58        835.85        42.60 o                         
  -5   8   3       8949.62       8634.88       128.99 o                         
  -4   8   3       3282.44       3382.22        54.39 o                         
  -3   8   3      14617.45      14256.98       192.41 o                         
  -2   8   3       1492.55       1792.17        34.17 o                         
  -1   8   3      26931.13      27404.86       312.21 o                         
   0   8   3       5866.07       5957.99        91.08 o                         
   1   8   3       5569.24       4997.83        77.37 o                         
   2   8   3         89.50         77.22         5.52 o                         
   3   8   3       1451.81       1255.85        23.58 o                         
   4   8   3       1642.13       1449.13        33.09 o                         
   5   8   3       6725.26       6296.61       105.19 o                         
   6   8   3        265.66        272.56        18.55 o                         
   7   8   3      22855.32      22830.18       422.53 o                         
   8   8   3        473.25        442.41        27.85 o                         
   9   8   3       6559.08       6634.85       189.38 o                         
  10   8   3        103.48        167.17        37.29 o                         
  11   8   3        243.20        136.64        38.37 o                         
  12   8   3       1654.86       1465.16        86.19 o                         
  13   8   3        264.72        142.96        52.76 o                         
 -13   9   3        116.12        127.80        57.48 o                         
 -12   9   3        393.21        382.84        47.83 o                         
 -11   9   3        451.67        394.72        46.06 o                         
 -10   9   3       1104.56       1214.96        60.28 o                         
  -9   9   3       8964.61       8838.73       173.77 o                         
  -8   9   3       1920.28       2113.55        60.15 o                         
  -7   9   3      18613.20      18862.54       287.06 o                         
  -6   9   3       4394.02       4322.23        80.26 o                         
  -5   9   3      12103.04      12208.40       201.70 o                         
  -4   9   3       3868.86       3909.80        74.69 o                         
  -3   9   3        586.35        822.70        34.23 o                         
  -2   9   3       1512.21       1661.47        33.68 o                         
  -1   9   3       8607.19       8786.04       138.61 o                         
   0   9   3       1687.31       1915.06        52.32 o                         
   1   9   3      18753.08      18115.35       258.99 o                         
   2   9   3        339.46        317.54        13.37 o                         
   3   9   3      22564.35      21966.50       278.39 o                         
   4   9   3        551.79        507.08        15.95 o                         
   5   9   3      12019.68      12316.54       175.80 o                         
   6   9   3       4802.57       4809.23        90.40 o                         
   7   9   3        389.53        308.73        27.64 o                         
   8   9   3        614.07        586.77        51.14 o                         
   9   9   3       2815.29       2733.09        86.70 o                         
  10   9   3         40.86         41.58        27.60 o                         
  11   9   3       8122.60       8799.36       357.94 o                         
  12   9   3          3.73         47.44        35.55 o                         
 -13  10   3       6404.65       5801.40       413.74 o                         
 -12  10   3         29.38         76.95        49.03 o                         
 -11  10   3       3144.56       3054.13       120.21 o                         
 -10  10   3        207.10        153.52        32.70 o                         
  -9  10   3       1179.72       1033.58        44.40 o                         
  -8  10   3        171.83        173.75        32.11 o                         
  -7  10   3        122.84        165.59        24.12 o                         
  -6  10   3        223.20        198.96        17.51 o                         
  -5  10   3       7002.54       6968.25       116.24 o                         
  -4  10   3        801.93        915.15        28.57 o                         
  -3  10   3      17639.49      17512.91       237.90 o                         
  -2  10   3        229.41        232.90        11.76 o                         
  -1  10   3       7655.09       7373.48       114.34 o                         
   0  10   3         39.01         42.32         8.42 o                         
   1  10   3       9615.42       8947.16       135.82 o                         
   2  10   3        752.38        805.86        23.85 o                         
   3  10   3        722.91        685.55        19.64 o                         
   4  10   3        363.96        387.03        18.77 o                         
   5  10   3       6405.13       6040.53       102.48 o                         
   6  10   3          6.00         11.43        13.72 o                         
   7  10   3      13137.26      13114.45       270.56 o                         
   8  10   3        624.96        466.14        36.68 o                         
   9  10   3      13259.22      12928.14       360.46 o                         
  10  10   3          2.02         -3.49        27.21 o                         
  11  10   3       1236.82       1144.90        70.48 o                         
  12  10   3          1.41        -11.93        41.97 o                         
 -12  11   3        765.53        693.35        83.80 o                         
 -11  11   3       1578.70       1403.06       100.78 o                         
 -10  11   3         23.20         23.93        37.18 o                         
  -9  11   3       7922.77       7694.93       212.52 o                         
  -8  11   3         48.53         58.68        20.65 o                         
  -7  11   3      19253.13      19027.65       435.49 o                         
  -6  11   3        564.27        584.98        32.67 o                         
  -5  11   3       4328.07       4183.71        88.06 o                         
  -4  11   3       2167.58       2157.45        42.15 o                         
  -3  11   3       1045.36       1051.33        29.00 o                         
  -2  11   3        507.93        567.40        27.17 o                         
  -1  11   3       4315.86       4153.86        78.38 o                         
   0  11   3        407.52        472.29        19.99 o                         
   1  11   3      13679.12      13518.59       199.00 o                         
   2  11   3        218.47        191.24        17.08 o                         
   3  11   3      13616.51      13419.60       194.01 o                         
   4  11   3       1459.81       1402.15        40.89 o                         
   5  11   3       5547.49       5470.67       121.41 o                         
   6  11   3        730.80        675.67        36.76 o                         
   7  11   3        429.18        408.33        44.34 o                         
   8  11   3        702.05        653.75        40.02 o                         
   9  11   3        564.02        512.01        42.06 o                         
  10  11   3         82.67         84.36        33.58 o                         
  11  11   3       5118.86       5769.63       178.05 o                         
  12  11   3          1.79        -32.12        50.78 o                         
 -12  12   3         86.61        220.22        98.33 o                         
 -11  12   3       4741.58       4886.17       260.77 o                         
 -10  12   3        142.30        128.86        38.80 o                         
  -9  12   3       3061.25       2967.50       121.03 o                         
  -8  12   3        996.86        920.69        52.44 o                         
  -7  12   3        940.66       1032.88        45.47 o                         
  -6  12   3        481.24        519.15        36.65 o                         
  -5  12   3      11756.31      12074.67       260.10 o                         
  -4  12   3        851.74        848.07        29.08 o                         
  -3  12   3       7658.78       7562.06       150.92 o                         
  -2  12   3        331.61        369.23        20.13 o                         
  -1  12   3       9628.47       9265.19       153.51 o                         
   0  12   3       1309.60       1265.80        42.76 o                         
   1  12   3       5535.13       5664.85       116.26 o                         
   2  12   3       4730.33       4719.07       105.17 o                         
   3  12   3         19.45         34.97         6.24 o                         
   4  12   3        152.85        145.11        14.57 o                         
   5  12   3       4727.96       4739.34        92.19 o                         
   6  12   3        287.42        300.60        21.67 o                         
   7  12   3      13702.43      13538.71       265.39 o                         
   8  12   3        187.21        203.72        26.39 o                         
   9  12   3       6492.34       6536.67       178.25 o                         
  10  12   3         10.20         55.10        32.91 o                         
  11  12   3       2139.33       1850.91       120.11 o                         
 -11  13   3       2317.26       2305.29       181.00 o                         
 -10  13   3        450.57        464.79        62.96 o                         
  -9  13   3       6993.46       7211.83       290.76 o                         
  -8  13   3         20.87         13.20        23.61 o                         
  -7  13   3       7414.80       7009.68       176.97 o                         
  -6  13   3        539.28        464.74        38.03 o                         
  -5  13   3       8302.53       8160.03       229.62 o                         
  -4  13   3       4830.11       4764.07       116.50 o                         
  -3  13   3        502.13        551.24        41.04 o                         
  -2  13   3        440.25        432.62        28.86 o                         
  -1  13   3       4749.31       4816.69        96.94 o                         
   0  13   3        683.64        673.57        22.76 o                         
   1  13   3       9092.14       9004.35       168.44 o                         
   2  13   3       4356.78       4315.84        93.80 o                         
   3  13   3      19083.78      18918.11       318.81 o                         
   4  13   3       1646.50       1665.45        58.10 o                         
   5  13   3      15374.34      15266.84       271.22 o                         
   6  13   3        273.17        206.45        25.76 o                         
   7  13   3        813.42        765.48        40.16 o                         
   8  13   3         10.19          4.47        20.62 o                         
   9  13   3       1986.45       2166.55        88.27 o                         
  10  13   3        912.97       1014.71        70.06 o                         
  11  13   3       4970.00       4848.00       239.85 o                         
 -11  14   3       2643.05       2473.56       191.58 o                         
 -10  14   3       1172.73       1019.02       101.63 o                         
  -9  14   3        726.29        654.62        71.19 o                         
  -8  14   3        206.50        253.10        53.62 o                         
  -7  14   3        181.03        150.10        28.97 o                         
  -6  14   3        137.03        150.53        23.17 o                         
  -5  14   3       4885.08       4952.35       133.50 o                         
  -4  14   3         34.35         40.28        22.10 o                         
  -3  14   3      11769.45      11851.39       234.43 o                         
  -2  14   3       1304.51       1296.25        42.05 o                         
  -1  14   3       3238.59       2967.13        87.56 o                         
   0  14   3        525.97        537.39        26.74 o                         
   1  14   3      12438.74      12339.13       252.54 o                         
   2  14   3        367.61        325.17        26.33 o                         
   3  14   3        522.23        571.77        27.20 o                         
   4  14   3        783.14        809.42        34.23 o                         
   5  14   3       7725.09       7742.58       142.21 o                         
   6  14   3        137.76        204.06        23.68 o                         
   7  14   3       9767.04      10212.12       284.16 o                         
   8  14   3       2683.85       2769.25       131.58 o                         
   9  14   3       3213.34       3293.69       175.28 o                         
  10  14   3          7.37          1.73        58.42 o                         
  11  14   3        374.70        281.54        86.09 o                         
 -10  15   3        223.44        191.02        45.61 o                         
  -9  15   3       3345.23       3313.78       163.87 o                         
  -8  15   3        155.11        127.20        38.41 o                         
  -7  15   3       6136.63       6223.43       283.77 o                         
  -6  15   3         13.22         21.02        26.16 o                         
  -5  15   3       4393.47       4359.96       162.12 o                         
  -4  15   3        220.18        214.82        30.40 o                         
  -3  15   3       1127.46       1124.55        49.21 o                         
  -2  15   3        494.98        516.63        36.15 o                         
  -1  15   3       9902.95       9809.02       209.32 o                         
   0  15   3        657.29        755.59        41.57 o                         
   1  15   3      12100.31      12177.79       275.78 o                         
   2  15   3         10.63         -0.87        25.03 o                         
   3  15   3       9935.29      10762.09       261.83 o                         
   4  15   3          7.61          7.22        21.76 o                         
   5  15   3       1944.94       1994.05        87.27 o                         
   6  15   3        550.75        596.65        58.84 o                         
   7  15   3        118.58        183.15        30.19 o                         
   8  15   3        859.03        781.92        67.88 o                         
   9  15   3        709.37        739.01        66.95 o                         
  10  15   3          1.05         28.45        39.77 o                         
 -10  16   3        109.37         75.70        63.42 o                         
  -9  16   3       1014.22       1105.81        76.99 o                         
  -8  16   3         48.58        127.65        51.24 o                         
  -7  16   3        112.69         44.14        36.52 o                         
  -6  16   3         27.32         56.44        26.04 o                         
  -5  16   3       7402.08       7834.77       191.83 o                         
  -4  16   3        377.69        263.64        35.72 o                         
  -3  16   3       7736.07       8137.61       186.71 o                         
  -2  16   3         36.09         75.20        23.58 o                         
  -1  16   3       4924.48       4935.55       185.94 o                         
   0  16   3        409.82        513.96        42.26 o                         
   1  16   3       2280.29       2312.93        98.10 o                         
   2  16   3       2099.25       2079.66        87.82 o                         
   3  16   3        616.84        545.34        43.31 o                         
   4  16   3         81.87         52.05        23.98 o                         
   5  16   3       4798.85       4714.19       185.29 o                         
   6  16   3          0.66         15.90        67.76 o                         
   7  16   3       5822.50       5490.81       283.79 o                         
   8  16   3         22.51         34.75        44.73 o                         
   9  16   3       3447.92       3146.99       199.11 o                         
  -9  17   3       3794.34       3644.03       226.94 o                         
  -8  17   3         63.80         66.48        43.83 o                         
  -7  17   3       5262.35       5469.36       234.66 o                         
  -6  17   3        125.78        100.85        37.28 o                         
  -5  17   3       1732.97       1739.05        83.04 o                         
  -4  17   3         17.70         60.23        29.51 o                         
  -3  17   3        102.93        120.16        29.67 o                         
  -2  17   3         27.23         85.37        26.60 o                         
  -1  17   3       3112.68       3140.45       101.53 o                         
   0  17   3       2896.48       2883.74       105.34 o                         
   1  17   3      11688.65      11870.83       340.47 o                         
   2  17   3        745.77        692.15        54.35 o                         
   3  17   3       5082.53       5413.97       176.18 o                         
   4  17   3        178.49        231.94        37.87 o                         
   5  17   3       3063.86       2978.16       110.55 o                         
   6  17   3       1153.62       1091.34       103.67 o                         
   7  17   3         19.55         10.16        56.91 o                         
   8  17   3        351.00        346.32        63.34 o                         
   9  17   3       1824.62       1470.81       180.77 o                         
  -8  18   3         19.64        -15.45        36.76 o                         
  -7  18   3       2029.29       1709.67       122.63 o                         
  -6  18   3        859.54        814.66        74.75 o                         
  -5  18   3       5042.32       4732.44       342.28 o                         
  -4  18   3        127.94        128.76        26.85 o                         
  -3  18   3       4146.19       4360.54       143.79 o                         
  -2  18   3        106.75         83.28        29.80 o                         
  -1  18   3       4704.78       4929.23       145.98 o                         
   0  18   3        579.47        742.75        50.36 o                         
   1  18   3        458.32        406.68        49.26 o                         
   2  18   3        863.20        752.02        50.27 o                         
   3  18   3        221.49        243.39        40.45 o                         
   4  18   3        260.83        186.80        61.32 o                         
   5  18   3       1444.11       1355.62        77.41 o                         
   6  18   3        550.93        469.69        82.08 o                         
   7  18   3       4299.87       4337.20       274.33 o                         
   8  18   3         63.14         73.07        48.77 o                         
  -7  19   3       5370.73       5759.07       266.48 o                         
  -6  19   3          5.41        -33.14        67.69 o                         
  -5  19   3        942.76        789.21       131.97 o                         
  -4  19   3        501.62        413.58        60.47 o                         
  -3  19   3         38.83         63.21        44.27 o                         
  -2  19   3        281.30        218.54        36.43 o                         
  -1  19   3       1550.33       1599.19        89.02 o                         
   0  19   3        181.40        190.35        62.67 o                         
   1  19   3       4337.92       4709.18       237.04 o                         
   2  19   3        674.44        584.73        52.16 o                         
   3  19   3       5915.61       5869.75       258.88 o                         
   4  19   3          3.54         42.75        47.59 o                         
   5  19   3       2386.00       2603.40       147.04 o                         
   6  19   3        808.83        650.57        82.05 o                         
   7  19   3          0.15        -39.01        39.01 o                         
  -6  20   3        156.38        -64.26       130.68 o                         
  -5  20   3       1432.56       1206.43       134.14 o                         
  -4  20   3        245.87        273.52        53.51 o                         
  -3  20   3       7538.34       7789.72       349.22 o                         
  -2  20   3        393.04        348.40        59.47 o                         
  -1  20   3       3920.20       4242.23       301.69 o                         
   0  20   3        400.96        501.09       102.60 o                         
   1  20   3        807.76        797.14       105.76 o                         
   2  20   3        437.19        259.42       135.92 o                         
   3  20   3        153.20        182.08        46.22 o                         
   4  20   3         39.63         53.77        49.38 o                         
   5  20   3       3785.89       4159.37       188.61 o                         
   6  20   3        224.83        155.75        64.81 o                         
  -5  21   3       3521.53       3659.21       329.01 o                         
  -4  21   3        234.25        131.63        74.23 o                         
  -3  21   3         28.75         64.48        68.40 o                         
  -2  21   3        798.16        805.71        93.83 o                         
  -1  21   3        871.54        817.37       176.79 o                         
   0  21   3         82.89         42.69        84.51 o                         
   1  21   3       2958.93       2845.68       229.18 o                         
   2  21   3         44.54        118.99        68.60 o                         
   3  21   3       5944.25       6296.16       428.09 o                         
   4  21   3         77.02         41.21        70.04 o                         
  -3  22   3       3414.61       2952.83       206.45 o                         
  -2  22   3        183.24       -185.36       185.36 o                         
  -1  22   3       1915.08       1551.92       141.59 o                         
   0  22   3        225.51        -72.98       119.12 o                         
   1  22   3        357.73        157.21       182.71 o                         
   2  22   3       1724.09       1840.32       223.92 o                         
 -14   0   4        540.44        568.35        67.92 o                         
 -12   0   4       3201.72       3568.16       141.18 o                         
 -10   0   4      12926.45      13250.22       366.78 o                         
  -8   0   4      13498.36      13820.48       293.24 o                         
  -6   0   4        302.98        356.83        45.27 o                         
  -4   0   4       1437.41       1095.88        41.48 o                         
  -2   0   4       1391.26       1616.88        40.69 o                         
   2   0   4      10105.75      10101.52       186.54 o                         
   4   0   4       2007.57       2337.25        53.99 o                         
   6   0   4         45.67         26.91        23.24 o                         
   8   0   4       9368.66       8923.28       314.65 o                         
  10   0   4      12720.08      12503.20       358.94 o                         
  12   0   4       2273.38       2272.10       118.13 o                         
  14   0   4          2.55        -85.13       104.97 o                         
 -14   1   4       4904.00       5042.47       208.76 o                         
 -13   1   4          0.92          9.67        33.82 o                         
 -12   1   4       1845.32       1877.66        74.23 o                         
 -11   1   4        147.67         97.05        27.37 o                         
 -10   1   4        162.63        110.18        26.03 o                         
  -9   1   4        381.92        357.68        33.00 o                         
  -8   1   4       6786.03       6602.13       134.76 o                         
  -7   1   4        661.57        710.51        33.75 o                         
  -6   1   4      18644.03      17924.17       267.16 o                         
  -5   1   4       1019.00       1030.96        27.81 o                         
  -4   1   4      41547.09      40573.31       434.86 o                         
  -3   1   4        652.62        635.38        25.05 o                         
  -2   1   4        147.99        192.57        10.89 o                         
  -1   1   4       5640.62       5633.14        63.09 o                         
   0   1   4        445.24        420.54        11.01 o                         
   1   1   4        593.88        798.27        15.88 o                         
   2   1   4       9992.90       9807.39       113.68 o                         
   3   1   4       6408.53       6481.12        96.98 o                         
   4   1   4      41679.84      40368.31       443.19 o                         
   5   1   4       3336.48       3335.79        57.55 o                         
   6   1   4      20103.11      19312.87       304.96 o                         
   7   1   4       3361.54       3312.86        71.43 o                         
   8   1   4      10123.75      10068.39       172.88 o                         
   9   1   4       1200.99       1150.19        43.10 o                         
  10   1   4       1274.20       1157.14        43.37 o                         
  11   1   4       1219.20       1147.68        49.35 o                         
  12   1   4       6688.05       7195.54       195.72 o                         
  13   1   4        412.54        417.43        51.74 o                         
  14   1   4       4125.89       3791.40       259.10 o                         
 -14   2   4        144.92        180.32        40.18 o                         
 -13   2   4        208.98        168.59        33.32 o                         
 -12   2   4       3107.27       3266.56       103.12 o                         
 -11   2   4        713.77        808.94        60.81 o                         
 -10   2   4      10781.85      10612.81       224.43 o                         
  -9   2   4       1553.87       1546.65        74.26 o                         
  -8   2   4       6157.87       6438.44       122.00 o                         
  -7   2   4       2230.36       2258.28        57.26 o                         
  -6   2   4       7338.73       7366.14       110.12 o                         
  -5   2   4      14004.83      14611.50       182.57 o                         
  -4   2   4        382.23        375.83        16.20 o                         
  -3   2   4       4103.04       4316.88        50.35 o                         
  -2   2   4      38831.39      38745.03       442.65 o                         
  -1   2   4       2580.68       2615.23        36.76 o                         
   0   2   4      40592.36      41536.55       503.90 o                         
   1   2   4          3.87         -2.90         4.24 o                         
   2   2   4      14644.60      14547.37       160.98 o                         
   3   2   4       3172.67       3539.68        44.06 o                         
   4   2   4        158.95        183.42         9.95 o                         
   5   2   4        317.71        380.23        18.11 o                         
   6   2   4        506.78        458.98        31.35 o                         
   7   2   4        583.99        569.90        29.11 o                         
   8   2   4      15652.04      15019.42       233.29 o                         
   9   2   4         19.68         23.25        20.03 o                         
  10   2   4       3361.98       3411.83       140.90 o                         
  11   2   4        231.83        181.68        32.93 o                         
  12   2   4       7267.50       7499.21       204.52 o                         
  13   2   4        856.73        804.76        60.94 o                         
 -14   3   4       6150.35       5975.80       213.02 o                         
 -13   3   4          9.39          1.76        39.03 o                         
 -12   3   4       2591.12       2564.95        99.95 o                         
 -11   3   4        867.48        860.54        56.87 o                         
 -10   3   4         78.75        156.06        29.82 o                         
  -9   3   4          5.50         11.68        18.87 o                         
  -8   3   4      19422.02      19285.98       303.11 o                         
  -7   3   4        163.94        182.13        26.74 o                         
  -6   3   4       5221.83       5045.51        90.48 o                         
  -5   3   4       8190.59       8293.58       121.37 o                         
  -4   3   4      19261.35      18527.83       199.28 o                         
  -3   3   4        404.88        503.72        15.46 o                         
  -2   3   4      27829.98      27840.58       316.21 o                         
  -1   3   4       3929.99       3961.75        50.22 o                         
   0   3   4      10385.89      10502.92       116.87 o                         
   1   3   4       3355.96       3184.60        40.62 o                         
   2   3   4      14478.90      13785.67       154.57 o                         
   3   3   4       3736.93       4081.19        45.80 o                         
   4   3   4      23717.04      23868.68       262.00 o                         
   5   3   4          2.16         -6.78         6.78 o                         
   6   3   4      31401.10      31696.30       455.82 o                         
   7   3   4        314.87        327.43        19.01 o                         
   8   3   4       1398.22       1358.27        48.98 o                         
   9   3   4        692.36        676.52        34.21 o                         
  10   3   4        533.83        464.89        41.93 o                         
  11   3   4        287.50        434.86        47.32 o                         
  12   3   4       5317.66       5108.83       169.03 o                         
  13   3   4        512.23        527.93        56.58 o                         
 -14   4   4        142.57         73.67        50.40 o                         
 -13   4   4        372.47        360.96        44.55 o                         
 -12   4   4       2731.55       2901.34        99.34 o                         
 -11   4   4        114.15         95.09        28.16 o                         
 -10   4   4      15496.87      15792.75       299.45 o                         
  -9   4   4        344.41        347.23        34.20 o                         
  -8   4   4       5335.32       5245.66       114.88 o                         
  -7   4   4       1909.00       1991.12        67.15 o                         
  -6   4   4      15229.56      15672.75       245.74 o                         
  -5   4   4        145.91        165.62        14.61 o                         
  -4   4   4       4248.84       3932.31        58.54 o                         
  -3   4   4        995.34       1009.23        27.64 o                         
  -2   4   4      53798.88      54944.44       591.31 o                         
  -1   4   4       7373.57       7547.86        81.56 o                         
   0   4   4      80492.22      81427.38      1030.38 o                         
   1   4   4          3.56         10.13         3.86 o                         
   2   4   4       7833.33       7731.61        77.53 o                         
   3   4   4       1444.85       1488.69        21.38 o                         
   4   4   4        284.55        367.92        13.03 o                         
   5   4   4       1653.30       1659.89        32.60 o                         
   6   4   4       1265.93       1267.30        32.93 o                         
   7   4   4       1322.13       1355.72        39.42 o                         
   8   4   4      11030.73      10537.07       202.99 o                         
   9   4   4        546.95        517.07        33.36 o                         
  10   4   4       7511.91       7277.08       173.73 o                         
  11   4   4         44.45         85.75        27.96 o                         
  12   4   4       4923.49       5050.02       136.50 o                         
  13   4   4        137.52         95.99        40.73 o                         
 -14   5   4       3555.97       3528.64       140.35 o                         
 -13   5   4        412.36        334.64        47.07 o                         
 -12   5   4       4003.34       3643.89       119.25 o                         
 -11   5   4        100.25         58.91        26.31 o                         
 -10   5   4        608.19        544.17        39.71 o                         
  -9   5   4       1117.09       1268.00        52.26 o                         
  -8   5   4       3007.31       2964.20        74.26 o                         
  -7   5   4       6903.93       6868.38       127.64 o                         
  -6   5   4      31804.04      31771.85       431.47 o                         
  -5   5   4         50.97         45.87        13.25 o                         
  -4   5   4      45958.09      45433.23       548.44 o                         
  -3   5   4       5345.09       5327.94        63.54 o                         
  -2   5   4       6166.53       6024.45        69.08 o                         
  -1   5   4         44.44         18.66         5.04 o                         
   0   5   4         89.17         73.73         7.16 o                         
   1   5   4        500.98        534.12        12.17 o                         
   2   5   4      23610.29      23415.41       236.48 o                         
   3   5   4         37.75         66.73         4.87 o                         
   4   5   4      41104.14      39812.40       519.01 o                         
   5   5   4       2627.53       2628.94        48.27 o                         
   6   5   4       8140.14       7862.87       119.53 o                         
   7   5   4        208.02        243.76        16.63 o                         
   8   5   4       6843.03       6633.40       130.45 o                         
   9   5   4       1003.36       1075.40        54.94 o                         
  10   5   4        379.29        402.72        35.54 o                         
  11   5   4         35.60         71.86        30.30 o                         
  12   5   4       5991.73       6091.03       172.29 o                         
  13   5   4        255.24        232.79        53.67 o                         
 -14   6   4        373.12        311.05        56.63 o                         
 -13   6   4         37.95        108.76        46.97 o                         
 -12   6   4       3967.04       4044.67       145.97 o                         
 -11   6   4        564.35        565.73        45.81 o                         
 -10   6   4       6499.77       6468.28       148.94 o                         
  -9   6   4        530.47        575.74        56.54 o                         
  -8   6   4      19001.26      18839.34       318.32 o                         
  -7   6   4       1296.53       1365.87        50.94 o                         
  -6   6   4       8074.99       7912.22       138.51 o                         
  -5   6   4       4129.61       4570.87       100.54 o                         
  -4   6   4       7532.77       7382.34       111.41 o                         
  -3   6   4        496.18        555.18        17.02 o                         
  -2   6   4      37190.97      37857.17       406.32 o                         
  -1   6   4       2275.77       2594.35        39.19 o                         
   0   6   4      20621.18      20400.84       234.07 o                         
   1   6   4       2550.29       2526.74        35.54 o                         
   2   6   4      49068.10      50945.65       555.13 o                         
   3   6   4        422.51        388.74        10.72 o                         
   4   6   4       1415.91       1441.46        24.17 o                         
   5   6   4        818.31        863.66        32.69 o                         
   6   6   4       1550.11       1662.45        44.94 o                         
   7   6   4       1393.54       1316.95        47.07 o                         
   8   6   4      11712.04      11342.04       215.92 o                         
   9   6   4        884.98        898.99        42.86 o                         
  10   6   4      11282.99      11138.69       279.74 o                         
  11   6   4        214.46        124.43        49.25 o                         
  12   6   4       2756.15       2759.59       152.39 o                         
  13   6   4         18.80         85.61        61.12 o                         
 -13   7   4          0.27         -0.84        54.61 o                         
 -12   7   4       2009.02       2127.90       137.60 o                         
 -11   7   4        309.04        335.12        60.90 o                         
 -10   7   4         90.39         81.14        28.33 o                         
  -9   7   4       1451.56       1581.00        68.23 o                         
  -8   7   4       9096.79       8927.47       224.76 o                         
  -7   7   4        152.83        181.83        22.69 o                         
  -6   7   4      17228.83      17271.96       265.46 o                         
  -5   7   4       3177.51       3235.41        60.79 o                         
  -4   7   4      30184.45      30783.40       474.72 o                         
  -3   7   4       4689.64       5037.20        79.25 o                         
  -2   7   4      24061.43      25622.45       487.74 o                         
  -1   7   4       2232.21       2674.99        48.59 o                         
   0   7   4        108.47        119.55        12.55 o                         
   1   7   4       3100.53       3455.10        69.70 o                         
   2   7   4      50067.94      51624.53       568.37 o                         
   3   7   4        339.84        345.37        10.78 o                         
   4   7   4      20068.38      19655.25       210.40 o                         
   5   7   4       2100.88       2080.06        39.17 o                         
   6   7   4      11603.60      11661.89       179.07 o                         
   7   7   4         10.54         -9.91        10.72 o                         
   8   7   4       4269.52       4343.08       101.67 o                         
   9   7   4         37.68         67.70        29.09 o                         
  10   7   4       1282.29       1128.48        62.31 o                         
  11   7   4        351.58        335.85        42.52 o                         
  12   7   4       5319.86       5514.57       195.75 o                         
  13   7   4          6.08         51.14        54.81 o                         
 -13   8   4        217.51        180.64        62.98 o                         
 -12   8   4       2694.89       2885.55       107.46 o                         
 -11   8   4         13.23          4.90        25.07 o                         
 -10   8   4      17114.40      17825.78       376.06 o                         
  -9   8   4        120.28        166.43        32.18 o                         
  -8   8   4       7502.11       7294.06       152.80 o                         
  -7   8   4        453.37        444.39        29.94 o                         
  -6   8   4       1152.50       1088.69        37.42 o                         
  -5   8   4        989.33       1019.71        33.19 o                         
  -4   8   4        987.87       1101.24        30.63 o                         
  -3   8   4        698.52        717.56        19.98 o                         
  -2   8   4      22607.45      22569.31       287.26 o                         
  -1   8   4       1569.21       1854.91        45.35 o                         
   0   8   4      50888.83      50990.92       721.48 o                         
   1   8   4        143.08        184.28        16.63 o                         
   2   8   4      11711.81      11473.10       144.03 o                         
   3   8   4       2409.03       2267.48        42.79 o                         
   4   8   4       2240.30       2218.94        31.88 o                         
   5   8   4          1.42          0.29         6.62 o                         
   6   8   4       4383.67       4290.06        79.87 o                         
   7   8   4       1180.19       1084.37        43.69 o                         
   8   8   4      11553.68      11308.50       214.47 o                         
   9   8   4        479.87        523.80        35.56 o                         
  10   8   4       7573.33       7959.10       271.59 o                         
  11   8   4        379.10        350.38        39.05 o                         
  12   8   4       3989.00       3868.14       174.69 o                         
  13   8   4        594.70        523.98        66.51 o                         
 -13   9   4         91.39         21.56        72.32 o                         
 -12   9   4       1228.39       1272.76        76.79 o                         
 -11   9   4       1022.45        834.28        52.50 o                         
 -10   9   4         25.07         23.04        27.31 o                         
  -9   9   4        247.03        246.45        26.37 o                         
  -8   9   4       6383.79       6744.25       150.29 o                         
  -7   9   4        114.03        106.83        20.48 o                         
  -6   9   4       7678.73       7396.90       152.64 o                         
  -5   9   4         77.13         78.68        13.37 o                         
  -4   9   4      17586.57      17990.08       312.14 o                         
  -3   9   4        609.24        622.36        26.04 o                         
  -2   9   4       9380.96       9567.60       159.14 o                         
  -1   9   4       1912.70       1910.84        74.08 o                         
   0   9   4       3708.06       3546.64        94.08 o                         
   1   9   4       4658.98       4790.61       102.24 o                         
   2   9   4      12112.41      11642.04       149.18 o                         
   3   9   4        350.71        374.13        17.03 o                         
   4   9   4       4856.90       4541.04        82.96 o                         
   5   9   4       1183.99       1162.63        32.95 o                         
   6   9   4      20344.57      19226.58       274.29 o                         
   7   9   4          2.74         14.78        15.27 o                         
   8   9   4        970.48        908.83        42.39 o                         
   9   9   4        427.18        500.27        45.91 o                         
  10   9   4          7.84          4.06        36.68 o                         
  11   9   4         45.73         -6.53        36.31 o                         
  12   9   4       1841.77       1494.95       130.50 o                         
 -13  10   4          7.15         34.35        61.54 o                         
 -12  10   4       6188.14       6124.45       274.26 o                         
 -11  10   4         32.25         45.31        33.41 o                         
 -10  10   4       5581.66       5892.86       167.77 o                         
  -9  10   4        198.77        142.33        24.92 o                         
  -8  10   4       5894.48       6173.07       160.73 o                         
  -7  10   4       1910.26       1786.53        60.32 o                         
  -6  10   4        128.56        135.62        21.98 o                         
  -5  10   4         82.01         51.00        12.92 o                         
  -4  10   4        213.86        219.61        16.51 o                         
  -3  10   4        383.91        382.67        19.13 o                         
  -2  10   4      20027.98      20148.11       326.92 o                         
  -1  10   4        297.53        383.62        26.22 o                         
   0  10   4      22470.11      22651.40       349.21 o                         
   1  10   4       1629.25       1630.76        37.66 o                         
   2  10   4       5975.52       5796.22        86.80 o                         
   3  10   4       1869.23       1915.79        36.45 o                         
   4  10   4       1341.61       1131.12        26.01 o                         
   5  10   4       1583.44       1524.03        61.87 o                         
   6  10   4       1319.76       1384.74        42.17 o                         
   7  10   4       1460.59       1405.47        42.89 o                         
   8  10   4      10454.47      10422.86       274.14 o                         
   9  10   4        925.44        736.78        53.35 o                         
  10  10   4      10446.30      10198.52       308.63 o                         
  11  10   4        519.49        464.36        63.37 o                         
  12  10   4       3629.45       3749.25       174.91 o                         
 -12  11   4       2914.02       2750.03       154.54 o                         
 -11  11   4        327.46        375.99        66.69 o                         
 -10  11   4        109.69        159.74        39.61 o                         
  -9  11   4        143.82        209.31        38.10 o                         
  -8  11   4       7754.32       7478.18       214.61 o                         
  -7  11   4         25.57         17.31        25.12 o                         
  -6  11   4      10813.49      11345.00       274.05 o                         
  -5  11   4       1235.92       1214.25        55.46 o                         
  -4  11   4       9063.94       9122.46       176.90 o                         
  -3  11   4         78.31         89.58        14.21 o                         
  -2  11   4        489.72        444.49        12.26 o                         
  -1  11   4         17.39         62.18        19.49 o                         
   0  11   4        590.94        606.09        31.60 o                         
   1  11   4         21.66         10.47        10.28 o                         
   2  11   4      16438.41      16062.37       250.16 o                         
   3  11   4       2207.01       2102.46        38.65 o                         
   4  11   4       9222.11       8833.02       138.70 o                         
   5  11   4          0.04          9.96        10.55 o                         
   6  11   4       7580.08       7545.64       152.63 o                         
   7  11   4        666.61        601.49        33.22 o                         
   8  11   4       6643.85       6332.62       155.72 o                         
   9  11   4        123.32        156.70        27.49 o                         
  10  11   4        219.69        125.14        33.01 o                         
  11  11   4        231.23        157.19        48.02 o                         
  12  11   4       3637.57       3343.97       159.56 o                         
 -12  12   4       5309.37       5356.63       258.77 o                         
 -11  12   4        329.34        365.93        58.72 o                         
 -10  12   4       6081.57       6642.40       320.46 o                         
  -9  12   4        833.93        825.72        62.19 o                         
  -8  12   4       1907.17       1932.34        85.03 o                         
  -7  12   4         16.83          3.22        29.32 o                         
  -6  12   4       3752.64       3542.35       103.26 o                         
  -5  12   4        600.69        620.01        63.75 o                         
  -4  12   4       6803.50       6630.32       132.60 o                         
  -3  12   4        615.92        680.74        31.99 o                         
  -2  12   4      16866.33      16346.77       338.22 o                         
  -1  12   4       1340.81       1260.13        39.99 o                         
   0  12   4      12613.12      12366.72       206.61 o                         
   1  12   4        445.34        389.34        20.19 o                         
   2  12   4      16551.78      16341.51       269.32 o                         
   3  12   4          7.63          5.91         7.23 o                         
   4  12   4        147.26        160.68        18.17 o                         
   5  12   4         74.55         63.20        13.65 o                         
   6  12   4       2210.94       2326.21        67.05 o                         
   7  12   4        980.86        975.14        46.74 o                         
   8  12   4       5844.61       5554.98       157.41 o                         
   9  12   4       1054.67        878.56        52.19 o                         
  10  12   4      15515.43      15706.48       560.43 o                         
  11  12   4        289.18        262.71        80.74 o                         
 -11  13   4        233.65        174.58        55.27 o                         
 -10  13   4        192.91        161.12        51.39 o                         
  -9  13   4        544.01        587.10        55.27 o                         
  -8  13   4       2045.51       2176.54       107.34 o                         
  -7  13   4        169.41        209.05        34.64 o                         
  -6  13   4       8679.91       9408.78       246.03 o                         
  -5  13   4        241.68        353.17        41.02 o                         
  -4  13   4       8497.48       8634.68       240.39 o                         
  -3  13   4       5270.00       5157.92       116.73 o                         
  -2  13   4       1596.84       1616.86        43.14 o                         
  -1  13   4         82.88         55.21         8.72 o                         
   0  13   4        743.38        743.51        48.71 o                         
   1  13   4        112.93        125.16        10.28 o                         
   2  13   4       3418.26       3321.15        67.95 o                         
   3  13   4        442.43        364.52        27.40 o                         
   4  13   4      18681.67      19577.18       325.68 o                         
   5  13   4        268.64        277.35        21.81 o                         
   6  13   4      21962.57      22075.99       333.02 o                         
   7  13   4          2.41         55.85        23.02 o                         
   8  13   4       1047.17       1057.51        65.60 o                         
   9  13   4        299.49        255.11        38.54 o                         
  10  13   4         63.42         54.01        33.98 o                         
  11  13   4        296.25        236.64        58.67 o                         
 -11  14   4         34.37         20.06        51.91 o                         
 -10  14   4       4124.10       4239.42       176.44 o                         
  -9  14   4        373.26        411.47        58.27 o                         
  -8  14   4       4198.67       4286.22       196.63 o                         
  -7  14   4         39.12         29.81        30.15 o                         
  -6  14   4       1040.99       1140.21        75.07 o                         
  -5  14   4       1288.36       1217.65        89.12 o                         
  -4  14   4         19.97        -16.57        23.38 o                         
  -3  14   4        457.00        429.63        26.09 o                         
  -2  14   4      16499.59      16572.33       302.36 o                         
  -1  14   4          3.15         -6.81        14.59 o                         
   0  14   4      24546.93      24303.12       453.65 o                         
   1  14   4       4908.70       4791.42       114.05 o                         
   2  14   4      16469.43      16671.19       345.67 o                         
   3  14   4       2211.83       2090.92        74.07 o                         
   4  14   4          7.89          0.43        12.56 o                         
   5  14   4          4.33         39.92        26.41 o                         
   6  14   4       2449.95       2211.86        79.60 o                         
   7  14   4        361.72        321.16        39.10 o                         
   8  14   4       7274.71       7273.19       307.79 o                         
   9  14   4         11.48         25.20        35.39 o                         
  10  14   4       7525.50       7416.25       268.50 o                         
 -10  15   4          1.05         37.60        50.72 o                         
  -9  15   4         13.81         15.34        45.94 o                         
  -8  15   4       1125.25       1252.29        92.02 o                         
  -7  15   4        405.51        438.19        46.36 o                         
  -6  15   4       6133.40       6212.96       224.49 o                         
  -5  15   4         93.30         48.65        28.08 o                         
  -4  15   4      10607.25      10813.91       262.93 o                         
  -3  15   4        156.85        150.49        39.81 o                         
  -2  15   4      11434.68      11425.74       216.63 o                         
  -1  15   4        289.11        275.89        30.19 o                         
   0  15   4        845.49        741.40        48.66 o                         
   1  15   4       2219.80       2042.01        80.82 o                         
   2  15   4       6143.34       6150.37       170.04 o                         
   3  15   4        197.51        195.58        36.34 o                         
   4  15   4       9077.63       8961.12       262.50 o                         
   5  15   4        179.43        136.06        37.48 o                         
   6  15   4       6765.26       6793.25       267.25 o                         
   7  15   4        669.71        570.59        47.94 o                         
   8  15   4        964.11       1026.50       114.15 o                         
   9  15   4        381.68        372.96        73.53 o                         
  10  15   4        105.92         15.09        56.72 o                         
 -10  16   4       5456.12       5249.58       319.17 o                         
  -9  16   4          8.64         46.78        55.70 o                         
  -8  16   4       5942.52       6342.63       277.93 o                         
  -7  16   4        225.42        205.50        45.06 o                         
  -6  16   4        510.42        404.46        51.36 o                         
  -5  16   4        211.07        177.05        41.61 o                         
  -4  16   4         38.37         87.65        37.91 o                         
  -3  16   4        916.44        958.29        49.90 o                         
  -2  16   4       7741.82       8234.60       187.35 o                         
  -1  16   4       2997.69       2860.79       109.11 o                         
   0  16   4      20124.00      20268.29       400.61 o                         
   1  16   4        244.75        258.33        39.79 o                         
   2  16   4       2800.33       2627.55        97.71 o                         
   3  16   4        189.64        163.94        35.02 o                         
   4  16   4        708.10        741.31        53.70 o                         
   5  16   4       1517.69       1540.86        76.98 o                         
   6  16   4       1666.15       1580.58       111.18 o                         
   7  16   4        122.84        122.65        50.74 o                         
   8  16   4       4074.20       4345.32       221.27 o                         
   9  16   4         13.83         26.46        53.02 o                         
  -9  17   4        599.35        511.87        62.25 o                         
  -8  17   4       1751.48       1774.83       113.83 o                         
  -7  17   4         49.47         19.54        37.76 o                         
  -6  17   4       6234.97       6179.79       230.66 o                         
  -5  17   4        120.88         55.25        32.61 o                         
  -4  17   4       6587.27       7220.13       198.40 o                         
  -3  17   4         99.68        109.29        26.30 o                         
  -2  17   4       1461.73       1612.19       114.47 o                         
  -1  17   4       1109.05       1181.46        60.35 o                         
   0  17   4        150.15         53.07        29.59 o                         
   1  17   4       1802.89       1737.49        83.03 o                         
   2  17   4       2046.30       2205.49       132.43 o                         
   3  17   4          8.32        -45.11        48.87 o                         
   4  17   4       2093.05       2267.17       101.34 o                         
   5  17   4         14.32         16.67        34.04 o                         
   6  17   4       8224.57       8398.89       401.80 o                         
   7  17   4       1330.87       1466.79       129.86 o                         
   8  17   4       1228.61       1230.13       126.28 o                         
  -8  18   4       3462.86       3271.43       226.90 o                         
  -7  18   4        211.45         54.32        50.69 o                         
  -6  18   4         74.32         81.72        32.95 o                         
  -5  18   4        621.55        629.39        58.57 o                         
  -4  18   4        870.28        854.95        88.95 o                         
  -3  18   4        424.94        405.26        58.58 o                         
  -2  18   4       6501.55       6667.65       172.37 o                         
  -1  18   4        651.63        708.05        47.02 o                         
   0  18   4       5522.90       5874.47       180.92 o                         
   1  18   4        425.68        264.26        43.61 o                         
   2  18   4       4695.21       5299.56       227.82 o                         
   3  18   4        162.98        142.46        36.46 o                         
   4  18   4          3.07          1.50        29.92 o                         
   5  18   4       1405.23       1297.63        81.51 o                         
   6  18   4        332.88        349.78        65.91 o                         
   7  18   4        700.85        579.90       114.95 o                         
   8  18   4       1933.27       1827.72       171.21 o                         
  -7  19   4          5.55         -3.90        40.13 o                         
  -6  19   4       5587.58       5770.02       301.77 o                         
  -5  19   4        178.78        175.39        57.98 o                         
  -4  19   4       3209.90       3027.03       133.18 o                         
  -3  19   4        625.09        609.68        75.15 o                         
  -2  19   4       1566.38       1564.38        97.68 o                         
  -1  19   4        258.59        231.60        40.95 o                         
   0  19   4          0.63         30.63        31.34 o                         
   1  19   4       1701.22       1513.78        84.53 o                         
   2  19   4       1989.52       2092.62       134.68 o                         
   3  19   4        140.54        102.04        45.37 o                         
   4  19   4       4807.70       5247.72       288.52 o                         
   5  19   4         26.28        -29.97        66.57 o                         
   6  19   4       2748.58       2788.22       204.53 o                         
   7  19   4          7.44         26.95        61.37 o                         
  -6  20   4       1268.36       1163.40       115.23 o                         
  -5  20   4       1278.57       1464.93       223.36 o                         
  -4  20   4       1022.42       1209.61       148.21 o                         
  -3  20   4          7.61         30.47        65.21 o                         
  -2  20   4       4229.36       4096.28       220.96 o                         
  -1  20   4         18.87        -32.00        47.17 o                         
   0  20   4       5270.48       5544.95       258.56 o                         
   1  20   4         45.48         50.04        61.73 o                         
   2  20   4       3281.47       3126.43       192.87 o                         
   3  20   4        632.71        698.42        91.62 o                         
   4  20   4        874.15        820.43        78.38 o                         
   5  20   4        221.44        144.28        82.61 o                         
  -5  21   4         38.43        -36.53        85.46 o                         
  -4  21   4       2702.48       2457.20       158.26 o                         
  -3  21   4        663.62        687.58        92.84 o                         
  -2  21   4       2141.76       1986.17       135.43 o                         
  -1  21   4        160.85         68.22        60.29 o                         
   0  21   4        123.61         -3.92       140.88 o                         
   1  21   4        458.70        599.82       113.20 o                         
   2  21   4       1863.03       1748.27       152.59 o                         
   3  21   4        173.94        320.66       147.82 o                         
   4  21   4       3618.55       3023.03       272.34 o                         
  -2  22   4       4244.17       3703.33       364.97 o                         
  -1  22   4         60.89       -137.89       137.89 o                         
   0  22   4       4302.33       3989.00       528.12 o                         
   1  22   4         58.49         94.15       105.20 o                         
 -13   0   5        195.48         99.13        47.76 o                         
 -11   0   5       1240.07       1187.81        93.10 o                         
  -9   0   5      14480.78      14426.55       330.91 o                         
  -7   0   5      16542.93      16423.32       327.29 o                         
  -5   0   5       5625.46       5583.54       105.80 o                         
  -3   0   5       8844.18       8645.43       135.16 o                         
  -1   0   5      36932.54      38600.37       558.49 o                         
   1   0   5      35962.37      36431.42       560.69 o                         
   3   0   5      40178.38      41368.67       744.51 o                         
   5   0   5      26344.72      27745.52       627.79 o                         
   7   0   5       1334.20       1436.67        59.40 o                         
   9   0   5      17236.61      17385.19       364.49 o                         
  11   0   5       4682.76       4776.79       267.40 o                         
  13   0   5       3301.33       3318.65       339.44 o                         
 -14   1   5         60.25         56.87        32.11 o                         
 -13   1   5       2921.25       3098.75       105.36 o                         
 -12   1   5        263.45        303.98        44.90 o                         
 -11   1   5       7392.72       7598.44       159.16 o                         
 -10   1   5          9.20         33.47        23.89 o                         
  -9   1   5       3653.06       3593.56        90.48 o                         
  -8   1   5         14.35         18.92        17.45 o                         
  -7   1   5       5814.79       5584.96       105.77 o                         
  -6   1   5        192.79        158.19        17.84 o                         
  -5   1   5      14768.48      14417.00       204.93 o                         
  -4   1   5          7.35         23.02         9.70 o                         
  -3   1   5      16619.42      15784.69       192.43 o                         
  -2   1   5      13302.39      13921.04       194.06 o                         
  -1   1   5      22665.01      23360.73       232.75 o                         
   0   1   5       6335.58       6258.17        79.10 o                         
   1   1   5       3441.58       3541.34        42.92 o                         
   2   1   5       2307.37       2439.25        31.95 o                         
   3   1   5         49.96         30.25         8.49 o                         
   4   1   5          0.06          4.77         8.95 o                         
   5   1   5       4914.15       4533.40        79.07 o                         
   6   1   5       1035.98        887.51        30.58 o                         
   7   1   5      27611.51      25648.44       441.83 o                         
   8   1   5        638.83        807.94        40.33 o                         
   9   1   5       2745.02       2689.31        74.18 o                         
  10   1   5        122.38        163.81        34.64 o                         
  11   1   5       1356.42       1264.35        63.69 o                         
  12   1   5          6.06         74.88        35.48 o                         
  13   1   5         12.76         61.23        65.21 o                         
 -14   2   5         11.86         31.95        47.95 o                         
 -13   2   5        191.59        205.07        39.97 o                         
 -12   2   5        168.00        195.78        32.67 o                         
 -11   2   5       2620.07       2824.58       104.94 o                         
 -10   2   5        316.84        378.57        30.36 o                         
  -9   2   5      10135.67      10139.56       192.87 o                         
  -8   2   5        312.38        310.52        26.10 o                         
  -7   2   5      22010.98      21500.55       304.12 o                         
  -6   2   5       1907.87       2158.81        66.71 o                         
  -5   2   5      16073.58      16305.86       238.78 o                         
  -4   2   5       1007.94       1105.16        23.96 o                         
  -3   2   5       7238.88       7121.69        83.85 o                         
  -2   2   5        400.62        372.73        12.25 o                         
  -1   2   5        237.78        280.89        10.66 o                         
   0   2   5       2293.72       2359.48        42.47 o                         
   1   2   5      38420.82      36848.54       400.71 o                         
   2   2   5        273.23        273.89        13.74 o                         
   3   2   5      54660.05      56441.05       676.51 o                         
   4   2   5       2735.43       2791.19        42.30 o                         
   5   2   5       2751.42       2438.24        44.35 o                         
   6   2   5        396.41        383.84        19.97 o                         
   7   2   5        289.02        289.31        22.61 o                         
   8   2   5        392.45        386.59        28.49 o                         
   9   2   5       4123.07       4289.78       109.18 o                         
  10   2   5         47.35         28.15        15.41 o                         
  11   2   5       4879.03       5164.65       139.87 o                         
  12   2   5        103.68         89.12        35.33 o                         
  13   2   5       6346.60       6339.38       233.77 o                         
 -14   3   5        114.93         74.06        38.27 o                         
 -13   3   5       7965.11       8295.45       258.55 o                         
 -12   3   5         59.01         71.95        38.00 o                         
 -11   3   5      11000.17      11248.27       268.76 o                         
 -10   3   5        118.48        147.25        41.76 o                         
  -9   3   5       1369.27       1417.05        55.21 o                         
  -8   3   5         13.13         44.42        24.29 o                         
  -7   3   5          6.08         19.99        16.26 o                         
  -6   3   5       6184.03       6618.76       124.23 o                         
  -5   3   5      14088.35      13531.28       203.47 o                         
  -4   3   5        102.26         56.82        10.40 o                         
  -3   3   5      70322.84      71434.30       824.37 o                         
  -2   3   5        141.49        204.92        11.33 o                         
  -1   3   5       1658.86       1537.57        26.56 o                         
   0   3   5         76.68         72.84         8.54 o                         
   1   3   5      17658.69      17725.08       224.90 o                         
   2   3   5       7707.02       8668.97       101.46 o                         
   3   3   5       2091.75       1992.59        38.01 o                         
   4   3   5       2991.11       3383.39        43.72 o                         
   5   3   5      31118.35      29801.54       416.78 o                         
   6   3   5        193.06        220.16        13.19 o                         
   7   3   5       3443.85       3216.45        63.98 o                         
   8   3   5       1551.32       1550.45        42.99 o                         
   9   3   5       7254.57       7053.81       156.71 o                         
  10   3   5        487.58        500.17        46.28 o                         
  11   3   5       2419.54       2399.32        87.14 o                         
  12   3   5        425.87        465.31        47.86 o                         
  13   3   5       1367.92       1358.61        81.60 o                         
 -14   4   5         38.20        -10.03        35.23 o                         
 -13   4   5        816.96        627.02        58.82 o                         
 -12   4   5          0.45          2.22        33.78 o                         
 -11   4   5       4618.50       4952.81       140.06 o                         
 -10   4   5          9.59         39.98        26.88 o                         
  -9   4   5      16908.76      17091.71       292.58 o                         
  -8   4   5        481.41        491.99        32.41 o                         
  -7   4   5      17940.58      17541.58       306.78 o                         
  -6   4   5        138.22         85.60        16.98 o                         
  -5   4   5      16508.19      16135.24       243.12 o                         
  -4   4   5          1.04         -1.42         8.19 o                         
  -3   4   5          2.68          3.49         9.09 o                         
  -2   4   5          9.23         -2.99         5.59 o                         
  -1   4   5       8362.68       8055.31        88.84 o                         
   0   4   5       1552.46       1636.60        28.51 o                         
   1   4   5      34351.47      36181.20       417.37 o                         
   2   4   5       2024.25       2039.84        27.32 o                         
   3   4   5      60356.61      59532.51       773.78 o                         
   4   4   5       2484.66       2760.39        44.24 o                         
   5   4   5       1703.60       1532.78        29.98 o                         
   6   4   5        772.12        894.38        31.88 o                         
   7   4   5         66.57         51.71        12.19 o                         
   8   4   5       1258.79       1318.65        48.81 o                         
   9   4   5       5851.83       5792.54       136.19 o                         
  10   4   5        390.86        361.31        46.22 o                         
  11   4   5      12337.95      12062.85       311.75 o                         
  12   4   5        395.43        423.54        54.00 o                         
  13   4   5       7309.09       6946.29       243.19 o                         
 -14   5   5         92.93         55.33        52.85 o                         
 -13   5   5       2856.23       2941.74       137.55 o                         
 -12   5   5          0.11        -15.57        33.13 o                         
 -11   5   5       6925.09       6960.50       187.32 o                         
 -10   5   5       1837.54       1796.50        65.88 o                         
  -9   5   5      10611.18      10648.12       201.74 o                         
  -8   5   5        109.42        153.17        25.61 o                         
  -7   5   5         59.66         59.31        19.82 o                         
  -6   5   5         87.93         65.60        15.81 o                         
  -5   5   5      31055.12      31810.47       434.46 o                         
  -4   5   5         24.14         39.92        11.34 o                         
  -3   5   5      34235.11      35259.12       417.18 o                         
  -2   5   5       2389.95       2490.24        36.40 o                         
  -1   5   5      23827.67      24430.84       270.92 o                         
   0   5   5       1007.50       1155.81        20.58 o                         
   1   5   5         13.59         30.95         6.24 o                         
   2   5   5        263.19        313.48         9.78 o                         
   3   5   5       3286.76       3417.37        43.27 o                         
   4   5   5        484.56        579.41        19.77 o                         
   5   5   5      15672.38      15414.43       223.12 o                         
   6   5   5         71.12         58.95        10.22 o                         
   7   5   5      15967.35      15457.17       242.18 o                         
   8   5   5        929.90        927.39        36.90 o                         
   9   5   5       3676.08       3670.22       114.93 o                         
  10   5   5        185.45        146.31        30.15 o                         
  11   5   5       1942.55       1744.83        90.00 o                         
  12   5   5        923.16        875.86        59.87 o                         
  13   5   5        182.18        118.24        50.41 o                         
 -14   6   5         11.79         48.46        74.84 o                         
 -13   6   5         33.77         86.44        39.68 o                         
 -12   6   5        283.58        197.32        37.42 o                         
 -11   6   5        158.87        149.04        30.97 o                         
 -10   6   5          3.27          7.82        26.36 o                         
  -9   6   5      27531.05      27013.74       464.14 o                         
  -8   6   5         30.48         44.13        25.28 o                         
  -7   6   5      24391.41      24618.79       418.17 o                         
  -6   6   5        181.35        219.43        20.30 o                         
  -5   6   5       3867.62       3848.24        74.07 o                         
  -4   6   5       3685.33       3789.39        65.90 o                         
  -3   6   5       3133.32       3571.74        51.37 o                         
  -2   6   5         57.28         41.21         5.86 o                         
  -1   6   5       5934.22       5778.14        87.06 o                         
   0   6   5         85.69         51.60         8.09 o                         
   1   6   5      21116.95      19892.80       258.23 o                         
   2   6   5          3.23         -1.56         5.91 o                         
   3   6   5      25009.86      24561.80       265.83 o                         
   4   6   5       3157.77       3117.30        50.92 o                         
   5   6   5      18493.74      18437.25       257.47 o                         
   6   6   5        166.42        138.87        12.85 o                         
   7   6   5       1062.38        892.90        34.07 o                         
   8   6   5         10.91         31.67        16.20 o                         
   9   6   5      12346.24      13195.88       292.09 o                         
  10   6   5        623.73        618.21        44.25 o                         
  11   6   5       6795.00       6606.53       178.85 o                         
  12   6   5          5.28         -8.25        44.02 o                         
  13   6   5       5953.43       5839.24       243.97 o                         
 -13   7   5       5988.32       6042.06       208.11 o                         
 -12   7   5        547.69        433.08        52.04 o                         
 -11   7   5       5113.41       5100.98       160.20 o                         
 -10   7   5         76.57         78.92        29.40 o                         
  -9   7   5       3651.66       3806.50       111.97 o                         
  -8   7   5       2477.52       2514.56        74.16 o                         
  -7   7   5       1171.00       1263.65        44.59 o                         
  -6   7   5        102.05         91.50        19.79 o                         
  -5   7   5       9662.69       9558.52       145.62 o                         
  -4   7   5        497.82        530.36        18.72 o                         
  -3   7   5      28156.21      27803.41       386.79 o                         
  -2   7   5         20.47         27.77         6.60 o                         
  -1   7   5      44093.08      44578.39       664.48 o                         
   0   7   5       5597.58       5865.69        85.52 o                         
   1   7   5      10109.52      10320.04       140.66 o                         
   2   7   5        244.86        250.67        11.69 o                         
   3   7   5      10990.78      10870.11       134.20 o                         
   4   7   5         96.33        123.81         8.15 o                         
   5   7   5       8997.28       8819.36       118.24 o                         
   6   7   5       1752.79       1620.60        39.06 o                         
   7   7   5      24395.14      24179.44       428.89 o                         
   8   7   5         13.20         29.26        27.89 o                         
   9   7   5       8026.16       7936.73       207.16 o                         
  10   7   5        260.09        196.47        34.02 o                         
  11   7   5         34.46         -5.75        34.79 o                         
  12   7   5        862.42        702.37        64.61 o                         
  13   7   5        632.52        511.03        72.84 o                         
 -13   8   5        105.75         71.98        41.49 o                         
 -12   8   5         55.74         45.62        32.52 o                         
 -11   8   5       3670.28       3576.47       120.08 o                         
 -10   8   5          8.76         18.85        29.31 o                         
  -9   8   5      10186.61      10339.63       244.17 o                         
  -8   8   5       1181.97       1209.19        52.20 o                         
  -7   8   5      16500.27      16784.73       370.46 o                         
  -6   8   5         94.09        104.47        16.81 o                         
  -5   8   5       6474.42       6533.71       113.83 o                         
  -4   8   5       2986.97       2995.31        63.62 o                         
  -3   8   5        104.80        126.92        10.85 o                         
  -2   8   5       2382.83       2405.06        87.95 o                         
  -1   8   5      11910.61      12373.11       272.72 o                         
   0   8   5         89.87        104.14        13.54 o                         
   1   8   5      13653.47      13280.99       170.80 o                         
   2   8   5       4409.45       4667.56        67.29 o                         
   3   8   5      27329.91      26857.94       314.19 o                         
   4   8   5          1.94          4.34         5.71 o                         
   5   8   5       6361.94       5874.47        95.54 o                         
   6   8   5         93.31        119.43        16.06 o                         
   7   8   5         52.46         53.37        13.12 o                         
   8   8   5        975.67       1116.48        54.71 o                         
   9   8   5       6899.71       6797.46       179.67 o                         
  10   8   5       1929.68       1841.76       110.92 o                         
  11   8   5       4865.09       4876.97       238.89 o                         
  12   8   5        100.86        105.41        59.87 o                         
 -13   9   5       6523.68       6147.19       268.39 o                         
 -12   9   5         93.04        100.45        41.89 o                         
 -11   9   5       3391.49       3363.86       126.15 o                         
 -10   9   5         18.65         18.45        25.43 o                         
  -9   9   5        311.01        345.36        47.14 o                         
  -8   9   5        151.22        128.15        28.51 o                         
  -7   9   5        451.72        447.48        34.32 o                         
  -6   9   5         67.83         74.27        17.08 o                         
  -5   9   5      10328.06      10403.93       166.67 o                         
  -4   9   5       1035.13       1042.45        45.20 o                         
  -3   9   5      23531.26      24339.91       341.67 o                         
  -2   9   5       1459.04       1607.00        52.43 o                         
  -1   9   5       8471.01       8587.71       285.07 o                         
   0   9   5        214.97        164.15        17.92 o                         
   1   9   5      10616.00      10131.31       159.31 o                         
   2   9   5        523.58        641.05        21.80 o                         
   3   9   5       4757.41       4836.46        68.43 o                         
   4   9   5        417.93        476.91        15.51 o                         
   5   9   5      13029.10      12435.08       199.65 o                         
   6   9   5        905.05        910.96        37.72 o                         
   7   9   5       5795.38       5555.51       120.55 o                         
   8   9   5        322.19        350.24        37.11 o                         
   9   9   5       4789.96       5041.74       145.39 o                         
  10   9   5         41.86         21.13        27.69 o                         
  11   9   5       1052.18       1028.96        85.83 o                         
  12   9   5         11.32        -37.61        40.03 o                         
 -13  10   5          7.80        -40.91        40.91 o                         
 -12  10   5          5.23         39.41        46.42 o                         
 -11  10   5       3172.26       3269.60       131.37 o                         
 -10  10   5         38.18         48.30        29.50 o                         
  -9  10   5       9198.09       9009.08       221.44 o                         
  -8  10   5        227.00        202.00        28.74 o                         
  -7  10   5       6379.88       6269.34       125.57 o                         
  -6  10   5         22.41         28.21        17.44 o                         
  -5  10   5       5362.92       5490.93       123.65 o                         
  -4  10   5       2672.28       2694.04        76.48 o                         
  -3  10   5       4201.16       4276.22        82.78 o                         
  -2  10   5        486.49        508.25        15.79 o                         
  -1  10   5       8096.18       8250.61       153.85 o                         
   0  10   5        606.12        679.11        29.83 o                         
   1  10   5       8045.82       8118.35       178.27 o                         
   2  10   5        833.20        882.58        25.45 o                         
   3  10   5      11276.48      10854.36       178.86 o                         
   4  10   5       7118.50       7101.10       129.40 o                         
   5  10   5       5490.77       5392.38        93.73 o                         
   6  10   5          4.24         14.07        12.37 o                         
   7  10   5        597.56        671.45        37.21 o                         
   8  10   5        589.40        605.92        41.57 o                         
   9  10   5        266.64        251.10        32.54 o                         
  10  10   5        322.09        341.73        43.53 o                         
  11  10   5       5866.56       6249.02       207.03 o                         
  12  10   5        190.66        125.43        46.62 o                         
 -12  11   5          7.76        -28.08        42.07 o                         
 -11  11   5       5348.55       5220.10       202.72 o                         
 -10  11   5         92.50         33.94        40.09 o                         
  -9  11   5       1060.97       1015.38        55.38 o                         
  -8  11   5         32.04         18.97        24.24 o                         
  -7  11   5       2023.90       2037.50        69.20 o                         
  -6  11   5       3119.02       3156.67       105.00 o                         
  -5  11   5       7340.46       7503.47       197.62 o                         
  -4  11   5         98.70        112.55        16.67 o                         
  -3  11   5      19601.38      18856.97       334.91 o                         
  -2  11   5        270.05        256.26        15.71 o                         
  -1  11   5      11492.86      10988.01       197.16 o                         
   0  11   5        386.43        387.45        26.27 o                         
   1  11   5       1623.01       1598.52        70.88 o                         
   2  11   5       3157.61       3119.59        81.01 o                         
   3  11   5       1227.54       1142.12        27.41 o                         
   4  11   5       3625.94       3637.82        81.63 o                         
   5  11   5       8030.17       7864.48       148.98 o                         
   6  11   5          6.18         15.10        12.54 o                         
   7  11   5      17474.82      17395.97       385.37 o                         
   8  11   5        143.04        169.41        27.69 o                         
   9  11   5       3966.24       3960.10       126.58 o                         
  10  11   5        323.99        289.27        61.53 o                         
  11  11   5        433.90        332.59        59.48 o                         
 -12  12   5        621.76        505.49        70.63 o                         
 -11  12   5        493.25        622.65        67.01 o                         
 -10  12   5        158.32        146.90        37.41 o                         
  -9  12   5       6278.89       6153.34       249.57 o                         
  -8  12   5        238.82        246.73        42.27 o                         
  -7  12   5      14752.10      15333.77       446.08 o                         
  -6  12   5          7.40         31.09        28.26 o                         
  -5  12   5         49.65         25.82        20.25 o                         
  -4  12   5       4165.10       3996.12       118.84 o                         
  -3  12   5         69.22         84.49        11.56 o                         
  -2  12   5          7.16         15.15         6.59 o                         
  -1  12   5       6976.92       6926.54       133.13 o                         
   0  12   5         72.24         37.82        18.20 o                         
   1  12   5      18557.19      18558.21       312.14 o                         
   2  12   5        204.62        240.63        26.98 o                         
   3  12   5       9226.07       9434.43       168.20 o                         
   4  12   5        248.71        231.50        16.91 o                         
   5  12   5       4496.25       4522.33        88.17 o                         
   6  12   5         78.71        101.34        18.25 o                         
   7  12   5         85.90         76.21        21.53 o                         
   8  12   5       1074.50       1040.65        56.06 o                         
   9  12   5       3788.24       3736.44       140.23 o                         
  10  12   5       1135.92        996.43        65.09 o                         
  11  12   5       4907.34       4703.05       264.87 o                         
 -11  13   5       2249.74       2142.66       124.46 o                         
 -10  13   5         70.15         70.59        45.16 o                         
  -9  13   5       3445.65       3641.21       170.17 o                         
  -8  13   5       1633.15       1541.02        82.99 o                         
  -7  13   5       1358.55       1400.97        88.06 o                         
  -6  13   5         58.30         -0.28        23.36 o                         
  -5  13   5       9553.45       9723.80       264.05 o                         
  -4  13   5       3454.09       3439.58       120.57 o                         
  -3  13   5      15473.61      15755.87       282.77 o                         
  -2  13   5         69.58         26.97        18.38 o                         
  -1  13   5       6803.70       6697.89       135.19 o                         
   0  13   5        343.16        372.35        31.86 o                         
   1  13   5       4736.91       4775.46       104.73 o                         
   2  13   5        734.25        767.62        33.59 o                         
   3  13   5       2005.64       2064.31        70.44 o                         
   4  13   5       2037.97       1915.80        65.28 o                         
   5  13   5      18080.76      18278.16       408.21 o                         
   6  13   5         39.70         20.95        19.19 o                         
   7  13   5      11873.83      11641.21       316.29 o                         
   8  13   5        172.71        141.11        28.65 o                         
   9  13   5       4700.83       4868.84       206.03 o                         
  10  13   5          6.06         36.13        44.16 o                         
  11  13   5          5.28         44.38        46.50 o                         
 -11  14   5       1510.61       1466.41       111.04 o                         
 -10  14   5       1718.18       1632.61       164.42 o                         
  -9  14   5       4703.59       4512.77       212.55 o                         
  -8  14   5         35.28         15.25        39.56 o                         
  -7  14   5       5206.24       5394.89       195.24 o                         
  -6  14   5        529.84        571.77        57.42 o                         
  -5  14   5       5836.58       5979.83       198.40 o                         
  -4  14   5          4.42         28.46        27.26 o                         
  -3  14   5         48.41         58.51        37.22 o                         
  -2  14   5       3704.24       3703.98        91.06 o                         
  -1  14   5       1536.26       1472.68        48.54 o                         
   0  14   5        756.58        720.23        38.04 o                         
   1  14   5      23186.21      23451.24       392.86 o                         
   2  14   5         78.11         58.42        26.28 o                         
   3  14   5      16008.82      16282.39       331.13 o                         
   4  14   5        309.30        315.07        56.72 o                         
   5  14   5       3126.00       3184.85       104.45 o                         
   6  14   5       2091.88       2012.95       104.31 o                         
   7  14   5        385.02        369.75        39.28 o                         
   8  14   5       1644.94       1696.68       110.29 o                         
   9  14   5       3959.50       3969.40       178.57 o                         
  10  14   5        399.99        346.76        55.24 o                         
 -10  15   5        209.64        118.13        56.79 o                         
  -9  15   5       1865.14       1537.35       107.76 o                         
  -8  15   5        573.54        582.54        77.29 o                         
  -7  15   5        611.59        461.09        56.41 o                         
  -6  15   5        154.56         95.60        75.64 o                         
  -5  15   5       6299.79       7077.64       190.70 o                         
  -4  15   5       3226.55       3175.59       112.22 o                         
  -3  15   5      24818.62      24847.10       483.42 o                         
  -2  15   5       1885.98       2053.35        71.16 o                         
  -1  15   5      21075.24      20787.06       417.11 o                         
   0  15   5        269.87        232.72        32.91 o                         
   1  15   5       1186.13        980.24        52.17 o                         
   2  15   5       2609.29       2628.53        86.15 o                         
   3  15   5       4980.06       4842.66       138.29 o                         
   4  15   5         20.81         70.77        38.47 o                         
   5  15   5       9450.50       9688.62       330.73 o                         
   6  15   5        727.29        606.60        90.43 o                         
   7  15   5       5766.37       5520.43       254.64 o                         
   8  15   5        103.83         99.61        31.51 o                         
   9  15   5       3240.34       3269.95       179.10 o                         
  10  15   5        394.88        278.48        75.12 o                         
 -10  16   5        274.76        193.91        82.20 o                         
  -9  16   5       4502.09       4363.97       195.98 o                         
  -8  16   5          7.64        -47.56        54.11 o                         
  -7  16   5       8072.20       8357.57       255.40 o                         
  -6  16   5        321.47        346.69        69.65 o                         
  -5  16   5       7012.33       7187.07       211.19 o                         
  -4  16   5        497.15        518.72        47.96 o                         
  -3  16   5         26.58         12.71        24.78 o                         
  -2  16   5       2337.59       2162.99       117.15 o                         
  -1  16   5       3459.30       3393.88       204.67 o                         
   0  16   5       1157.47       1292.23        77.65 o                         
   1  16   5       4263.38       4239.91       132.52 o                         
   2  16   5        117.30         74.89        35.69 o                         
   3  16   5      12949.79      13320.25       292.22 o                         
   4  16   5        490.04        512.42        41.48 o                         
   5  16   5       3438.85       3356.14       213.37 o                         
   6  16   5        167.46        288.45       115.79 o                         
   7  16   5        609.10        575.38        71.62 o                         
   8  16   5         42.31         36.28        48.48 o                         
   9  16   5       1236.46       1171.02       116.72 o                         
  -9  17   5       2890.22       2450.50       144.42 o                         
  -8  17   5        189.55        101.97        58.48 o                         
  -7  17   5        431.32        445.60        70.56 o                         
  -6  17   5       2111.08       2121.32       128.70 o                         
  -5  17   5       9243.09       9929.39       540.14 o                         
  -4  17   5          4.20          2.79        28.49 o                         
  -3  17   5       7385.71       7373.67       190.80 o                         
  -2  17   5        179.56        209.27        35.33 o                         
  -1  17   5       4901.27       4749.92       139.64 o                         
   0  17   5        132.18        130.02        32.33 o                         
   1  17   5       2267.27       2406.77       106.99 o                         
   2  17   5       2319.37       2442.27        99.06 o                         
   3  17   5        204.07        182.83        34.83 o                         
   4  17   5          9.58        -17.22        28.47 o                         
   5  17   5       3423.29       3703.22       170.47 o                         
   6  17   5         98.76         15.66        60.66 o                         
   7  17   5       6045.09       6877.61       503.38 o                         
   8  17   5          6.24         58.92        65.23 o                         
  -8  18   5          1.33         24.94        45.48 o                         
  -7  18   5       7100.26       7288.47       287.32 o                         
  -6  18   5        138.05        102.85        35.89 o                         
  -5  18   5       1237.85        992.36        67.95 o                         
  -4  18   5        923.47        748.23        51.22 o                         
  -3  18   5        479.37        387.22        37.19 o                         
  -2  18   5        345.60        234.09        35.58 o                         
  -1  18   5       2804.18       2781.73       108.20 o                         
   0  18   5         44.44         72.53        32.22 o                         
   1  18   5       5530.98       6273.13       183.63 o                         
   2  18   5         97.97        109.83        32.50 o                         
   3  18   5       3186.63       3403.56       149.27 o                         
   4  18   5       1068.07        994.83        61.87 o                         
   5  18   5       4313.94       4389.77       156.62 o                         
   6  18   5       1227.88       1207.92       113.51 o                         
   7  18   5         21.49        -47.00        61.22 o                         
  -7  19   5        979.27       1052.97       130.64 o                         
  -6  19   5         82.84         33.20        58.26 o                         
  -5  19   5       3245.12       2913.93       234.72 o                         
  -4  19   5         77.88         50.07        38.35 o                         
  -3  19   5       4993.28       5230.75       259.83 o                         
  -2  19   5       1098.14       1184.78        90.90 o                         
  -1  19   5       3920.24       3984.10       144.95 o                         
   0  19   5        197.84        185.70        45.86 o                         
   1  19   5        663.27        674.18        61.54 o                         
   2  19   5         95.73        118.42        43.39 o                         
   3  19   5        247.39        294.32        41.94 o                         
   4  19   5         40.15         -7.77        34.48 o                         
   5  19   5       2989.29       3100.45       151.98 o                         
   6  19   5        183.98        174.21        63.10 o                         
  -6  20   5        328.04        252.45        79.83 o                         
  -5  20   5       1191.62       1038.59       129.71 o                         
  -4  20   5        529.78        376.29       113.99 o                         
  -3  20   5         24.96         12.43        44.07 o                         
  -2  20   5        523.44        732.26        67.52 o                         
  -1  20   5       1298.84       1361.17        98.96 o                         
   0  20   5         40.02          2.15        85.65 o                         
   1  20   5       4671.73       5049.83       260.80 o                         
   2  20   5         20.81          5.14        42.30 o                         
   3  20   5       5041.72       4726.27       250.64 o                         
   4  20   5          5.93         36.49        47.28 o                         
   5  20   5       1518.69       1458.89       159.03 o                         
  -4  21   5        284.24        254.07       145.46 o                         
  -3  21   5       4178.90       4245.42       301.26 o                         
  -2  21   5          7.10         44.97        57.51 o                         
  -1  21   5       3165.28       3428.55       240.75 o                         
   0  21   5        274.86        181.58       136.32 o                         
   1  21   5        494.75        603.18       115.63 o                         
   2  21   5       1099.48        856.98       120.57 o                         
   3  21   5        611.73        445.59        71.88 o                         
 -14   0   6       3873.35       3786.94       332.33 o                         
 -12   0   6       2297.52       2356.55       162.26 o                         
 -10   0   6       2556.64       2624.28       113.11 o                         
  -8   0   6       2951.78       3099.50       170.48 o                         
  -6   0   6      20763.06      19845.41       383.56 o                         
  -4   0   6      41092.79      38559.09       710.37 o                         
  -2   0   6       3151.91       3119.13        54.94 o                         
   0   0   6        307.21        354.40        17.55 o                         
   2   0   6       1979.98       1791.32        41.20 o                         
   4   0   6      20303.31      18933.01       318.90 o                         
   6   0   6      29016.38      27848.04       611.98 o                         
   8   0   6      10539.96      10353.38       266.02 o                         
  10   0   6       1103.34       1147.19        88.35 o                         
  12   0   6       9812.57      10779.82       371.04 o                         
 -14   1   6       1758.88       1616.16        80.89 o                         
 -13   1   6        288.92        295.81        42.04 o                         
 -12   1   6       5222.18       5459.35       149.21 o                         
 -11   1   6         87.98        140.32        29.87 o                         
 -10   1   6      16049.24      16862.34       363.10 o                         
  -9   1   6        562.35        634.04        36.92 o                         
  -8   1   6       4894.94       4844.33       129.52 o                         
  -7   1   6       2062.87       2072.04        57.19 o                         
  -6   1   6       1755.08       1698.76        49.00 o                         
  -5   1   6         92.73         86.84        16.56 o                         
  -4   1   6       1544.61       1265.24        26.03 o                         
  -3   1   6       1829.33       1919.40        31.92 o                         
  -2   1   6      49950.91      50039.17       504.07 o                         
  -1   1   6      14363.97      14315.36       151.94 o                         
   0   1   6      74353.48      76181.25       896.11 o                         
   1   1   6       1644.57       1579.33        26.97 o                         
   2   1   6      38845.55      40861.29       433.62 o                         
   3   1   6       1528.86       1755.59        29.58 o                         
   4   1   6         39.87         53.40         7.92 o                         
   5   1   6        182.50        190.30        10.28 o                         
   6   1   6       3006.36       2985.39        72.48 o                         
   7   1   6        789.53        671.29        30.69 o                         
   8   1   6      12389.55      12912.32       273.46 o                         
   9   1   6         12.41         19.03        27.03 o                         
  10   1   6       6813.39       7129.75       233.37 o                         
  11   1   6         41.63         75.75        40.19 o                         
  12   1   6       4806.00       5231.24       186.63 o                         
  13   1   6        338.15        367.69        70.19 o                         
 -14   2   6       5182.65       5300.62       197.43 o                         
 -13   2   6         26.52         19.18        38.02 o                         
 -12   2   6       1117.80       1168.93        63.38 o                         
 -11   2   6        356.88        395.56        35.11 o                         
 -10   2   6        181.28        126.03        30.09 o                         
  -9   2   6        903.99        878.40        45.55 o                         
  -8   2   6      11480.03      11640.33       205.35 o                         
  -7   2   6         15.34         -1.98        18.40 o                         
  -6   2   6      18756.92      18204.69       265.36 o                         
  -5   2   6       5325.73       5449.82        89.43 o                         
  -4   2   6      35641.93      36254.86       439.22 o                         
  -3   2   6        385.87        361.98        13.70 o                         
  -2   2   6      11487.07      11441.89       128.01 o                         
  -1   2   6       5718.21       5808.82        67.50 o                         
   0   2   6      11022.38      11391.63       130.59 o                         
   1   2   6       7766.68       8120.03       111.57 o                         
   2   2   6      14452.01      14567.79       152.67 o                         
   3   2   6       3059.01       3016.33        45.25 o                         
   4   2   6      26449.63      26484.10       362.29 o                         
   5   2   6       2968.15       3222.60        56.21 o                         
   6   2   6       7919.97       7773.13       129.27 o                         
   7   2   6        537.68        510.16        28.59 o                         
   8   2   6       6389.14       6219.26       134.84 o                         
   9   2   6          9.16         28.28        17.21 o                         
  10   2   6       2164.96       2197.01        73.77 o                         
  11   2   6        483.76        545.10        48.74 o                         
  12   2   6       1086.45       1203.82        74.87 o                         
  13   2   6          3.84         68.87        45.45 o                         
 -14   3   6       1283.44       1356.45       104.13 o                         
 -13   3   6         71.50        132.63        40.92 o                         
 -12   3   6       7157.30       7311.86       218.79 o                         
 -11   3   6          4.41        -19.31        35.45 o                         
 -10   3   6      16357.88      17034.74       337.16 o                         
  -9   3   6       1424.36       1463.86        59.40 o                         
  -8   3   6      13542.21      13629.99       244.57 o                         
  -7   3   6        344.70        342.90        26.02 o                         
  -6   3   6        910.68        968.66        47.09 o                         
  -5   3   6        380.69        413.56        20.01 o                         
  -4   3   6        367.03        435.10        19.18 o                         
  -3   3   6        218.56        318.73        16.17 o                         
  -2   3   6      40649.25      41886.99       441.14 o                         
  -1   3   6          8.32          0.66         6.71 o                         
   0   3   6      51845.97      53301.52       605.01 o                         
   1   3   6       1485.45       1564.12        24.57 o                         
   2   3   6      11271.07      11256.03       129.66 o                         
   3   3   6        235.89        295.42        13.39 o                         
   4   3   6       1146.41       1137.66        29.24 o                         
   5   3   6         42.53         39.80         5.04 o                         
   6   3   6        672.14        719.09        25.90 o                         
   7   3   6          0.30          4.77         8.95 o                         
   8   3   6      19574.54      18950.54       341.16 o                         
   9   3   6         48.72         79.03        24.44 o                         
  10   3   6       7563.39       7902.27       174.47 o                         
  11   3   6        431.75        278.17        40.04 o                         
  12   3   6       5716.75       5787.26       167.05 o                         
  13   3   6         48.52         37.44        43.52 o                         
 -14   4   6       6119.26       5983.33       210.64 o                         
 -13   4   6          1.83          5.92        33.52 o                         
 -12   4   6       1050.05       1219.12        70.79 o                         
 -11   4   6         16.29         33.13        32.64 o                         
 -10   4   6        329.22        244.29        36.15 o                         
  -9   4   6        550.43        609.10        50.65 o                         
  -8   4   6       3672.61       3495.92        84.67 o                         
  -7   4   6         89.90         73.95        20.90 o                         
  -6   4   6      11254.91      10959.65       176.65 o                         
  -5   4   6        759.40        715.68        24.50 o                         
  -4   4   6      26888.72      25897.61       365.43 o                         
  -3   4   6       1212.73       1418.54        33.07 o                         
  -2   4   6      14007.71      14063.72       174.31 o                         
  -1   4   6       1483.37       1574.45        26.46 o                         
   0   4   6       2374.75       2367.98        35.52 o                         
   1   4   6        246.01        316.55        14.27 o                         
   2   4   6      26769.31      26801.61       280.48 o                         
   3   4   6         72.86         87.35         9.41 o                         
   4   4   6      14480.95      13468.64       210.66 o                         
   5   4   6       1523.60       1496.79        52.43 o                         
   6   4   6      12353.72      11759.02       184.62 o                         
   7   4   6         95.98         87.13        11.88 o                         
   8   4   6        918.63        817.32        37.56 o                         
   9   4   6        588.84        586.62        39.05 o                         
  10   4   6         60.76         78.29        29.66 o                         
  11   4   6         26.54        -21.19        28.21 o                         
  12   4   6       2631.74       2459.01       103.06 o                         
  13   4   6         30.48        -14.20        41.83 o                         
 -14   5   6        720.89        610.86        69.10 o                         
 -13   5   6         54.09         97.76        41.29 o                         
 -12   5   6       6170.84       6613.27       191.42 o                         
 -11   5   6         37.64         49.02        30.20 o                         
 -10   5   6      11818.27      12252.45       258.74 o                         
  -9   5   6        233.66        280.18        31.69 o                         
  -8   5   6      11089.80      11326.18       235.64 o                         
  -7   5   6       1055.64       1039.29        57.21 o                         
  -6   5   6       2418.64       2491.79        57.43 o                         
  -5   5   6        205.84        246.47        18.61 o                         
  -4   5   6      27966.02      29001.13       371.79 o                         
  -3   5   6         11.20         29.11        11.44 o                         
  -2   5   6      16229.25      15164.00       186.22 o                         
  -1   5   6       6246.42       6990.57       106.70 o                         
   0   5   6      10415.24       9516.86       115.73 o                         
   1   5   6      11270.85      12545.61       154.92 o                         
   2   5   6      16037.09      15577.66       172.92 o                         
   3   5   6          1.27          2.18         7.14 o                         
   4   5   6        944.29       1024.24        30.93 o                         
   5   5   6       4540.71       4460.76        83.59 o                         
   6   5   6       1723.26       1599.49        35.27 o                         
   7   5   6       1116.32       1064.48        33.83 o                         
   8   5   6      12915.64      13121.73       232.68 o                         
   9   5   6       3361.61       3351.79        97.99 o                         
  10   5   6      17566.60      17886.97       351.58 o                         
  11   5   6         27.28         67.09        33.15 o                         
  12   5   6       1925.88       1931.77       100.43 o                         
  13   5   6         97.62         56.21        47.44 o                         
 -13   6   6         96.81        146.30        49.70 o                         
 -12   6   6       1108.73       1083.55        69.91 o                         
 -11   6   6        298.21        378.60        50.03 o                         
 -10   6   6        397.17        331.14        35.00 o                         
  -9   6   6       3233.52       3565.12       102.66 o                         
  -8   6   6       6340.03       6070.74       135.60 o                         
  -7   6   6         48.33         61.52        22.96 o                         
  -6   6   6      11027.25      10515.14       181.11 o                         
  -5   6   6       1021.28       1193.50        34.21 o                         
  -4   6   6      26483.50      26363.32       394.74 o                         
  -3   6   6       1423.28       1331.77        31.85 o                         
  -2   6   6       1322.80       1201.25        26.73 o                         
  -1   6   6       3457.98       3649.18        72.08 o                         
   0   6   6          2.95          6.10         4.50 o                         
   1   6   6          1.49         10.84         5.72 o                         
   2   6   6      18903.07      18463.16       229.88 o                         
   3   6   6        108.26        137.19        10.89 o                         
   4   6   6      35607.34      34999.09       483.31 o                         
   5   6   6        310.58        277.61        18.57 o                         
   6   6   6       3077.54       2867.94        83.16 o                         
   7   6   6         37.89         64.37        16.41 o                         
   8   6   6       2734.44       2702.08        76.52 o                         
   9   6   6         29.55         46.87        28.23 o                         
  10   6   6        423.54        386.43        48.05 o                         
  11   6   6         31.75         61.46        40.64 o                         
  12   6   6       4458.22       4637.43       179.02 o                         
  13   6   6        238.58        211.77        82.78 o                         
 -13   7   6         55.40         32.68        38.28 o                         
 -12   7   6      10685.50      10895.26       357.87 o                         
 -11   7   6         84.56         75.82        33.14 o                         
 -10   7   6       6437.40       6519.78       182.67 o                         
  -9   7   6       2964.23       2941.57        93.29 o                         
  -8   7   6       1822.98       1911.62        64.49 o                         
  -7   7   6         11.24         40.38        17.92 o                         
  -6   7   6        411.38        309.90        23.49 o                         
  -5   7   6        579.34        655.30        26.70 o                         
  -4   7   6        434.28        376.37        17.90 o                         
  -3   7   6        130.27        116.50        10.85 o                         
  -2   7   6      29961.60      30792.88       408.47 o                         
  -1   7   6       2570.07       2885.95        61.72 o                         
   0   7   6       7578.01       6866.94       113.61 o                         
   1   7   6         39.32         66.02         6.59 o                         
   2   7   6      11904.94      11433.45       143.91 o                         
   3   7   6        676.16        726.18        19.25 o                         
   4   7   6       4249.60       4134.21        65.33 o                         
   5   7   6         72.01         88.08        13.12 o                         
   6   7   6       3559.65       3574.42        72.94 o                         
   7   7   6         93.95         88.32        12.99 o                         
   8   7   6      23065.92      23265.36       401.26 o                         
   9   7   6        224.13        200.79        25.34 o                         
  10   7   6      11689.36      12167.16       325.29 o                         
  11   7   6        156.70        166.94        37.10 o                         
  12   7   6       1410.29       1560.41       123.55 o                         
 -13   8   6         77.85        -20.87        51.29 o                         
 -12   8   6       4336.35       4366.11       169.31 o                         
 -11   8   6       2257.59       2222.35        85.52 o                         
 -10   8   6        678.07        616.43        41.67 o                         
  -9   8   6        465.27        422.71        37.22 o                         
  -8   8   6       5039.79       4797.65       145.47 o                         
  -7   8   6        187.22        240.06        41.39 o                         
  -6   8   6      10052.30       9991.03       173.90 o                         
  -5   8   6        505.93        482.70        22.95 o                         
  -4   8   6      19200.75      18892.66       262.88 o                         
  -3   8   6       3335.38       3174.74        63.82 o                         
  -2   8   6      10629.45      11285.08       207.77 o                         
  -1   8   6        504.88        639.67        38.64 o                         
   0   8   6       2150.32       2177.61        40.10 o                         
   1   8   6         91.92        143.97        10.28 o                         
   2   8   6      14606.00      14441.57       221.55 o                         
   3   8   6       4627.80       4642.74        77.45 o                         
   4   8   6      14250.35      14376.00       205.23 o                         
   5   8   6       1130.32       1033.90        29.04 o                         
   6   8   6      11309.04      11115.21       189.64 o                         
   7   8   6        162.09        157.67        20.72 o                         
   8   8   6       1546.13       1492.03        57.45 o                         
   9   8   6         30.02         66.28        24.62 o                         
  10   8   6         55.84         -2.23        27.54 o                         
  11   8   6        135.64        126.43        37.96 o                         
  12   8   6       2209.88       2326.93       115.93 o                         
 -13   9   6          3.43        -44.12        46.59 o                         
 -12   9   6       5715.70       5935.73       220.79 o                         
 -11   9   6         13.08         63.60        34.41 o                         
 -10   9   6       8049.06       8281.82       231.60 o                         
  -9   9   6        187.64        273.86        33.94 o                         
  -8   9   6       1322.00       1269.88        53.63 o                         
  -7   9   6       1568.54       1617.79        55.00 o                         
  -6   9   6          7.54         16.93        13.31 o                         
  -5   9   6        116.94        103.07        14.31 o                         
  -4   9   6        792.92        838.86        30.12 o                         
  -3   9   6        183.27        261.43        15.03 o                         
  -2   9   6      26269.22      27033.53       420.56 o                         
  -1   9   6        483.53        483.48        22.38 o                         
   0   9   6      38216.38      37182.35       671.80 o                         
   1   9   6          0.46          7.54         7.09 o                         
   2   9   6       2729.41       2552.20        43.82 o                         
   3   9   6       3399.42       3579.17        62.85 o                         
   4   9   6        478.74        460.16        18.35 o                         
   5   9   6         65.90         47.95         9.92 o                         
   6   9   6       3129.88       3121.85        67.93 o                         
   7   9   6         19.53         29.53        16.53 o                         
   8   9   6      11755.08      11648.44       237.91 o                         
   9   9   6        489.77        489.61        37.19 o                         
  10   9   6       4695.73       4536.71       157.42 o                         
  11   9   6          8.18         16.14        31.88 o                         
  12   9   6       1027.69       1006.45        92.78 o                         
 -12  10   6        553.42        563.89        59.51 o                         
 -11  10   6         42.34         14.67        36.44 o                         
 -10  10   6        173.96        123.67        35.79 o                         
  -9  10   6         70.78        140.86        30.62 o                         
  -8  10   6      14154.40      14571.64       276.29 o                         
  -7  10   6        921.24        831.47        40.23 o                         
  -6  10   6      14709.53      15289.71       372.88 o                         
  -5  10   6        265.32        305.11        21.12 o                         
  -4  10   6      10651.71      10411.77       152.93 o                         
  -3  10   6        252.07        244.62        17.44 o                         
  -2  10   6       5660.86       5715.27       128.61 o                         
  -1  10   6         24.58         47.98        20.73 o                         
   0  10   6       1717.07       1620.10        46.89 o                         
   1  10   6       1120.92       1067.85        68.91 o                         
   2  10   6      15201.20      15536.87       235.19 o                         
   3  10   6        198.57        203.92        12.95 o                         
   4  10   6       4827.24       4601.64        89.21 o                         
   5  10   6          3.68         -6.25        11.87 o                         
   6  10   6       8841.23       8876.06       202.65 o                         
   7  10   6        163.95        133.00        24.52 o                         
   8  10   6       3874.90       3945.95       116.79 o                         
   9  10   6       1556.01       1587.46        90.10 o                         
  10  10   6        385.09        427.85        44.61 o                         
  11  10   6         50.02         68.60        43.94 o                         
  12  10   6        857.77        772.68        93.07 o                         
 -12  11   6       5350.31       4995.04       174.43 o                         
 -11  11   6        398.64        343.10        52.22 o                         
 -10  11   6       5252.47       5290.58       193.19 o                         
  -9  11   6        127.87        206.89        36.18 o                         
  -8  11   6       2609.48       2758.02       104.13 o                         
  -7  11   6       1777.42       1727.17        68.07 o                         
  -6  11   6          7.00         23.11        14.38 o                         
  -5  11   6         55.72         17.91        23.21 o                         
  -4  11   6       4908.13       4642.06       113.19 o                         
  -3  11   6        290.48        242.75        18.23 o                         
  -2  11   6      14617.04      14429.48       246.02 o                         
  -1  11   6        227.83        259.25        28.77 o                         
   0  11   6      11211.28      11150.41       203.03 o                         
   1  11   6        396.53        471.39        27.61 o                         
   2  11   6       8772.35       8815.83       165.51 o                         
   3  11   6        388.14        390.55        20.40 o                         
   4  11   6        205.12        216.63        19.72 o                         
   5  11   6          3.60          7.46        15.81 o                         
   6  11   6        824.91        811.61        35.75 o                         
   7  11   6        471.56        422.48        33.07 o                         
   8  11   6       6777.92       6726.02       171.13 o                         
   9  11   6         20.01         22.28        29.22 o                         
  10  11   6       6676.68       7288.45       249.70 o                         
  11  11   6        390.03        324.31        44.19 o                         
 -12  12   6       1321.08       1062.67        90.91 o                         
 -11  12   6        110.17        -24.40        64.77 o                         
 -10  12   6         80.61         77.94        56.45 o                         
  -9  12   6        468.11        625.50        55.89 o                         
  -8  12   6       1874.63       1746.33       112.49 o                         
  -7  12   6        374.41        332.04        44.03 o                         
  -6  12   6      14852.14      15088.57       345.34 o                         
  -5  12   6        185.28        177.46        39.43 o                         
  -4  12   6      14261.60      14497.21       370.44 o                         
  -3  12   6       1003.11       1036.93        32.84 o                         
  -2  12   6       1226.89       1282.13        35.46 o                         
  -1  12   6        523.68        549.45        39.54 o                         
   0  12   6        876.91        884.52        37.26 o                         
   1  12   6         48.94         49.67        20.55 o                         
   2  12   6       6536.35       6511.92       138.49 o                         
   3  12   6        701.90        592.26        39.03 o                         
   4  12   6      10471.71      10709.24       208.72 o                         
   5  12   6        536.26        423.79        29.75 o                         
   6  12   6       6275.93       6317.91       182.16 o                         
   7  12   6        464.82        461.28        34.20 o                         
   8  12   6        461.30        431.80        35.74 o                         
   9  12   6        467.93        550.45        62.33 o                         
  10  12   6        103.42        148.50        40.23 o                         
  11  12   6          1.71         18.46        45.57 o                         
 -11  13   6          5.71         45.44        47.27 o                         
 -10  13   6       6542.70       6925.49       327.57 o                         
  -9  13   6        261.92        198.24        54.00 o                         
  -8  13   6       3944.14       3613.39       157.20 o                         
  -7  13   6        756.17        832.59        59.17 o                         
  -6  13   6         29.54          2.69        25.69 o                         
  -5  13   6         24.48         -8.00        28.84 o                         
  -4  13   6       6901.58       6912.90       199.78 o                         
  -3  13   6        880.42        872.85        48.39 o                         
  -2  13   6       8104.22       8074.96       201.37 o                         
  -1  13   6        129.49         94.01        22.49 o                         
   0  13   6       7651.61       7683.83       155.92 o                         
   1  13   6         39.42         71.21        22.40 o                         
   2  13   6       4602.73       4661.56       103.35 o                         
   3  13   6       2716.31       2761.94        85.39 o                         
   4  13   6         47.94         16.95        12.87 o                         
   5  13   6        457.56        460.02        31.42 o                         
   6  13   6       8157.67       8434.29       237.34 o                         
   7  13   6         21.17         37.86        25.64 o                         
   8  13   6       3107.46       3178.21       151.44 o                         
   9  13   6         16.13          4.70        29.31 o                         
  10  13   6       6529.79       6407.28       309.19 o                         
 -11  14   6        351.84        318.20        63.14 o                         
 -10  14   6         64.05         10.51        42.95 o                         
  -9  14   6       1370.01        986.90       101.33 o                         
  -8  14   6       1054.62       1052.57        75.40 o                         
  -7  14   6         65.89         87.70        38.17 o                         
  -6  14   6       5292.06       5384.36       291.68 o                         
  -5  14   6        162.16        249.70        43.12 o                         
  -4  14   6      20450.06      20016.94       498.39 o                         
  -3  14   6        431.54        501.78        41.22 o                         
  -2  14   6       2363.09       2472.57        70.71 o                         
  -1  14   6         78.29         91.29        21.04 o                         
   0  14   6        740.97        590.49        39.34 o                         
   1  14   6        668.35        696.82        56.47 o                         
   2  14   6      10246.24      10161.79       219.12 o                         
   3  14   6       3633.76       3638.12       104.74 o                         
   4  14   6       8569.47       8674.68       233.75 o                         
   5  14   6        245.57        210.39        34.93 o                         
   6  14   6       5264.35       5319.39       160.92 o                         
   7  14   6        105.32        103.51        35.68 o                         
   8  14   6        290.00        327.50        52.80 o                         
   9  14   6        428.45        415.37        50.51 o                         
  10  14   6        316.75        260.62        59.27 o                         
 -10  15   6       4457.83       4389.24       198.75 o                         
  -9  15   6        138.28        129.96        44.54 o                         
  -8  15   6       2812.74       2793.20       181.37 o                         
  -7  15   6         37.22          4.72        44.97 o                         
  -6  15   6        257.30        287.58        57.45 o                         
  -5  15   6       2364.23       2238.99        88.76 o                         
  -4  15   6        715.00        752.26        56.36 o                         
  -3  15   6       1039.37       1111.12        68.06 o                         
  -2  15   6      14129.78      14305.71       286.50 o                         
  -1  15   6        116.25        136.99        26.74 o                         
   0  15   6      10689.45      11315.08       359.77 o                         
   1  15   6        267.49        347.15        40.01 o                         
   2  15   6       4185.14       4316.12       142.66 o                         
   3  15   6       1932.81       1916.26       101.45 o                         
   4  15   6         99.78         73.10        35.30 o                         
   5  15   6       1333.18       1464.28        85.26 o                         
   6  15   6       2781.96       2765.79       153.08 o                         
   7  15   6        251.49        290.71        59.93 o                         
   8  15   6       2916.92       3058.00       171.71 o                         
   9  15   6          3.79          0.07        51.46 o                         
  -9  16   6       1589.26       1465.71       101.72 o                         
  -8  16   6       2849.77       3152.73       171.47 o                         
  -7  16   6        494.21        425.04        51.84 o                         
  -6  16   6       9743.48       9593.02       383.43 o                         
  -5  16   6         61.80         27.65        38.50 o                         
  -4  16   6       7603.67       7412.40       234.88 o                         
  -3  16   6        666.38        675.74        47.39 o                         
  -2  16   6       3521.83       3421.99       144.59 o                         
  -1  16   6       3492.54       3330.02       102.51 o                         
   0  16   6        653.02        719.56        48.91 o                         
   1  16   6        595.70        597.86        47.43 o                         
   2  16   6      11145.28      11038.47       248.82 o                         
   3  16   6        158.17         81.66        35.27 o                         
   4  16   6       3491.43       3594.69       126.60 o                         
   5  16   6          2.66         24.33        31.88 o                         
   6  16   6       6655.39       7250.66       266.28 o                         
   7  16   6        308.88        301.87        70.36 o                         
   8  16   6       1529.73       1739.39       132.95 o                         
   9  16   6          8.07        -66.16        66.16 o                         
  -9  17   6         77.75         -3.69        45.67 o                         
  -8  17   6       2934.22       3045.74       349.68 o                         
  -7  17   6       1097.95       1128.83       149.20 o                         
  -6  17   6        188.62        220.70        46.35 o                         
  -5  17   6       1300.89       1346.56        72.37 o                         
  -4  17   6       3356.60       3200.99       124.24 o                         
  -3  17   6        755.15        855.83        54.88 o                         
  -2  17   6       4252.69       4505.25       128.18 o                         
  -1  17   6          8.23        -28.45        29.76 o                         
   0  17   6      11933.03      12431.67       282.94 o                         
   1  17   6        193.92        101.00        37.32 o                         
   2  17   6       1224.63       1185.31        68.70 o                         
   3  17   6        787.60        791.96        53.01 o                         
   4  17   6        338.98        244.78        55.97 o                         
   5  17   6         93.86        104.60        38.38 o                         
   6  17   6        887.28        962.43        96.07 o                         
   7  17   6       1212.58        998.15       137.16 o                         
   8  17   6       4780.04       4182.12       323.42 o                         
  -8  18   6       3952.87       3567.28       210.03 o                         
  -7  18   6         78.54         -0.51        44.95 o                         
  -6  18   6       4651.64       4614.52       207.66 o                         
  -5  18   6         52.91        120.50        61.99 o                         
  -4  18   6       5817.67       5905.34       217.61 o                         
  -3  18   6        193.90        234.60        43.15 o                         
  -2  18   6       1766.50       1688.11       106.05 o                         
  -1  18   6         88.42         76.27        30.63 o                         
   0  18   6       1210.16       1058.61        63.48 o                         
   1  18   6        745.16        860.95        65.38 o                         
   2  18   6       1472.42       1432.78       125.83 o                         
   3  18   6         15.05        -38.94        50.25 o                         
   4  18   6       6266.87       6398.76       268.77 o                         
   5  18   6         88.80        141.15        57.61 o                         
   6  18   6       5352.03       5420.74       352.17 o                         
   7  18   6          4.89        -11.89        56.53 o                         
  -7  19   6        577.20        654.70        74.79 o                         
  -6  19   6        269.82        231.45        49.22 o                         
  -5  19   6        860.15        835.44        67.99 o                         
  -4  19   6        689.34        596.13        61.37 o                         
  -3  19   6        409.75        386.63        42.52 o                         
  -2  19   6       5877.00       6314.96       173.30 o                         
  -1  19   6        216.62        219.57        33.34 o                         
   0  19   6       3704.58       3874.19       205.19 o                         
   1  19   6        102.73        107.99        42.09 o                         
   2  19   6       3300.74       3348.32       175.12 o                         
   3  19   6        275.35        243.53        51.17 o                         
   4  19   6         57.01        122.40        46.74 o                         
   5  19   6        361.25        361.31        55.20 o                         
   6  19   6       1018.03        843.89       102.26 o                         
  -6  20   6       4373.72       3833.75       255.94 o                         
  -5  20   6          0.07        -43.90        43.90 o                         
  -4  20   6       3045.15       3208.62       226.23 o                         
  -3  20   6        454.96        412.60        61.92 o                         
  -2  20   6       1110.82       1055.80        74.61 o                         
  -1  20   6        192.38         60.89        90.54 o                         
   0  20   6        499.43        552.49        89.40 o                         
   1  20   6        780.44        924.54        87.86 o                         
   2  20   6       2223.23       2213.38       145.70 o                         
   3  20   6        154.08        192.00        64.47 o                         
   4  20   6       4385.31       4430.06       239.87 o                         
   5  20   6        148.27        190.09        70.22 o                         
  -4  21   6       1442.50       1332.90       176.11 o                         
  -3  21   6        585.95        428.06       115.59 o                         
  -2  21   6       2399.09       2120.08       149.55 o                         
  -1  21   6         20.30        -34.40       102.82 o                         
   0  21   6       7025.80       7804.00       391.04 o                         
   1  21   6         16.19        -46.97        46.97 o                         
   2  21   6       1927.98       1786.55       122.31 o                         
   3  21   6        537.13        496.78        99.55 o                         
 -13   0   7       7351.08       7363.63       295.45 o                         
 -11   0   7       4120.25       4374.20       189.92 o                         
  -9   0   7       3258.44       3521.69       121.82 o                         
  -7   0   7      12200.09      11984.75       273.52 o                         
  -5   0   7      20815.77      20351.61       415.79 o                         
  -3   0   7      22227.70      22192.39       365.71 o                         
  -1   0   7       7701.79       8138.31       142.60 o                         
   1   0   7      24253.08      24418.30       431.31 o                         
   3   0   7       1264.42       1248.15        37.41 o                         
   5   0   7      16945.99      17438.06       551.96 o                         
   7   0   7      24753.80      24822.26       585.34 o                         
   9   0   7       8177.53       8508.78       437.36 o                         
  11   0   7         31.17         34.11        41.34 o                         
  13   0   7        928.30        777.46       115.63 o                         
 -14   1   7        101.10        127.94        48.45 o                         
 -13   1   7        261.01        198.54        41.53 o                         
 -12   1   7        455.61        507.45        38.93 o                         
 -11   1   7       1444.48       1493.37        61.69 o                         
 -10   1   7         10.81        -17.03        22.36 o                         
  -9   1   7      16284.96      16279.49       254.11 o                         
  -8   1   7        540.32        421.73        28.08 o                         
  -7   1   7      22745.41      22370.81       322.78 o                         
  -6   1   7        181.71        246.16        19.99 o                         
  -5   1   7       8924.58       8844.50       130.91 o                         
  -4   1   7         27.59         60.61        11.67 o                         
  -3   1   7       1739.49       1777.39        32.41 o                         
  -2   1   7        903.85        902.96        21.46 o                         
  -1   1   7      34009.45      35461.97       365.71 o                         
   0   1   7       3124.49       2892.81        44.51 o                         
   1   1   7      58120.71      58285.79       715.86 o                         
   2   1   7       3448.13       4186.63        54.21 o                         
   3   1   7      24802.62      24454.72       304.07 o                         
   4   1   7       4135.61       4024.21        75.43 o                         
   5   1   7       1260.48       1019.03        31.93 o                         
   6   1   7         24.77         25.13        11.30 o                         
   7   1   7         45.58         41.68         8.93 o                         
   8   1   7        145.21        122.32        26.95 o                         
   9   1   7       9094.88       9446.88       206.07 o                         
  10   1   7         11.55         15.00        30.49 o                         
  11   1   7       6140.08       6316.69       170.21 o                         
  12   1   7          0.63          9.93        39.41 o                         
  13   1   7       4453.02       4211.13       167.18 o                         
 -14   2   7         15.43        -32.56        39.76 o                         
 -13   2   7       5871.42       6098.01       188.74 o                         
 -12   2   7          1.91        -11.89        29.82 o                         
 -11   2   7       9703.11       9997.54       205.65 o                         
 -10   2   7         18.89         19.66        22.08 o                         
  -9   2   7       1384.45       1287.08        69.48 o                         
  -8   2   7        501.21        389.78        34.82 o                         
  -7   2   7       3880.62       3748.04        79.53 o                         
  -6   2   7       2053.08       2114.26        78.23 o                         
  -5   2   7      30768.71      30800.79       439.59 o                         
  -4   2   7        206.65        159.99        15.50 o                         
  -3   2   7      29755.68      29372.29       341.02 o                         
  -2   2   7       5673.13       5849.47        70.92 o                         
  -1   2   7      25796.77      26392.82       278.45 o                         
   0   2   7       2134.74       2239.25        36.01 o                         
   1   2   7       6602.54       6971.79        91.62 o                         
   2   2   7       4620.13       5364.63        77.12 o                         
   3   2   7       1732.42       1652.63        32.64 o                         
   4   2   7        259.83        249.47        14.20 o                         
   5   2   7      31505.84      31766.33       597.01 o                         
   6   2   7         89.35         87.10         8.53 o                         
   7   2   7      20637.09      19985.60       290.17 o                         
   8   2   7         98.80         80.71        17.40 o                         
   9   2   7       4376.67       4340.08       148.07 o                         
  10   2   7          0.69         24.77        34.84 o                         
  11   2   7        725.00        767.93        68.70 o                         
  12   2   7        178.87        224.28        47.92 o                         
  13   2   7        679.41        709.55       107.44 o                         
 -14   3   7        252.68        309.65        47.68 o                         
 -13   3   7         25.89         60.25        33.61 o                         
 -12   3   7        362.08        350.99        45.75 o                         
 -11   3   7       4932.37       5066.56       131.45 o                         
 -10   3   7        139.13         73.62        27.69 o                         
  -9   3   7      10713.12      10766.31       220.24 o                         
  -8   3   7       3244.13       3023.32        86.75 o                         
  -7   3   7      14151.70      14137.06       256.08 o                         
  -6   3   7        255.38        254.33        21.60 o                         
  -5   3   7       8647.40       8794.04       135.21 o                         
  -4   3   7       2298.69       2480.82        50.29 o                         
  -3   3   7       2464.17       2209.22        40.09 o                         
  -2   3   7       1008.85       1202.19        23.60 o                         
  -1   3   7      22459.08      23862.13       309.65 o                         
   0   3   7          9.50         -6.37         6.37 o                         
   1   3   7       7171.89       7103.36       111.27 o                         
   2   3   7       7126.07       7670.72        99.46 o                         
   3   3   7      41815.62      42459.28       554.66 o                         
   4   3   7        161.63        167.23        12.94 o                         
   5   3   7       1769.64       1615.78        53.52 o                         
   6   3   7        314.79        238.55        12.16 o                         
   7   3   7        387.29        373.43        22.77 o                         
   8   3   7         81.43         86.17        26.20 o                         
   9   3   7       1537.17       1730.31        82.60 o                         
  10   3   7         27.26         -8.09        38.29 o                         
  11   3   7       5920.81       6121.27       277.38 o                         
  12   3   7          1.71        -19.26        37.57 o                         
  13   3   7       5519.48       5855.32       354.65 o                         
 -14   4   7         35.31         53.32        47.87 o                         
 -13   4   7       6421.93       6517.31       191.23 o                         
 -12   4   7        187.69        104.60        38.73 o                         
 -11   4   7       7626.41       7520.39       195.90 o                         
 -10   4   7        438.53        368.50        35.64 o                         
  -9   4   7        671.67        774.99        56.90 o                         
  -8   4   7         66.91         86.84        23.60 o                         
  -7   4   7       2968.32       2961.26        71.96 o                         
  -6   4   7        382.08        439.52        31.52 o                         
  -5   4   7      13749.67      13517.17       202.51 o                         
  -4   4   7          5.74         -1.36        10.62 o                         
  -3   4   7      32022.61      31150.91       409.69 o                         
  -2   4   7        649.65        602.47        17.71 o                         
  -1   4   7       1975.40       1821.62        43.02 o                         
   0   4   7       1135.85       1073.47        22.76 o                         
   1   4   7       7524.29       7242.65       101.40 o                         
   2   4   7       5953.64       6409.32        79.47 o                         
   3   4   7       3757.14       3962.87        62.01 o                         
   4   4   7         75.25         77.19        11.43 o                         
   5   4   7      12491.13      12045.23       206.22 o                         
   6   4   7        464.27        483.68        28.17 o                         
   7   4   7       7496.49       7443.33       157.04 o                         
   8   4   7         77.00         59.88        18.61 o                         
   9   4   7       7976.82       8497.19       198.69 o                         
  10   4   7         22.83         14.50        28.06 o                         
  11   4   7       4296.09       4403.83       161.54 o                         
  12   4   7        526.52        386.94        55.39 o                         
  13   4   7        799.75        731.09       107.95 o                         
 -14   5   7         20.96        151.54       112.75 o                         
 -13   5   7        105.28         85.10        34.62 o                         
 -12   5   7         15.47         36.48        49.00 o                         
 -11   5   7        980.20        990.39        83.46 o                         
 -10   5   7        406.45        435.31        42.76 o                         
  -9   5   7       3888.63       3813.48       111.20 o                         
  -8   5   7        689.36        747.66        36.24 o                         
  -7   5   7      24776.66      24511.65       398.81 o                         
  -6   5   7          0.02         -3.52        14.02 o                         
  -5   5   7       3679.81       3862.54        72.50 o                         
  -4   5   7        406.75        336.96        19.93 o                         
  -3   5   7        535.29        540.12        20.57 o                         
  -2   5   7        253.61        340.79        21.07 o                         
  -1   5   7       7010.77       6625.06       107.50 o                         
   0   5   7         10.51          6.32         8.10 o                         
   1   5   7      26892.55      26369.19       333.42 o                         
   2   5   7         88.42         81.25         5.57 o                         
   3   5   7      22362.36      21851.02       275.00 o                         
   4   5   7         23.03         31.67        10.08 o                         
   5   5   7       5135.64       4990.18       143.28 o                         
   6   5   7        622.05        787.44        32.38 o                         
   7   5   7         10.64         36.45        17.04 o                         
   8   5   7         29.58         44.91        18.28 o                         
   9   5   7       7311.00       7251.54       172.53 o                         
  10   5   7          2.36        -11.22        28.82 o                         
  11   5   7       1760.27       1727.07        89.56 o                         
  12   5   7        554.31        525.56        91.80 o                         
 -13   6   7       3879.51       3867.77       163.78 o                         
 -12   6   7         66.55         88.46        38.92 o                         
 -11   6   7       3910.81       4339.64       132.85 o                         
 -10   6   7        966.16        986.31        53.28 o                         
  -9   6   7       2638.16       2696.11        85.87 o                         
  -8   6   7         14.56         32.93        18.75 o                         
  -7   6   7       1403.74       1383.28        50.61 o                         
  -6   6   7          2.50          8.83        13.95 o                         
  -5   6   7       7309.82       7018.48       118.92 o                         
  -4   6   7        493.64        488.94        24.02 o                         
  -3   6   7      23810.84      24030.25       328.58 o                         
  -2   6   7      13981.37      15632.07       231.47 o                         
  -1   6   7      15653.00      14574.15       220.81 o                         
   0   6   7        289.06        366.94        16.69 o                         
   1   6   7       2714.29       2631.98        51.85 o                         
   2   6   7       2601.51       2787.46        37.77 o                         
   3   6   7       1797.60       1520.95        31.14 o                         
   4   6   7        195.99        186.94        15.60 o                         
   5   6   7       6492.01       6245.50       115.62 o                         
   6   6   7         53.75         80.90        20.49 o                         
   7   6   7      19238.36      19434.54       350.27 o                         
   8   6   7         55.57         89.24        24.88 o                         
   9   6   7      10743.52      10806.45       232.81 o                         
  10   6   7          7.63         24.15        32.63 o                         
  11   6   7         34.66         66.45        40.73 o                         
  12   6   7         25.34         20.20        45.75 o                         
 -13   7   7          0.82         45.70        46.25 o                         
 -12   7   7        251.60        194.73        40.14 o                         
 -11   7   7        792.67        729.04        64.93 o                         
 -10   7   7         81.21         71.81        33.95 o                         
  -9   7   7       7190.47       6903.02       194.64 o                         
  -8   7   7        121.16        110.40        24.53 o                         
  -7   7   7      13484.36      13647.40       222.44 o                         
  -6   7   7        963.56        928.23        36.14 o                         
  -5   7   7       1509.97       1511.52        43.62 o                         
  -4   7   7        980.10        995.25        29.50 o                         
  -3   7   7        336.23        316.83        17.45 o                         
  -2   7   7        585.07        546.04        17.41 o                         
  -1   7   7         46.64         18.84        15.36 o                         
   0   7   7         13.35         40.31         8.33 o                         
   1   7   7      14397.91      14053.01       184.64 o                         
   2   7   7         26.77         44.90         8.16 o                         
   3   7   7      33377.20      33713.41       469.12 o                         
   4   7   7         52.88         32.17         9.73 o                         
   5   7   7       2385.21       2369.97        56.38 o                         
   6   7   7        119.92        114.97        18.51 o                         
   7   7   7         75.85        128.66        23.75 o                         
   8   7   7        339.39        354.55        35.42 o                         
   9   7   7       1764.72       1923.52        64.10 o                         
  10   7   7        368.91        429.47        51.71 o                         
  11   7   7       6701.20       6392.12       246.27 o                         
  12   7   7        250.34        297.73        59.74 o                         
 -13   8   7       4419.05       4574.35       201.38 o                         
 -12   8   7        402.02        258.30        52.92 o                         
 -11   8   7       2305.31       2262.59        97.40 o                         
 -10   8   7        830.25        765.21        52.58 o                         
  -9   8   7        331.38        219.78        44.34 o                         
  -8   8   7       1052.40       1006.65        70.86 o                         
  -7   8   7       1907.71       1906.54        58.84 o                         
  -6   8   7         17.60         31.17        15.60 o                         
  -5   8   7       5395.35       5207.50        96.53 o                         
  -4   8   7        930.89        951.10        31.38 o                         
  -3   8   7      16783.94      16330.57       274.85 o                         
  -2   8   7         28.57         34.14         7.69 o                         
  -1   8   7      22023.73      21521.81       390.97 o                         
   0   8   7       2857.62       2926.29        56.36 o                         
   1   8   7        942.59        746.32        17.67 o                         
   2   8   7       1226.97       1372.62        33.14 o                         
   3   8   7       2212.21       2157.88        37.43 o                         
   4   8   7         25.43         45.09        11.86 o                         
   5   8   7      17719.86      17852.20       320.10 o                         
   6   8   7        158.72        227.26        23.17 o                         
   7   8   7      17039.95      16465.72       313.16 o                         
   8   8   7        737.56        706.57        38.64 o                         
   9   8   7       3725.43       3719.89       138.73 o                         
  10   8   7        566.39        567.15        55.94 o                         
  11   8   7         92.62        115.39        44.90 o                         
  12   8   7         27.38         59.52        43.92 o                         
 -13   9   7        158.38         59.43        55.00 o                         
 -12   9   7          5.89         10.53        45.37 o                         
 -11   9   7        401.39        370.10        59.06 o                         
 -10   9   7        252.38        269.21        35.56 o                         
  -9   9   7      14956.73      15131.84       347.59 o                         
  -8   9   7         28.79         25.67        23.42 o                         
  -7   9   7       7635.47       7660.69       164.95 o                         
  -6   9   7        213.80        191.71        21.41 o                         
  -5   9   7       6441.55       6264.26       137.75 o                         
  -4   9   7        167.22        180.81        16.74 o                         
  -3   9   7        218.17        190.33        13.70 o                         
  -2   9   7       1214.38       1274.06        47.17 o                         
  -1   9   7      14136.97      14099.06       219.46 o                         
   0   9   7        403.52        390.24        25.99 o                         
   1   9   7      12471.47      12362.37       164.58 o                         
   2   9   7        198.18        197.96        15.03 o                         
   3   9   7      17752.90      17920.23       272.77 o                         
   4   9   7        184.21        158.82        15.18 o                         
   5   9   7       3028.09       3079.23        93.76 o                         
   6   9   7         21.71         22.76        16.33 o                         
   7   9   7        788.08        774.10        38.49 o                         
   8   9   7        586.63        597.83        46.37 o                         
   9   9   7        938.61        911.45        72.38 o                         
  10   9   7        155.56        132.97        38.22 o                         
  11   9   7       4025.76       3953.11       208.82 o                         
  12   9   7        166.69         88.04       123.57 o                         
 -12  10   7         48.81         70.83        46.41 o                         
 -11  10   7       3681.52       3693.53       155.50 o                         
 -10  10   7         15.00         18.33        33.25 o                         
  -9  10   7         24.43         28.04        29.81 o                         
  -8  10   7       1275.91       1257.56        58.03 o                         
  -7  10   7       4219.75       4179.97       110.83 o                         
  -6  10   7         76.39        111.18        23.99 o                         
  -5  10   7       6408.96       6495.48       143.75 o                         
  -4  10   7         17.64         30.10        11.53 o                         
  -3  10   7      22588.43      22575.96       393.09 o                         
  -2  10   7         18.19         28.32        13.28 o                         
  -1  10   7       8546.12       8366.88       213.28 o                         
   0  10   7         96.61         80.89        22.28 o                         
   1  10   7       1196.00       1132.06        42.89 o                         
   2  10   7        874.26        946.84        22.35 o                         
   3  10   7       2639.45       2687.60        51.81 o                         
   4  10   7         93.09         91.76        11.23 o                         
   5  10   7      17857.78      17851.70       324.83 o                         
   6  10   7        104.30         94.65        27.73 o                         
   7  10   7       9837.22       9880.44       203.49 o                         
   8  10   7         27.40          0.29        26.21 o                         
   9  10   7       2556.73       2431.82        85.07 o                         
  10  10   7        109.57        152.20        39.53 o                         
  11  10   7         39.25         90.95        40.29 o                         
 -12  11   7        160.01        247.11        55.38 o                         
 -11  11   7       1616.26       1551.29       104.22 o                         
 -10  11   7          5.63         32.26        36.82 o                         
  -9  11   7       6059.87       5983.16       176.35 o                         
  -8  11   7        413.65        577.99        76.65 o                         
  -7  11   7      14552.27      14683.04       397.45 o                         
  -6  11   7        117.73         83.20        26.78 o                         
  -5  11   7       4629.91       4728.26       132.31 o                         
  -4  11   7        128.90         94.03        31.88 o                         
  -3  11   7       1176.08       1256.18        53.58 o                         
  -2  11   7       1281.95       1321.55        40.45 o                         
  -1  11   7       4431.27       4372.23       101.87 o                         
   0  11   7       1216.03       1018.10        41.02 o                         
   1  11   7      10504.80      10572.86       184.18 o                         
   2  11   7       2269.44       2275.39        96.77 o                         
   3  11   7       3190.99       3136.54        68.61 o                         
   4  11   7        104.19         98.64        17.36 o                         
   5  11   7       3433.43       3502.05        98.81 o                         
   6  11   7        365.60        357.82        30.80 o                         
   7  11   7          1.84         32.69        19.16 o                         
   8  11   7        226.30        183.51        30.20 o                         
   9  11   7       1336.10       1180.73        64.21 o                         
  10  11   7        424.96        562.99        98.27 o                         
  11  11   7       2429.22       2352.66       178.80 o                         
 -12  12   7         69.10        -28.41       116.92 o                         
 -11  12   7       2459.90       2159.88       135.97 o                         
 -10  12   7         60.05        166.17        54.98 o                         
  -9  12   7       1393.82       1378.36        82.98 o                         
  -8  12   7        124.35        129.30        31.83 o                         
  -7  12   7       2338.89       2181.35        94.29 o                         
  -6  12   7       1193.15       1331.78        74.77 o                         
  -5  12   7      13870.48      14288.35       330.79 o                         
  -4  12   7         58.43         53.90        26.98 o                         
  -3  12   7       5522.30       5373.13       123.58 o                         
  -2  12   7        651.22        533.90        41.17 o                         
  -1  12   7       6775.04       6563.51       142.67 o                         
   0  12   7        497.68        451.65        36.83 o                         
   1  12   7       3709.24       3857.58        86.30 o                         
   2  12   7       2935.75       3024.09        76.47 o                         
   3  12   7       3884.88       3803.35       116.04 o                         
   4  12   7        709.25        632.62        33.65 o                         
   5  12   7       5986.95       5910.74       150.69 o                         
   6  12   7        235.23        231.09        26.64 o                         
   7  12   7       4651.96       4608.02       147.93 o                         
   8  12   7          7.72         13.72        21.91 o                         
   9  12   7       3520.73       3737.75       153.07 o                         
  10  12   7         26.79         17.87        35.58 o                         
 -11  13   7       1408.84       1142.32       105.04 o                         
 -10  13   7         20.08        113.90        55.46 o                         
  -9  13   7       4931.20       5097.17       228.58 o                         
  -8  13   7         36.53         85.83        36.84 o                         
  -7  13   7       9772.38      10132.09       305.83 o                         
  -6  13   7         11.28         50.38        34.64 o                         
  -5  13   7       5110.25       5124.79       178.97 o                         
  -4  13   7         30.93         20.47        37.67 o                         
  -3  13   7         31.31         31.84        23.70 o                         
  -2  13   7        574.11        550.53        36.35 o                         
  -1  13   7       1656.86       1728.33        55.83 o                         
   0  13   7        573.37        535.04        35.04 o                         
   1  13   7       7195.73       7308.75       169.79 o                         
   2  13   7         37.28         27.81        22.90 o                         
   3  13   7       6864.64       7211.79       209.19 o                         
   4  13   7        141.38         93.62        32.66 o                         
   5  13   7       3139.63       3142.69        94.30 o                         
   6  13   7         85.93         97.94        38.96 o                         
   7  13   7         69.48         40.35        22.32 o                         
   8  13   7        785.59        608.62        51.39 o                         
   9  13   7       2355.03       2325.19       136.28 o                         
  10  13   7         92.30        101.05        42.46 o                         
 -11  14   7       2281.98       1930.63       236.21 o                         
 -10  14   7        213.28         79.86        65.60 o                         
  -9  14   7       1267.71       1098.49        83.58 o                         
  -8  14   7        480.00        529.43        56.25 o                         
  -7  14   7        820.48        826.58        70.41 o                         
  -6  14   7        216.17        179.49        44.78 o                         
  -5  14   7      10252.88      10078.57       321.12 o                         
  -4  14   7         55.82         53.17        42.05 o                         
  -3  14   7       5958.99       6069.06       189.10 o                         
  -2  14   7         74.97         64.86        23.29 o                         
  -1  14   7       3551.92       3645.32        85.84 o                         
   0  14   7        710.20        705.57        50.28 o                         
   1  14   7       2098.12       2009.76        65.39 o                         
   2  14   7        390.85        441.10        33.09 o                         
   3  14   7       1263.60       1288.31        67.34 o                         
   4  14   7        947.68        910.56        55.69 o                         
   5  14   7       3612.85       3402.49       120.98 o                         
   6  14   7       2082.33       1954.41        85.35 o                         
   7  14   7       4564.25       4764.56       147.55 o                         
   8  14   7        552.23        571.81        66.06 o                         
   9  14   7       3720.20       4082.86       321.92 o                         
 -10  15   7         59.02         24.95        57.71 o                         
  -9  15   7       4810.23       4596.95       292.54 o                         
  -8  15   7         22.53        -38.59        38.59 o                         
  -7  15   7       1137.72       1075.41       116.70 o                         
  -6  15   7        997.88       1032.44       108.80 o                         
  -5  15   7       2963.97       3371.93       149.04 o                         
  -4  15   7         68.92         99.89        35.14 o                         
  -3  15   7       1043.47       1061.11        61.62 o                         
  -2  15   7        533.36        666.65        48.69 o                         
  -1  15   7       4259.23       4006.56       127.35 o                         
   0  15   7        481.79        531.64        41.57 o                         
   1  15   7       6830.55       7096.87       148.52 o                         
   2  15   7        705.07        595.38        58.86 o                         
   3  15   7       8330.40       8625.28       214.12 o                         
   4  15   7        166.83        121.94        43.17 o                         
   5  15   7       2149.47       2222.36       126.70 o                         
   6  15   7        305.86        218.21        57.98 o                         
   7  15   7        274.67        266.16        79.77 o                         
   8  15   7       1672.36       1484.97       129.58 o                         
   9  15   7         21.47        149.45        68.64 o                         
  -9  16   7        297.24        162.31        59.41 o                         
  -8  16   7        744.62        648.38        77.16 o                         
  -7  16   7       1666.66       1630.29       141.59 o                         
  -6  16   7        267.51        296.58        71.32 o                         
  -5  16   7       5682.19       5689.53       193.17 o                         
  -4  16   7       1175.97       1151.00        80.84 o                         
  -3  16   7       9711.95      10528.04       289.36 o                         
  -2  16   7       1756.49       1896.48        92.56 o                         
  -1  16   7       1360.02       1397.49        97.32 o                         
   0  16   7       2745.00       2711.63        97.28 o                         
   1  16   7        165.67        164.05        38.43 o                         
   2  16   7       1141.50       1174.16        79.73 o                         
   3  16   7        162.69        141.63        44.41 o                         
   4  16   7        695.09        551.29        55.02 o                         
   5  16   7       6271.55       6293.02       274.50 o                         
   6  16   7         18.58         27.00        54.32 o                         
   7  16   7       7622.63       8278.71       287.57 o                         
   8  16   7         16.14        -88.99        88.99 o                         
  -8  17   7         70.46         89.11        52.34 o                         
  -7  17   7       3026.21       3000.09       242.15 o                         
  -6  17   7        185.03        115.15        44.00 o                         
  -5  17   7       1158.30       1148.95        75.60 o                         
  -4  17   7       2920.33       3123.79       157.59 o                         
  -3  17   7        253.98        217.25        41.79 o                         
  -2  17   7        141.86        105.48        39.67 o                         
  -1  17   7       2541.01       2600.83        94.98 o                         
   0  17   7        310.31        288.53        36.96 o                         
   1  17   7       8666.45       8776.49       382.92 o                         
   2  17   7        128.85         80.77        33.56 o                         
   3  17   7       7086.84       6916.26       246.05 o                         
   4  17   7         72.42        116.25        41.80 o                         
   5  17   7       3048.50       3256.93       186.36 o                         
   6  17   7        254.46        278.51        61.93 o                         
   7  17   7          8.69         -6.35        51.99 o                         
  -8  18   7       1472.77       1315.08       103.63 o                         
  -7  18   7       1272.60       1243.24       140.15 o                         
  -6  18   7        217.81        198.42        66.26 o                         
  -5  18   7       5315.19       5730.01       249.55 o                         
  -4  18   7        236.75        227.92        39.84 o                         
  -3  18   7       1976.10       1830.57        80.01 o                         
  -2  18   7        247.13        271.56        41.36 o                         
  -1  18   7       4886.51       4988.23       163.64 o                         
   0  18   7        437.21        460.26        44.66 o                         
   1  18   7        416.32        383.98        47.44 o                         
   2  18   7        168.39        114.27        40.49 o                         
   3  18   7        744.33        665.19        60.74 o                         
   4  18   7        102.29        128.91        47.08 o                         
   5  18   7       4441.26       5132.42       229.55 o                         
   6  18   7         15.79         -3.35        49.71 o                         
   7  18   7       5942.53       6148.97       491.71 o                         
  -6  19   7        364.46        288.88        55.98 o                         
  -5  19   7       1498.50       1519.22       155.64 o                         
  -4  19   7       1106.56       1007.68        72.97 o                         
  -3  19   7        267.14        218.49        59.86 o                         
  -2  19   7        266.44        353.37        51.54 o                         
  -1  19   7       1401.60       1268.70        75.62 o                         
   0  19   7        228.02        202.62        38.74 o                         
   1  19   7       8428.87       8623.10       266.32 o                         
   2  19   7        256.15        240.01        61.37 o                         
   3  19   7       2892.07       3096.39       152.68 o                         
   4  19   7        790.88        895.85        73.98 o                         
   5  19   7       1164.58       1111.63       109.84 o                         
  -5  20   7       1904.63       1590.93       127.12 o                         
  -4  20   7          3.13         29.17        40.96 o                         
  -3  20   7       4487.08       4670.33       188.06 o                         
  -2  20   7         67.37         68.76        42.37 o                         
  -1  20   7       4723.30       4460.63       168.08 o                         
   0  20   7        445.51        405.17        54.53 o                         
   1  20   7        878.34        900.98        82.41 o                         
   2  20   7       1045.07       1055.47        82.18 o                         
   3  20   7        684.36        654.92        64.81 o                         
   4  20   7         35.33         16.55        62.38 o                         
  -3  21   7         17.41         32.25        59.09 o                         
  -2  21   7        316.11        242.35       110.13 o                         
  -1  21   7       1990.25       1943.21        94.92 o                         
   0  21   7        763.85        759.31        69.52 o                         
   1  21   7       4089.09       4047.38       342.42 o                         
   2  21   7         39.59         42.88        47.89 o                         
 -14   0   8       2135.50       2095.54       177.96 o                         
 -12   0   8       4242.79       4474.06       184.88 o                         
 -10   0   8      10990.61      11266.15       252.38 o                         
  -8   0   8       8909.65       8982.64       254.51 o                         
  -6   0   8        378.08        428.01        53.90 o                         
  -4   0   8        798.15        667.07        44.34 o                         
  -2   0   8      87122.88      89826.12      1686.66 o                         
   0   0   8      37900.41      39867.36       608.75 o                         
   2   0   8        262.60        267.31        17.22 o                         
   4   0   8        765.29        767.13        33.81 o                         
   6   0   8       9324.67       9023.83       239.51 o                         
   8   0   8       7420.97       8026.91       257.18 o                         
  10   0   8       9322.08       9432.85       440.01 o                         
  12   0   8       5136.93       5287.60       263.10 o                         
 -14   1   8       4260.09       4045.62       159.60 o                         
 -13   1   8        120.61        106.44        38.78 o                         
 -12   1   8        692.50        527.16        66.12 o                         
 -11   1   8          1.44         17.05        22.73 o                         
 -10   1   8       2482.61       2544.95        71.21 o                         
  -9   1   8         37.78         23.36        22.86 o                         
  -8   1   8       6500.32       6554.60       118.02 o                         
  -7   1   8        626.05        588.78        31.93 o                         
  -6   1   8       9659.65       9568.98       136.27 o                         
  -5   1   8       1319.59       1215.69        33.22 o                         
  -4   1   8      18319.38      16866.59       218.96 o                         
  -3   1   8       3205.78       3300.21        48.99 o                         
  -2   1   8       8028.03       7775.16        92.17 o                         
  -1   1   8        294.02        266.10        14.11 o                         
   0   1   8       4394.95       4440.17        61.71 o                         
   1   1   8         31.35          1.33         7.10 o                         
   2   1   8       5082.83       4891.57        68.26 o                         
   3   1   8       6947.06       7329.72       106.91 o                         
   4   1   8      33136.63      33069.12       581.86 o                         
   5   1   8        454.23        546.86        36.98 o                         
   6   1   8      25250.81      25920.96       430.90 o                         
   7   1   8        331.07        363.74        23.63 o                         
   8   1   8       1143.72       1080.74        71.04 o                         
   9   1   8        378.31        404.05        42.50 o                         
  10   1   8       2703.30       2569.04       149.33 o                         
  11   1   8         49.34         29.68        39.51 o                         
  12   1   8       5437.21       5391.95       184.68 o                         
  13   1   8        124.02        -43.11        63.76 o                         
 -14   2   8        903.22        890.80        77.59 o                         
 -13   2   8        174.76        174.09        48.19 o                         
 -12   2   8       5787.47       5980.76       168.92 o                         
 -11   2   8          3.65          2.55        28.10 o                         
 -10   2   8       8202.31       8360.64       186.78 o                         
  -9   2   8         29.15         29.70        25.56 o                         
  -8   2   8       8250.83       8531.02       144.04 o                         
  -7   2   8        689.75        763.52        39.01 o                         
  -6   2   8        582.86        683.66        29.52 o                         
  -5   2   8       2797.26       2869.35        81.21 o                         
  -4   2   8       4457.66       4571.30        66.15 o                         
  -3   2   8       8123.47       8418.01       122.02 o                         
  -2   2   8      45959.53      46566.95       526.00 o                         
  -1   2   8        421.71        570.43        18.13 o                         
   0   2   8      12775.04      12219.45       142.68 o                         
   1   2   8        593.22        752.72        21.10 o                         
   2   2   8      15647.88      15744.09       217.74 o                         
   3   2   8       1098.66       1005.15        28.52 o                         
   4   2   8        660.60        782.19        25.00 o                         
   5   2   8       5050.75       5487.98       105.72 o                         
   6   2   8       2895.90       2964.77        67.63 o                         
   7   2   8        194.38        170.75        19.95 o                         
   8   2   8      17236.04      17255.13       326.94 o                         
   9   2   8       1061.37        988.49        82.74 o                         
  10   2   8       5813.21       5798.47       166.07 o                         
  11   2   8       1829.80       1917.08        86.79 o                         
  12   2   8       2879.13       2968.51       137.85 o                         
 -14   3   8       5272.88       5485.10       218.20 o                         
 -13   3   8          0.36        -12.96        32.10 o                         
 -12   3   8       1228.39       1075.46        59.72 o                         
 -11   3   8         59.51         46.62        32.99 o                         
 -10   3   8        534.75        430.84        40.86 o                         
  -9   3   8        541.76        514.48        40.74 o                         
  -8   3   8      11352.76      11101.95       191.89 o                         
  -7   3   8       1312.74       1341.69        48.06 o                         
  -6   3   8      23670.12      22216.35       323.58 o                         
  -5   3   8        445.41        456.30        25.25 o                         
  -4   3   8       8534.24       8345.98       129.63 o                         
  -3   3   8        146.71        191.40        15.27 o                         
  -2   3   8       2393.39       2111.70        47.71 o                         
  -1   3   8       1494.99       1613.30        32.47 o                         
   0   3   8       1848.89       1790.48        29.68 o                         
   1   3   8       2416.99       2688.10        45.67 o                         
   2   3   8      16171.01      15989.28       224.27 o                         
   3   3   8       3058.64       3345.44        58.80 o                         
   4   3   8      14666.75      14571.72       246.84 o                         
   5   3   8        445.31        517.07        27.53 o                         
   6   3   8       6793.83       6662.43       148.14 o                         
   7   3   8        431.15        435.75        27.83 o                         
   8   3   8       7206.15       7221.92       146.23 o                         
   9   3   8         52.32         19.58        37.73 o                         
  10   3   8        990.65        884.33        54.92 o                         
  11   3   8        118.25        155.83        46.59 o                         
  12   3   8       5419.34       5110.63       176.97 o                         
 -13   4   8         37.52        -39.77        39.77 o                         
 -12   4   8       7490.50       8115.86       194.22 o                         
 -11   4   8        121.62        151.44        40.04 o                         
 -10   4   8      10367.33      10900.16       349.20 o                         
  -9   4   8        285.47        222.54        31.75 o                         
  -8   4   8       6632.36       6736.03       186.79 o                         
  -7   4   8         89.81        106.64        20.77 o                         
  -6   4   8         69.60         88.05        17.79 o                         
  -5   4   8       1628.58       1691.04        48.91 o                         
  -4   4   8      14476.81      14447.71       214.25 o                         
  -3   4   8        147.94        152.21        13.74 o                         
  -2   4   8      13175.58      12779.55       183.04 o                         
  -1   4   8        545.29        574.10        22.04 o                         
   0   4   8      26578.08      26674.30       329.78 o                         
   1   4   8       2626.34       2799.01        45.52 o                         
   2   4   8       7033.92       6820.56        85.94 o                         
   3   4   8        222.66        188.26        15.96 o                         
   4   4   8        521.34        431.92        25.92 o                         
   5   4   8       1878.15       1924.09        58.45 o                         
   6   4   8        245.48        259.03        23.81 o                         
   7   4   8       1058.29       1167.71        42.99 o                         
   8   4   8       5818.79       5696.79       134.65 o                         
   9   4   8       2501.00       2551.62       118.82 o                         
  10   4   8      11166.99      11415.59       289.52 o                         
  11   4   8        115.21        109.19        34.71 o                         
  12   4   8       1353.16       1490.78        90.34 o                         
 -13   5   8        333.26        254.29        46.94 o                         
 -12   5   8        406.89        467.77        52.04 o                         
 -11   5   8         88.47         62.34        37.47 o                         
 -10   5   8        547.70        682.66        45.07 o                         
  -9   5   8         41.93         56.66        27.06 o                         
  -8   5   8       2244.65       2265.12        78.22 o                         
  -7   5   8        434.61        418.99        34.92 o                         
  -6   5   8      19900.14      20570.80       325.59 o                         
  -5   5   8       1326.06       1218.08        40.75 o                         
  -4   5   8      25292.46      24332.43       332.76 o                         
  -3   5   8         58.59         25.83        10.21 o                         
  -2   5   8       8459.00       8622.53       124.65 o                         
  -1   5   8        253.46        315.62        15.74 o                         
   0   5   8       1183.34       1124.38        25.63 o                         
   1   5   8       3428.71       3385.45        61.04 o                         
   2   5   8       8927.20       8775.19       110.50 o                         
   3   5   8        123.05        146.79         9.44 o                         
   4   5   8      28789.36      29208.93       521.25 o                         
   5   5   8        162.68        121.61        18.43 o                         
   6   5   8       5407.07       5222.37       106.73 o                         
   7   5   8       1945.59       2133.34        68.23 o                         
   8   5   8       6627.50       6834.29       184.75 o                         
   9   5   8       2893.71       2865.99       100.65 o                         
  10   5   8          4.26         28.05        26.47 o                         
  11   5   8        100.23         61.39        37.89 o                         
  12   5   8       3234.43       3523.72       162.27 o                         
 -13   6   8          8.29         35.36        45.26 o                         
 -12   6   8       2921.73       3131.72       137.66 o                         
 -11   6   8        194.97        152.01        44.40 o                         
 -10   6   8       6019.61       5948.51       159.64 o                         
  -9   6   8       1077.39       1016.94        50.13 o                         
  -8   6   8       5442.99       5727.32       179.01 o                         
  -7   6   8       1560.85       1574.41        55.20 o                         
  -6   6   8        212.48        149.82        23.03 o                         
  -5   6   8        431.26        422.57        25.53 o                         
  -4   6   8        308.57        288.39        17.68 o                         
  -3   6   8       1238.45       1308.40        33.13 o                         
  -2   6   8      39733.37      39319.66       520.28 o                         
  -1   6   8       2245.01       2294.52        71.64 o                         
   0   6   8      14322.94      14622.91       198.47 o                         
   1   6   8        526.59        411.60        14.29 o                         
   2   6   8      16027.70      16692.57       239.55 o                         
   3   6   8        712.22        812.17        25.06 o                         
   4   6   8       3841.23       3845.97        79.68 o                         
   5   6   8       1927.12       1955.33        51.96 o                         
   6   6   8       1462.24       1327.63        58.82 o                         
   7   6   8        754.44        814.32        66.83 o                         
   8   6   8      10994.75      11198.82       245.24 o                         
   9   6   8         17.09        -23.07        29.20 o                         
  10   6   8       6239.83       6598.27       244.17 o                         
  11   6   8        153.43        116.96        45.54 o                         
  12   6   8       3637.77       3810.08       191.45 o                         
 -13   7   8         23.57         -8.38        40.19 o                         
 -12   7   8       1001.55        922.15       100.66 o                         
 -11   7   8       1675.39       1793.87       116.30 o                         
 -10   7   8        577.19        487.39        48.55 o                         
  -9   7   8         51.42         63.35        30.54 o                         
  -8   7   8       9366.08       9795.67       211.56 o                         
  -7   7   8       1406.85       1411.54        70.01 o                         
  -6   7   8       8216.93       8088.63       156.99 o                         
  -5   7   8       1041.31       1052.61        42.58 o                         
  -4   7   8      14168.01      14262.58       217.35 o                         
  -3   7   8          0.99         17.14        11.32 o                         
  -2   7   8       8141.94       8404.00       121.74 o                         
  -1   7   8       1130.52       1183.48        31.63 o                         
   0   7   8       2109.55       1849.51        32.49 o                         
   1   7   8        378.25        441.09        13.88 o                         
   2   7   8      11905.80      11952.63       171.07 o                         
   3   7   8        794.22        817.80        25.11 o                         
   4   7   8      15683.15      15880.79       240.37 o                         
   5   7   8        259.34        271.68        26.57 o                         
   6   7   8      17824.75      17719.29       336.11 o                         
   7   7   8       3620.77       3512.70       101.86 o                         
   8   7   8       1925.14       1905.63        69.77 o                         
   9   7   8         36.85          5.23        40.45 o                         
  10   7   8        360.96        306.75        47.90 o                         
  11   7   8         82.18        163.00        65.07 o                         
  12   7   8       1917.96       1586.59        97.59 o                         
 -13   8   8        265.54        199.23        72.42 o                         
 -12   8   8       2248.47       2304.73       119.28 o                         
 -11   8   8       1048.93       1048.25        77.64 o                         
 -10   8   8       5490.53       5860.43       153.89 o                         
  -9   8   8        255.01        323.66        34.97 o                         
  -8   8   8       2993.44       2831.73       118.40 o                         
  -7   8   8          1.20          2.82        19.51 o                         
  -6   8   8       1067.66       1074.30        52.06 o                         
  -5   8   8       1191.65       1249.07        39.88 o                         
  -4   8   8        666.70        660.90        36.04 o                         
  -3   8   8       1204.98       1107.67        31.71 o                         
  -2   8   8      18946.85      19242.40       333.79 o                         
  -1   8   8         32.39         22.10        14.14 o                         
   0   8   8      25409.68      25165.69       414.06 o                         
   1   8   8        493.60        442.89        15.54 o                         
   2   8   8       2914.47       2953.19        47.68 o                         
   3   8   8        204.87        187.47        11.44 o                         
   4   8   8       1394.19       1224.84        36.52 o                         
   5   8   8        866.47        849.17        40.43 o                         
   6   8   8       4403.08       4705.40       115.69 o                         
   7   8   8         49.80         57.47        21.10 o                         
   8   8   8       7098.15       7324.81       217.06 o                         
   9   8   8        123.78        127.50        45.51 o                         
  10   8   8       6845.37       7490.46       275.90 o                         
  11   8   8          5.61         51.46        58.30 o                         
  12   8   8       1553.36       1243.41       210.84 o                         
 -12   9   8       1802.86       1798.37        97.72 o                         
 -11   9   8         16.86        -21.53        52.65 o                         
 -10   9   8        429.95        421.86        59.79 o                         
  -9   9   8        143.67        138.37        31.48 o                         
  -8   9   8       3776.07       3826.56       108.54 o                         
  -7   9   8        452.44        454.21        32.11 o                         
  -6   9   8      12088.85      12321.21       250.24 o                         
  -5   9   8        249.99        318.41        21.45 o                         
  -4   9   8      15065.99      14949.88       257.41 o                         
  -3   9   8        192.26        191.45        14.92 o                         
  -2   9   8       1281.73       1283.07        51.93 o                         
  -1   9   8       1529.77       1484.49        40.03 o                         
   0   9   8        295.73        310.22        16.55 o                         
   1   9   8       1196.94       1337.97        30.27 o                         
   2   9   8       8582.09       8547.87       139.99 o                         
   3   9   8        541.09        619.07        25.27 o                         
   4   9   8      18962.99      18651.09       351.10 o                         
   5   9   8        964.51        926.72        36.93 o                         
   6   9   8      13803.36      14008.01       306.73 o                         
   7   9   8        741.69        791.34        48.05 o                         
   8   9   8        730.22        809.12        61.16 o                         
   9   9   8        572.23        574.74        58.73 o                         
  10   9   8       2324.76       2363.59       110.07 o                         
  11   9   8         62.32         88.36        84.98 o                         
 -12  10   8       3996.04       4104.96       245.53 o                         
 -11  10   8         81.18         85.86        44.07 o                         
 -10  10   8       2720.46       2638.87       119.12 o                         
  -9  10   8        619.90        564.19        53.09 o                         
  -8  10   8       8276.96       8248.93       249.06 o                         
  -7  10   8        145.27        179.30        39.37 o                         
  -6  10   8        729.02        609.50        42.17 o                         
  -5  10   8        473.95        469.20        53.49 o                         
  -4  10   8       1086.44       1071.55        34.25 o                         
  -3  10   8        384.26        378.43        21.01 o                         
  -2  10   8      14413.87      14243.78       288.90 o                         
  -1  10   8         78.54         50.61         8.07 o                         
   0  10   8       9975.02      10298.14       171.43 o                         
   1  10   8       3219.06       3178.23        64.82 o                         
   2  10   8       4799.48       4960.51       115.49 o                         
   3  10   8        773.64        778.00        23.41 o                         
   4  10   8        404.41        386.84        28.36 o                         
   5  10   8          4.03          1.98        20.71 o                         
   6  10   8        776.59        752.81        41.85 o                         
   7  10   8        142.33        149.26        26.93 o                         
   8  10   8       5502.91       5697.02       162.73 o                         
   9  10   8         61.40         62.73        42.39 o                         
  10  10   8       6144.48       6385.62       317.60 o                         
  11  10   8         69.98        148.18        60.24 o                         
 -12  11   8        777.43        752.71        99.34 o                         
 -11  11   8          5.48         21.22        46.73 o                         
 -10  11   8          6.88         57.33        48.16 o                         
  -9  11   8        405.24        421.45        68.85 o                         
  -8  11   8       8834.95       8917.12       243.07 o                         
  -7  11   8       4416.15       4384.97       136.52 o                         
  -6  11   8      10454.07      10436.92       282.30 o                         
  -5  11   8       1099.30       1035.36        51.53 o                         
  -4  11   8       9077.49       9352.53       200.35 o                         
  -3  11   8       1831.25       1862.16        61.74 o                         
  -2  11   8       2566.88       2555.24       108.82 o                         
  -1  11   8        792.77        761.17        31.97 o                         
   0  11   8        574.75        529.54        34.35 o                         
   1  11   8       1740.27       1696.87        51.38 o                         
   2  11   8      10777.79      10503.70       207.43 o                         
   3  11   8         55.85         36.22         9.34 o                         
   4  11   8       8822.28       9131.59       212.84 o                         
   5  11   8         15.18         -3.43        22.71 o                         
   6  11   8       3953.53       3816.98       111.22 o                         
   7  11   8        772.06        784.47        55.96 o                         
   8  11   8       2236.82       2118.17       146.45 o                         
   9  11   8       1871.40       1829.95        97.61 o                         
  10  11   8        545.88        513.06        53.77 o                         
  11  11   8        583.93        414.25       130.57 o                         
 -11  12   8         26.29         20.77        48.47 o                         
 -10  12   8       5293.00       5603.36       221.89 o                         
  -9  12   8         72.35         60.48        55.32 o                         
  -8  12   8       2295.33       2310.85        98.49 o                         
  -7  12   8         86.28         85.00        39.99 o                         
  -6  12   8       3103.46       3368.72       125.71 o                         
  -5  12   8         22.08         -1.52        30.10 o                         
  -4  12   8       1822.59       2030.73        81.85 o                         
  -3  12   8        780.31        618.85        59.56 o                         
  -2  12   8       6984.21       7142.52       178.29 o                         
  -1  12   8       4137.21       4125.31       144.19 o                         
   0  12   8      13800.05      13559.08       241.33 o                         
   1  12   8        278.71        245.24        32.18 o                         
   2  12   8       5346.97       5237.39       118.91 o                         
   3  12   8       1774.86       1681.04        77.43 o                         
   4  12   8        466.37        452.48        43.19 o                         
   5  12   8        146.84        160.34        22.54 o                         
   6  12   8       2430.10       2591.76       124.88 o                         
   7  12   8        252.51        298.33        40.29 o                         
   8  12   8       2851.85       2882.05       101.84 o                         
   9  12   8        150.68        170.41        44.88 o                         
  10  12   8       5885.11       5912.48       283.85 o                         
 -11  13   8         85.85        177.33        60.33 o                         
 -10  13   8         57.97         61.33        43.74 o                         
  -9  13   8        563.84        532.71        72.12 o                         
  -8  13   8       5976.13       5900.05       193.39 o                         
  -7  13   8        346.47        346.69        53.55 o                         
  -6  13   8       7876.55       7455.44       244.43 o                         
  -5  13   8         81.75         63.70        39.28 o                         
  -4  13   8      10838.91      11322.76       308.36 o                         
  -3  13   8        596.21        666.59        58.19 o                         
  -2  13   8       4297.46       4236.00       112.70 o                         
  -1  13   8       2317.44       2505.56        74.15 o                         
   0  13   8        563.03        555.08        35.01 o                         
   1  13   8          8.36         11.15        22.69 o                         
   2  13   8       1351.19       1436.70        55.87 o                         
   3  13   8       2908.68       2929.73       137.80 o                         
   4  13   8       8761.09       8666.37       197.89 o                         
   5  13   8        524.72        494.33        36.00 o                         
   6  13   8      14269.33      15092.92       463.38 o                         
   7  13   8        413.70        546.07        60.15 o                         
   8  13   8       1548.37       1463.59        88.33 o                         
   9  13   8        381.20        403.89        52.95 o                         
  10  13   8         94.62         37.47        46.76 o                         
 -10  14   8       4202.93       4214.60       235.61 o                         
  -9  14   8        542.02        347.38        66.95 o                         
  -8  14   8       1771.89       1807.99       116.88 o                         
  -7  14   8          9.24         -3.16        40.93 o                         
  -6  14   8        547.22        612.31        79.61 o                         
  -5  14   8         46.06          7.40        43.99 o                         
  -4  14   8       1363.86       1473.25        80.85 o                         
  -3  14   8        201.09        192.17        34.64 o                         
  -2  14   8       4819.29       4900.54       125.16 o                         
  -1  14   8        624.02        713.33        46.13 o                         
   0  14   8       7975.18       8475.43       184.08 o                         
   1  14   8        325.45        310.68        35.14 o                         
   2  14   8       6602.33       6526.60       146.94 o                         
   3  14   8        974.72       1097.77        52.83 o                         
   4  14   8       1073.38        985.56        59.54 o                         
   5  14   8       1923.93       1917.78        81.62 o                         
   6  14   8        203.20        193.46        43.26 o                         
   7  14   8         49.26         72.38        27.77 o                         
   8  14   8       4988.60       5199.31       306.12 o                         
   9  14   8         35.13         55.82        53.84 o                         
 -10  15   8        282.43        247.79        62.27 o                         
  -9  15   8         26.28         29.85        82.91 o                         
  -8  15   8       2725.62       2688.86       153.58 o                         
  -7  15   8        116.59        128.23        48.30 o                         
  -6  15   8       4854.14       5012.55       202.98 o                         
  -5  15   8          9.73          4.22        55.27 o                         
  -4  15   8       7133.91       7693.15       297.82 o                         
  -3  15   8        323.54        315.20        51.56 o                         
  -2  15   8       1713.37       1809.08        71.21 o                         
  -1  15   8        693.94        628.46        42.56 o                         
   0  15   8        317.90        327.23        31.84 o                         
   1  15   8        430.95        406.29        47.75 o                         
   2  15   8       6088.16       6263.87       153.15 o                         
   3  15   8        108.11         57.29        35.12 o                         
   4  15   8       8535.34       8767.10       287.66 o                         
   5  15   8         22.89         38.23        59.35 o                         
   6  15   8       4568.68       4485.66       243.47 o                         
   7  15   8       1380.97       1628.93       280.75 o                         
   8  15   8       2861.20       2887.80       214.67 o                         
  -9  16   8         17.23        103.80        64.26 o                         
  -8  16   8       2590.25       2776.06       171.10 o                         
  -7  16   8        442.31        469.36        62.06 o                         
  -6  16   8         81.43         94.48        41.29 o                         
  -5  16   8         16.82         14.89        34.00 o                         
  -4  16   8       2162.05       2225.07       111.15 o                         
  -3  16   8        393.52        346.22        42.93 o                         
  -2  16   8       4018.85       4064.87       125.41 o                         
  -1  16   8         36.48          4.35        33.36 o                         
   0  16   8       8004.19       7983.46       223.22 o                         
   1  16   8        798.22        813.34        54.31 o                         
   2  16   8       2698.75       2769.82        99.80 o                         
   3  16   8        173.36        246.22        42.00 o                         
   4  16   8        492.80        383.23        48.44 o                         
   5  16   8        204.59        167.90        51.39 o                         
   6  16   8       1151.94       1031.71        99.24 o                         
   7  16   8        845.65        972.56       157.23 o                         
   8  16   8       3252.75       3505.21       195.90 o                         
  -8  17   8       1452.10       1245.21       101.70 o                         
  -7  17   8        113.13         76.79        78.53 o                         
  -6  17   8       4445.27       4595.35       431.24 o                         
  -5  17   8        273.73        245.64        51.92 o                         
  -4  17   8       3049.86       3055.93       140.62 o                         
  -3  17   8        750.42        681.00        64.70 o                         
  -2  17   8       1237.50       1354.61        66.14 o                         
  -1  17   8        431.05        438.45        64.99 o                         
   0  17   8        315.74        233.02        50.94 o                         
   1  17   8        484.12        589.42        48.94 o                         
   2  17   8       4206.01       3951.81       145.38 o                         
   3  17   8          1.11        -27.42        36.76 o                         
   4  17   8       5149.06       5416.40       178.97 o                         
   5  17   8         11.97         24.86        47.32 o                         
   6  17   8       8844.51       9548.67       513.55 o                         
   7  17   8          6.15        -27.39        62.97 o                         
  -7  18   8       2035.49       2111.06       136.89 o                         
  -6  18   8         99.93        133.82        49.04 o                         
  -5  18   8        562.79        672.86       105.58 o                         
  -4  18   8        849.45        884.65        69.17 o                         
  -3  18   8        260.94        409.44        56.97 o                         
  -2  18   8       7854.36       7842.19       245.14 o                         
  -1  18   8        180.00         97.02        35.13 o                         
   0  18   8       7755.00       7896.01       262.73 o                         
   1  18   8         29.49        -36.32        44.39 o                         
   2  18   8       1839.43       1742.33        97.12 o                         
   3  18   8        165.63        195.02        43.97 o                         
   4  18   8         10.63         52.24        60.21 o                         
   5  18   8        548.65        461.74       102.68 o                         
   6  18   8       1267.50       1309.00       106.15 o                         
  -6  19   8       2453.98       1975.51       138.35 o                         
  -5  19   8          7.98        -10.34        40.35 o                         
  -4  19   8       6593.40       6762.36       376.81 o                         
  -3  19   8         71.76         82.36        46.47 o                         
  -2  19   8        822.65       1064.92        76.37 o                         
  -1  19   8        385.61        374.43        49.49 o                         
   0  19   8        264.73        224.78        42.58 o                         
   1  19   8       1773.12       1681.91        91.56 o                         
   2  19   8       3254.23       3230.90       155.23 o                         
   3  19   8        120.60        106.23        40.14 o                         
   4  19   8       6018.30       6132.66       290.95 o                         
   5  19   8        232.38        195.81        79.65 o                         
  -4  20   8       1362.88       1020.96        89.21 o                         
  -3  20   8        135.42        209.63       101.88 o                         
  -2  20   8       6732.02       6892.52       251.96 o                         
  -1  20   8         21.12        -10.41        35.88 o                         
   0  20   8       6232.18       6589.17       233.22 o                         
   1  20   8         12.88          3.82        40.95 o                         
   2  20   8       1961.73       1772.81       114.80 o                         
   3  20   8        694.64        502.86        79.64 o                         
  -2  21   8       1138.72        812.27       116.36 o                         
  -1  21   8        367.89        397.47        67.10 o                         
   0  21   8         14.32        -39.96        41.04 o                         
 -13   0   9        191.57        192.60        62.21 o                         
 -11   0   9       4912.57       5103.50       197.48 o                         
  -9   0   9       1685.19       1685.16       109.30 o                         
  -7   0   9      12010.20      11797.15       278.73 o                         
  -5   0   9       6684.51       6820.54       157.46 o                         
  -3   0   9       4224.03       4526.90        87.72 o                         
  -1   0   9      20258.08      20282.21       342.06 o                         
   1   0   9      54588.18      54175.98      1129.85 o                         
   3   0   9      28192.12      28297.04       642.53 o                         
   5   0   9         35.52         92.40        34.43 o                         
   7   0   9       1265.88       1450.27       278.89 o                         
   9   0   9      11003.98      11545.53       433.18 o                         
  11   0   9      18574.28      19046.40       735.76 o                         
 -14   1   9         46.14         -5.33        45.88 o                         
 -13   1   9       3732.28       3994.38       144.64 o                         
 -12   1   9        334.86        273.42        46.58 o                         
 -11   1   9       3446.15       3553.54       116.66 o                         
 -10   1   9        263.29        305.46        35.42 o                         
  -9   1   9       2227.01       2331.57        69.57 o                         
  -8   1   9        633.07        703.56        37.78 o                         
  -7   1   9        927.18        764.37        48.99 o                         
  -6   1   9          8.39         13.90        16.64 o                         
  -5   1   9      11725.38      11013.48       154.62 o                         
  -4   1   9         15.03         -7.59        14.07 o                         
  -3   1   9      13315.42      12388.70       168.28 o                         
  -2   1   9       2414.68       2298.69        40.61 o                         
  -1   1   9      20464.83      21113.13       274.72 o                         
   0   1   9        198.65        132.71        19.38 o                         
   1   1   9       2052.68       1927.90        33.47 o                         
   2   1   9        157.87        179.46        10.73 o                         
   3   1   9       5050.21       5173.08        86.74 o                         
   4   1   9        422.41        392.52        19.26 o                         
   5   1   9      20443.68      20162.36       296.73 o                         
   6   1   9        255.63        264.85        19.21 o                         
   7   1   9      19945.88      20044.22       372.98 o                         
   8   1   9        882.73        818.46        55.15 o                         
   9   1   9       5305.94       5019.53       138.63 o                         
  10   1   9        241.23        218.66        54.79 o                         
  11   1   9        185.59        141.23        49.41 o                         
  12   1   9         34.37        -58.51        58.51 o                         
 -13   2   9         98.23         93.08        35.96 o                         
 -12   2   9         65.13         59.51        37.15 o                         
 -11   2   9       1734.27       1895.25        70.51 o                         
 -10   2   9        398.73        402.03        48.58 o                         
  -9   2   9       8875.08       8697.41       185.37 o                         
  -8   2   9       2118.95       2007.72        55.15 o                         
  -7   2   9      13734.98      13327.47       206.48 o                         
  -6   2   9        132.73        134.01        19.92 o                         
  -5   2   9        779.30        830.30        36.25 o                         
  -4   2   9       3146.53       2808.55        54.60 o                         
  -3   2   9       1062.54       1178.74        47.96 o                         
  -2   2   9         43.51         16.68        13.92 o                         
  -1   2   9       6452.87       6475.54        93.20 o                         
   0   2   9       7939.89       8772.53       111.10 o                         
   1   2   9      11866.84      11298.89       166.75 o                         
   2   2   9       1187.28       1200.64        26.39 o                         
   3   2   9      33322.62      34731.68       528.54 o                         
   4   2   9       3036.05       3137.98        83.22 o                         
   5   2   9       6290.13       6329.98       116.89 o                         
   6   2   9        171.32        179.67        20.71 o                         
   7   2   9       1596.29       1513.53        84.47 o                         
   8   2   9         21.65         15.52        31.21 o                         
   9   2   9       5641.23       6278.09       172.06 o                         
  10   2   9          4.42         10.27        38.43 o                         
  11   2   9       5380.27       5443.46       179.68 o                         
  12   2   9        135.10        137.82        52.42 o                         
 -13   3   9       3771.44       3873.15       159.40 o                         
 -12   3   9        791.78        798.65        52.24 o                         
 -11   3   9      10808.28      11952.90       257.93 o                         
 -10   3   9         20.10         71.65        24.12 o                         
  -9   3   9        589.70        555.12        44.76 o                         
  -8   3   9         67.83         72.11        20.03 o                         
  -7   3   9       5886.86       5829.27       125.45 o                         
  -6   3   9         67.14        121.52        30.25 o                         
  -5   3   9       9822.67       9467.67       173.34 o                         
  -4   3   9         11.36         10.40        13.06 o                         
  -3   3   9      44250.32      43948.82       563.03 o                         
  -2   3   9        431.53        496.85        19.84 o                         
  -1   3   9       1227.29       1009.27        27.96 o                         
   0   3   9        734.29        836.93        22.19 o                         
   1   3   9       1588.14       1566.79        33.46 o                         
   2   3   9       2786.97       2954.76        51.72 o                         
   3   3   9         44.98        137.47        14.23 o                         
   4   3   9        315.15        380.27        22.62 o                         
   5   3   9      17351.71      17725.52       305.56 o                         
   6   3   9         51.74         44.99        16.01 o                         
   7   3   9      12056.14      11399.91       276.86 o                         
   8   3   9         10.15         17.11        34.13 o                         
   9   3   9       4058.69       4341.01       163.10 o                         
  10   3   9         78.40         47.86        36.89 o                         
  11   3   9       1065.01        931.42        66.62 o                         
  12   3   9        151.75        110.26        57.03 o                         
 -13   4   9         10.27         58.88        39.26 o                         
 -12   4   9         90.96         97.33        37.20 o                         
 -11   4   9       3991.00       4201.43       125.84 o                         
 -10   4   9        638.90        569.36        46.54 o                         
  -9   4   9      16489.10      16722.86       320.29 o                         
  -8   4   9         12.47         16.39        21.49 o                         
  -7   4   9      18286.06      18126.20       394.61 o                         
  -6   4   9       1068.00       1086.32        43.05 o                         
  -5   4   9        210.36        168.37        20.84 o                         
  -4   4   9        159.78        213.13        17.39 o                         
  -3   4   9         24.10         18.60        14.35 o                         
  -2   4   9      10046.04      11063.93       149.95 o                         
  -1   4   9      11348.88      10766.36       154.58 o                         
   0   4   9        997.90        977.32        28.95 o                         
   1   4   9      21699.00      21994.04       319.70 o                         
   2   4   9        396.50        375.22        18.09 o                         
   3   4   9      20254.98      20281.36       282.20 o                         
   4   4   9       1315.13       1166.13        58.98 o                         
   5   4   9       5119.25       4932.45       133.69 o                         
   6   4   9        552.27        587.86        33.21 o                         
   7   4   9        768.28        797.13        41.75 o                         
   8   4   9        380.90        412.83        42.43 o                         
   9   4   9       2303.96       2334.21       129.57 o                         
  10   4   9         86.65         44.51        38.74 o                         
  11   4   9       5903.95       5948.71       230.82 o                         
  12   4   9        203.82        158.16        65.57 o                         
 -13   5   9       4236.53       4360.58       149.12 o                         
 -12   5   9        597.15        639.18        57.80 o                         
 -11   5   9       1099.14       1152.81        99.92 o                         
 -10   5   9       1355.77       1363.60        89.52 o                         
  -9   5   9        945.97        868.88        51.92 o                         
  -8   5   9         49.27         65.51        27.18 o                         
  -7   5   9       1405.15       1406.94        59.87 o                         
  -6   5   9       1443.42       1566.19        73.14 o                         
  -5   5   9      22740.74      22464.69       361.65 o                         
  -4   5   9        844.95        780.22        31.17 o                         
  -3   5   9      14365.90      14577.22       194.66 o                         
  -2   5   9         24.35         22.10        11.52 o                         
  -1   5   9      14907.87      14859.01       241.94 o                         
   0   5   9        745.05        673.37        26.50 o                         
   1   5   9       2289.91       2382.74        40.08 o                         
   2   5   9        906.62        787.78        19.19 o                         
   3   5   9       3570.16       3540.64        64.10 o                         
   4   5   9         41.45         22.85        11.83 o                         
   5   5   9       9472.88       9040.55       180.97 o                         
   6   5   9        438.42        380.52        29.79 o                         
   7   5   9       4580.52       4731.18       122.95 o                         
   8   5   9         56.55         85.15        32.45 o                         
   9   5   9       9038.65       9348.39       279.62 o                         
  10   5   9        155.20        172.73        56.22 o                         
  11   5   9        376.61        330.53        56.80 o                         
  12   5   9        590.73        548.30        65.75 o                         
 -13   6   9       1056.06       1044.88        85.64 o                         
 -12   6   9        328.50        345.20        50.76 o                         
 -11   6   9       3244.83       3209.95       110.51 o                         
 -10   6   9          8.66         -0.72        32.15 o                         
  -9   6   9       5218.46       5218.72       155.96 o                         
  -8   6   9       1706.64       1898.32        63.86 o                         
  -7   6   9      16127.11      16185.60       332.61 o                         
  -6   6   9        136.09        141.74        29.06 o                         
  -5   6   9       3529.87       3498.92        70.84 o                         
  -4   6   9       1685.59       1622.46        71.51 o                         
  -3   6   9       2457.54       2559.89        53.10 o                         
  -2   6   9       5419.97       5454.97        90.72 o                         
  -1   6   9       1578.98       1659.87        39.94 o                         
   0   6   9        663.71        728.49        25.18 o                         
   1   6   9      18539.14      18460.36       238.30 o                         
   2   6   9       1042.80       1086.74        24.26 o                         
   3   6   9      33380.11      34161.40       468.47 o                         
   4   6   9        816.59        828.52        34.72 o                         
   5   6   9       1862.12       1848.67        54.49 o                         
   6   6   9       2865.20       2735.75        92.56 o                         
   7   6   9        548.59        533.06        34.75 o                         
   8   6   9         26.00         12.82        28.13 o                         
   9   6   9       3999.54       4156.53       146.06 o                         
  10   6   9          2.18         12.88        61.95 o                         
  11   6   9       7032.12       7296.52       306.93 o                         
  12   6   9         25.38         36.39        56.47 o                         
 -13   7   9       5222.83       5395.71       271.81 o                         
 -12   7   9        656.98        544.74        59.90 o                         
 -11   7   9       3095.79       3025.96       111.12 o                         
 -10   7   9         16.39         30.02        28.64 o                         
  -9   7   9        863.98        906.00        51.37 o                         
  -8   7   9         98.30        140.12        31.69 o                         
  -7   7   9       2225.79       2285.45        71.89 o                         
  -6   7   9       1261.96       1206.05        53.80 o                         
  -5   7   9      10450.76      10345.09       185.45 o                         
  -4   7   9         43.90         74.90        14.21 o                         
  -3   7   9      16664.73      16646.78       268.23 o                         
  -2   7   9        576.15        542.43        23.03 o                         
  -1   7   9      18823.88      19223.01       332.17 o                         
   0   7   9       1122.34       1210.13        35.53 o                         
   1   7   9       4475.67       4336.07        64.42 o                         
   2   7   9        335.85        357.55        16.43 o                         
   3   7   9      11446.34      11135.71       179.50 o                         
   4   7   9         74.45         87.86        12.06 o                         
   5   7   9       8258.57       8032.76       145.38 o                         
   6   7   9        825.37        725.63        41.52 o                         
   7   7   9       6036.04       6088.76       175.62 o                         
   8   7   9        262.41        281.78        72.10 o                         
   9   7   9       8122.01       8118.50       232.48 o                         
  10   7   9         48.51         85.25        38.38 o                         
  11   7   9        155.45        172.19        53.42 o                         
 -13   8   9         53.89        276.01       113.20 o                         
 -12   8   9       1628.72       1319.01        89.03 o                         
 -11   8   9       2650.87       2910.45       137.86 o                         
 -10   8   9        110.35         59.91        35.80 o                         
  -9   8   9      10495.90      10473.80       247.75 o                         
  -8   8   9        572.30        602.06        40.94 o                         
  -7   8   9      10295.18      10463.99       231.29 o                         
  -6   8   9        405.88        445.36        31.34 o                         
  -5   8   9       4667.71       4735.38       101.18 o                         
  -4   8   9       1103.50       1151.22        35.31 o                         
  -3   8   9        565.68        547.76        23.06 o                         
  -2   8   9       1402.99       1454.24        42.27 o                         
  -1   8   9      12787.54      13222.01       227.81 o                         
   0   8   9       3458.61       3701.06        66.04 o                         
   1   8   9      11600.45      11584.11       174.98 o                         
   2   8   9        745.34        748.93        20.63 o                         
   3   8   9      16862.27      16991.22       295.24 o                         
   4   8   9       1546.70       1512.51        39.73 o                         
   5   8   9      14288.55      14239.20       281.64 o                         
   6   8   9        115.47        108.72        24.13 o                         
   7   8   9        933.10        951.64        52.01 o                         
   8   8   9       2840.68       2994.99       168.54 o                         
   9   8   9       7459.94       7352.95       221.92 o                         
  10   8   9         54.63         55.47        42.72 o                         
  11   8   9       5431.15       5765.09       262.22 o                         
 -12   9   9          1.81        -50.26        50.26 o                         
 -11   9   9       7075.32       7403.48       290.71 o                         
 -10   9   9        128.62        106.68        51.72 o                         
  -9   9   9       3309.04       3199.25       120.06 o                         
  -8   9   9         28.53         48.39        33.75 o                         
  -7   9   9       1196.59       1157.19        49.55 o                         
  -6   9   9        369.18        391.54        28.69 o                         
  -5   9   9       3631.54       3490.14       122.41 o                         
  -4   9   9        582.40        505.59        31.44 o                         
  -3   9   9      15141.38      15921.04       250.07 o                         
  -2   9   9        111.65        121.04        19.54 o                         
  -1   9   9      16603.15      16369.29       272.21 o                         
   0   9   9         59.22         73.43        12.06 o                         
   1   9   9        474.68        449.64        30.48 o                         
   2   9   9        231.94        237.99        13.16 o                         
   3   9   9        229.08        305.72        23.85 o                         
   4   9   9         11.28         44.38        12.16 o                         
   5   9   9      14988.85      14547.16       474.40 o                         
   6   9   9        670.68        592.19        39.26 o                         
   7   9   9       9376.96       9773.35       267.54 o                         
   8   9   9        311.90        419.77        59.26 o                         
   9   9   9       1137.16       1215.24        72.75 o                         
  10   9   9        147.15         98.71        44.41 o                         
  11   9   9        764.61        692.18        76.27 o                         
 -12  10   9        223.77        148.22        64.13 o                         
 -11  10   9        916.81        786.20        72.98 o                         
 -10  10   9        853.62        874.25        71.40 o                         
  -9  10   9      13554.76      14366.10       385.38 o                         
  -8  10   9        172.18        190.92        40.17 o                         
  -7  10   9      11703.81      11471.08       297.84 o                         
  -6  10   9       1906.54       1984.47        91.92 o                         
  -5  10   9       6546.74       6813.67       178.79 o                         
  -4  10   9       1327.02       1320.97        50.49 o                         
  -3  10   9         42.88         29.56         9.40 o                         
  -2  10   9       1466.11       1372.72        59.71 o                         
  -1  10   9      10219.33       9880.13       166.16 o                         
   0  10   9        591.44        585.08        26.99 o                         
   1  10   9       7381.50       7183.22       138.36 o                         
   2  10   9         27.81         40.09         8.29 o                         
   3  10   9      15534.62      15341.02       276.60 o                         
   4  10   9       2082.90       2048.22        66.05 o                         
   5  10   9       7633.71       7276.79       203.36 o                         
   6  10   9        478.48        525.32        44.19 o                         
   7  10   9        135.49        164.77        63.19 o                         
   8  10   9        345.20        400.87        47.96 o                         
   9  10   9       4400.30       4607.81       208.96 o                         
  10  10   9        466.62        332.31        61.32 o                         
  11  10   9       4683.68       4442.60       546.95 o                         
 -12  11   9         20.13       -107.90       107.90 o                         
 -11  11   9       3401.35       3113.28       184.44 o                         
 -10  11   9         74.26         61.65        55.65 o                         
  -9  11   9       1877.96       2080.39       106.44 o                         
  -8  11   9        761.91        677.84        63.19 o                         
  -7  11   9         45.96         65.89        29.76 o                         
  -6  11   9        165.54        196.61        31.27 o                         
  -5  11   9       6435.87       6653.27       188.85 o                         
  -4  11   9        272.63        327.28        30.04 o                         
  -3  11   9      18229.99      18546.51       405.57 o                         
  -2  11   9       1307.59       1376.28        52.93 o                         
  -1  11   9      19852.72      19253.99       327.62 o                         
   0  11   9       3424.93       3426.21        85.99 o                         
   1  11   9         79.61         83.41         8.81 o                         
   2  11   9        811.67        743.14        28.77 o                         
   3  11   9       5992.40       5785.04       120.86 o                         
   4  11   9        958.01        989.58        41.94 o                         
   5  11   9       6983.51       7031.12       169.68 o                         
   6  11   9          5.02         48.85        24.29 o                         
   7  11   9       7159.80       6818.46       230.51 o                         
   8  11   9        216.69        223.55        40.88 o                         
   9  11   9       3559.03       3313.88       163.95 o                         
  10  11   9         26.30         93.99        49.89 o                         
 -11  12   9       2092.11       2065.43       137.21 o                         
 -10  12   9          6.25        -47.20        50.84 o                         
  -9  12   9       5607.57       5912.92       416.16 o                         
  -8  12   9         23.74         22.58        51.87 o                         
  -7  12   9      10115.75      10820.72       293.02 o                         
  -6  12   9        231.79        196.55        39.06 o                         
  -5  12   9       4773.95       4808.83       166.14 o                         
  -4  12   9       1188.92       1050.97        76.38 o                         
  -3  12   9        120.87        147.07        44.65 o                         
  -2  12   9       4188.08       4218.04       156.46 o                         
  -1  12   9        576.11        626.92        38.79 o                         
   0  12   9         55.89         82.45        27.71 o                         
   1  12   9      23849.20      23177.73       422.73 o                         
   2  12   9       1432.06       1143.25        81.26 o                         
   3  12   9      25703.90      25653.92       422.67 o                         
   4  12   9        843.93        761.94        41.13 o                         
   5  12   9       1660.37       1754.56        72.95 o                         
   6  12   9         80.93        120.57        28.39 o                         
   7  12   9         13.90         18.20        27.72 o                         
   8  12   9        119.80        206.81        33.65 o                         
   9  12   9       2245.67       2190.73       120.17 o                         
  10  12   9        477.55        389.48        63.29 o                         
 -11  13   9        654.00        597.42        84.65 o                         
 -10  13   9        268.15        228.26        56.36 o                         
  -9  13   9       1017.64       1184.88        93.53 o                         
  -8  13   9         27.60         52.30        41.78 o                         
  -7  13   9        299.07        242.16        49.69 o                         
  -6  13   9         54.39         95.69        40.87 o                         
  -5  13   9      11088.74      11520.51       304.64 o                         
  -4  13   9          1.75         -6.83        34.16 o                         
  -3  13   9       7788.49       7465.13       238.50 o                         
  -2  13   9        673.75        773.06        97.25 o                         
  -1  13   9       2275.44       2239.77        79.29 o                         
   0  13   9        103.46         89.66        27.18 o                         
   1  13   9       5063.60       4978.81       163.21 o                         
   2  13   9       1901.47       1887.66        64.26 o                         
   3  13   9       1142.00       1092.86        51.41 o                         
   4  13   9        403.84        355.24        36.16 o                         
   5  13   9      10034.11      10373.32       246.71 o                         
   6  13   9       1349.64       1278.48        58.15 o                         
   7  13   9       5759.01       5737.69       172.53 o                         
   8  13   9        326.21        347.32        55.43 o                         
   9  13   9       6118.14       6306.52       205.66 o                         
 -10  14   9        152.46         71.50        89.16 o                         
  -9  14   9       7003.26       6925.33       288.10 o                         
  -8  14   9          8.07          1.65        36.16 o                         
  -7  14   9       4899.69       4628.59       171.66 o                         
  -6  14   9        687.69        691.14       154.74 o                         
  -5  14   9       1633.78       1560.62       124.04 o                         
  -4  14   9        769.53        762.69       106.39 o                         
  -3  14   9        107.80        169.69        73.27 o                         
  -2  14   9        217.96        285.58        61.73 o                         
  -1  14   9       1555.45       1645.89        63.61 o                         
   0  14   9        108.87         96.17        28.26 o                         
   1  14   9      15279.87      14911.26       355.12 o                         
   2  14   9         24.39         11.56        22.90 o                         
   3  14   9      12883.58      12810.25       290.11 o                         
   4  14   9        142.26        163.40        40.06 o                         
   5  14   9       2971.23       2971.29       162.11 o                         
   6  14   9        657.06        737.61        86.91 o                         
   7  14   9         25.58         29.22        54.15 o                         
   8  14   9        124.10         76.90        74.98 o                         
   9  14   9       2286.10       2431.24       240.27 o                         
  -9  15   9       1007.62        541.16        99.13 o                         
  -8  15   9        326.32        427.47        61.98 o                         
  -7  15   9       2591.50       2390.71       158.51 o                         
  -6  15   9         33.91         42.46        42.42 o                         
  -5  15   9       3660.39       3766.81       146.48 o                         
  -4  15   9         66.29        132.15        39.23 o                         
  -3  15   9       6363.51       6329.58       187.41 o                         
  -2  15   9        168.59        247.25        52.54 o                         
  -1  15   9       7600.81       8008.82       200.34 o                         
   0  15   9         44.41         94.14        30.26 o                         
   1  15   9          6.32         62.80        41.21 o                         
   2  15   9        497.19        533.98        40.76 o                         
   3  15   9         75.97        122.12        35.16 o                         
   4  15   9        212.90        287.87        54.44 o                         
   5  15   9       5551.75       5549.67       297.56 o                         
   6  15   9         86.76         87.88        49.90 o                         
   7  15   9       8498.30       8348.82       525.83 o                         
   8  15   9          3.26        -80.39        80.39 o                         
  -9  16   9       5567.61       5571.95       307.86 o                         
  -8  16   9         31.55         15.22        50.89 o                         
  -7  16   9       2749.71       2630.56       133.38 o                         
  -6  16   9         44.15         95.48        54.92 o                         
  -5  16   9       3441.48       3592.30       152.41 o                         
  -4  16   9         39.45         33.06        48.96 o                         
  -3  16   9          1.76        -26.55        37.92 o                         
  -2  16   9       1669.29       1727.17        75.10 o                         
  -1  16   9       3533.01       3646.06       140.09 o                         
   0  16   9          5.60        -11.31        24.90 o                         
   1  16   9       6921.44       7032.41       177.61 o                         
   2  16   9        540.54        525.50        72.51 o                         
   3  16   9       5282.86       5221.26       283.24 o                         
   4  16   9         35.52         79.60        47.09 o                         
   5  16   9       2686.95       2935.32       148.21 o                         
   6  16   9        612.79        656.32        94.89 o                         
   7  16   9        217.52        161.56        74.47 o                         
  -8  17   9        367.00        302.68        60.13 o                         
  -7  17   9        452.67        408.56        69.79 o                         
  -6  17   9        819.33        834.70        75.50 o                         
  -5  17   9       6421.04       6519.66       295.37 o                         
  -4  17   9        101.04         74.74        53.25 o                         
  -3  17   9       5386.54       5821.80       213.00 o                         
  -2  17   9         60.14         87.33        33.93 o                         
  -1  17   9       3250.55       3267.84       121.33 o                         
   0  17   9       1852.62       1858.93        87.08 o                         
   1  17   9        151.98        101.36        52.85 o                         
   2  17   9        134.45        102.08        35.68 o                         
   3  17   9        831.37        695.82        73.95 o                         
   4  17   9        138.26        146.84        66.75 o                         
   5  17   9       2553.61       2780.39       142.69 o                         
   6  17   9         84.90         65.71        60.03 o                         
  -7  18   9       2963.27       3171.12       212.86 o                         
  -6  18   9        246.40        249.46       109.51 o                         
  -5  18   9       2525.87       2514.48       151.00 o                         
  -4  18   9        567.39        594.67        65.36 o                         
  -3  18   9         35.66         80.20        44.53 o                         
  -2  18   9        289.42        316.88        54.87 o                         
  -1  18   9       3193.58       3347.07       115.59 o                         
   0  18   9        265.88        206.41        45.39 o                         
   1  18   9       8672.11       9506.94       305.38 o                         
   2  18   9         40.33         52.83        47.32 o                         
   3  18   9       5142.98       5407.54       221.68 o                         
   4  18   9        455.02        449.47        88.41 o                         
   5  18   9        581.73        491.34        73.78 o                         
  -6  19   9         45.49         11.22        58.45 o                         
  -5  19   9       4371.75       4494.49       187.11 o                         
  -4  19   9        240.11        127.44        48.79 o                         
  -3  19   9       9450.57       9990.59       306.45 o                         
  -2  19   9         41.44         64.53        33.92 o                         
  -1  19   9       3349.65       3515.00       142.82 o                         
   0  19   9        993.45       1040.78        77.92 o                         
   1  19   9        516.33        506.03        50.12 o                         
   2  19   9       1314.04       1090.91        72.52 o                         
   3  19   9       2987.10       2912.19       228.46 o                         
   4  19   9         42.70        -34.82        65.35 o                         
  -4  20   9        718.27        508.93        65.31 o                         
  -3  20   9        201.18        173.16        85.85 o                         
  -2  20   9        202.72        288.22        56.13 o                         
  -1  20   9       1943.06       1826.08       132.38 o                         
   0  20   9         17.38         13.98        40.67 o                         
   1  20   9       4176.14       4392.24       160.21 o                         
   2  20   9          0.16         12.88        42.01 o                         
 -12   0  10       2130.36       2306.99       121.91 o                         
 -10   0  10        228.92        207.02        41.73 o                         
  -8   0  10        110.75        112.08        32.21 o                         
  -6   0  10      10666.46      10476.38       235.12 o                         
  -4   0  10      38958.55      39832.77       775.01 o                         
  -2   0  10      17673.55      16432.49       370.22 o                         
   0   0  10      10610.39      10754.72       188.16 o                         
   2   0  10      20011.98      21192.88       455.49 o                         
   4   0  10      14441.57      15098.58       427.45 o                         
   6   0  10      17906.90      18170.81       534.65 o                         
   8   0  10        601.80        658.70        65.52 o                         
  10   0  10        866.69        830.15       104.99 o                         
  12   0  10       5145.41       5149.02       296.06 o                         
 -13   1  10        165.41        245.07        46.81 o                         
 -12   1  10       2655.15       2607.28        96.41 o                         
 -11   1  10          0.40         18.60        31.26 o                         
 -10   1  10      10180.13      10092.32       214.35 o                         
  -9   1  10         94.93        102.85        33.77 o                         
  -8   1  10       7072.41       7132.38       143.38 o                         
  -7   1  10          0.06         15.09        21.29 o                         
  -6   1  10          2.06         28.59        17.87 o                         
  -5   1  10          0.19         -2.82        15.87 o                         
  -4   1  10        354.50        325.43        23.35 o                         
  -3   1  10       5228.60       5671.27        95.57 o                         
  -2   1  10      32636.32      32796.83       458.26 o                         
  -1   1  10       4024.74       3975.08        73.78 o                         
   0   1  10      33711.42      34095.74       437.08 o                         
   1   1  10        132.05         93.53         9.83 o                         
   2   1  10       6762.81       7046.36        98.45 o                         
   3   1  10          3.25         18.67         7.74 o                         
   4   1  10         45.24         53.80        10.69 o                         
   5   1  10        895.25        882.22        34.05 o                         
   6   1  10      10798.62      11327.50       226.97 o                         
   7   1  10         74.24         68.08        34.79 o                         
   8   1  10      11868.23      11953.79       233.44 o                         
   9   1  10          0.07         -9.74        32.93 o                         
  10   1  10       6765.92       7022.27       235.65 o                         
  11   1  10        305.31        239.78        42.45 o                         
  12   1  10       1547.57       1509.65        92.85 o                         
 -13   2  10         29.69         30.56        40.16 o                         
 -12   2  10       1079.59       1112.54        64.33 o                         
 -11   2  10          1.26         18.86        29.59 o                         
 -10   2  10        367.77        359.62        33.13 o                         
  -9   2  10        251.34        230.23        29.84 o                         
  -8   2  10       2801.39       2782.51        75.41 o                         
  -7   2  10        321.89        254.28        27.05 o                         
  -6   2  10      22169.65      21632.22       314.97 o                         
  -5   2  10       2495.30       2606.51        56.58 o                         
  -4   2  10      13470.48      13319.21       191.88 o                         
  -3   2  10       2565.70       2489.08        47.90 o                         
  -2   2  10       3601.37       3903.95        68.90 o                         
  -1   2  10         24.91         10.58        11.75 o                         
   0   2  10       1752.93       1658.30        31.37 o                         
   1   2  10        545.46        545.64        26.54 o                         
   2   2  10      11178.28      10804.50       161.35 o                         
   3   2  10         12.13          8.01         8.69 o                         
   4   2  10      28256.56      28558.11       491.63 o                         
   5   2  10        819.92        814.95        37.35 o                         
   6   2  10       6983.59       6941.97       167.60 o                         
   7   2  10       1312.24       1265.50        67.64 o                         
   8   2  10       2538.24       2594.48        97.91 o                         
   9   2  10         24.28         13.76        32.67 o                         
  10   2  10       3072.76       2897.23       166.60 o                         
  11   2  10        147.52        158.07        54.59 o                         
  12   2  10       2884.27       3100.54       127.56 o                         
 -13   3  10        170.04        185.71        43.20 o                         
 -12   3  10       7970.22       8308.57       236.95 o                         
 -11   3  10        127.43        109.01        30.50 o                         
 -10   3  10       7707.04       7868.28       192.40 o                         
  -9   3  10        224.64        279.27        34.52 o                         
  -8   3  10       9120.78       9241.16       178.19 o                         
  -7   3  10        257.04        260.85        25.45 o                         
  -6   3  10        620.10        661.85        32.70 o                         
  -5   3  10        752.91        808.19        32.46 o                         
  -4   3  10       8028.96       7782.85       127.80 o                         
  -3   3  10       1100.53       1150.51        31.23 o                         
  -2   3  10      24730.08      25753.39       354.49 o                         
  -1   3  10        637.40        578.37        21.11 o                         
   0   3  10      16325.93      15927.67       217.46 o                         
   1   3  10        642.08        702.65        30.60 o                         
   2   3  10      12192.66      12417.56       193.30 o                         
   3   3  10        614.53        660.24        27.27 o                         
   4   3  10         70.89         56.21        15.59 o                         
   5   3  10         44.58         79.34        39.22 o                         
   6   3  10       3068.59       3114.86        86.58 o                         
   7   3  10        468.22        462.61        36.58 o                         
   8   3  10      11672.60      12315.87       259.73 o                         
   9   3  10        280.60        174.91        50.55 o                         
  10   3  10       8629.96       8658.54       256.13 o                         
  11   3  10         36.45         29.37        41.20 o                         
  12   3  10        755.64        737.20        77.37 o                         
 -13   4  10         19.43         10.91        35.68 o                         
 -12   4  10       1441.54       1392.68        71.72 o                         
 -11   4  10        779.19        718.87        49.59 o                         
 -10   4  10       1389.67       1461.97        63.98 o                         
  -9   4  10        157.21        202.38        47.50 o                         
  -8   4  10       4261.55       4099.12       111.64 o                         
  -7   4  10         50.43         35.85        22.62 o                         
  -6   4  10      21079.73      20081.13       355.40 o                         
  -5   4  10       1676.54       1732.03        51.73 o                         
  -4   4  10      19905.24      19740.81       287.95 o                         
  -3   4  10         99.21         41.60        12.54 o                         
  -2   4  10       1396.71       1491.82        40.42 o                         
  -1   4  10       3185.42       3102.99        76.11 o                         
   0   4  10       3232.38       3506.08        69.48 o                         
   1   4  10        882.29        792.46        26.08 o                         
   2   4  10       8829.47       9082.69       147.80 o                         
   3   4  10         38.28         24.79         6.75 o                         
   4   4  10      15551.50      15554.13       254.95 o                         
   5   4  10       2473.57       2485.11        74.93 o                         
   6   4  10      11878.94      12252.81       236.91 o                         
   7   4  10        896.32        930.00        69.42 o                         
   8   4  10        679.08        669.46        51.09 o                         
   9   4  10         76.87         76.88        41.74 o                         
  10   4  10        343.37        336.96        46.41 o                         
  11   4  10         13.99        -43.78        43.78 o                         
  12   4  10       4779.23       5668.54       432.17 o                         
 -13   5  10       1020.65        941.65        64.87 o                         
 -12   5  10       6946.88       7169.03       224.72 o                         
 -11   5  10        460.05        420.93        50.20 o                         
 -10   5  10       4014.05       4254.74       126.94 o                         
  -9   5  10         79.67         28.90        25.68 o                         
  -8   5  10       4246.68       4156.95       106.52 o                         
  -7   5  10        738.27        718.23        46.12 o                         
  -6   5  10        150.99        166.03        21.31 o                         
  -5   5  10       1223.63       1314.53        48.03 o                         
  -4   5  10       6411.46       6416.80       150.22 o                         
  -3   5  10       1376.22       1481.65        37.72 o                         
  -2   5  10      19839.98      19772.85       312.31 o                         
  -1   5  10       4482.92       4424.50        95.44 o                         
   0   5  10      15023.06      14942.15       214.38 o                         
   1   5  10        141.07         99.32        12.25 o                         
   2   5  10       6436.49       6403.96        97.71 o                         
   3   5  10        177.89        145.23        15.34 o                         
   4   5  10         31.69         63.52        15.37 o                         
   5   5  10        544.03        601.23        32.46 o                         
   6   5  10       5754.30       5840.79       146.58 o                         
   7   5  10        388.55        421.79        40.57 o                         
   8   5  10       6714.08       6461.13       193.83 o                         
   9   5  10          0.19         35.27        33.29 o                         
  10   5  10       8433.31       9003.94       219.04 o                         
  11   5  10          6.58        -27.38        48.48 o                         
 -13   6  10          2.92        -54.07        65.99 o                         
 -12   6  10        281.75        259.84        49.89 o                         
 -11   6  10          5.39         -2.42        35.09 o                         
 -10   6  10         92.64        133.64        40.42 o                         
  -9   6  10        153.70        118.95        29.76 o                         
  -8   6  10       7901.54       8142.34       180.57 o                         
  -7   6  10         59.08        105.90        24.38 o                         
  -6   6  10      12316.36      12526.84       255.02 o                         
  -5   6  10          2.50         16.19        16.36 o                         
  -4   6  10       7013.72       6809.11       137.82 o                         
  -3   6  10        548.66        500.79        22.43 o                         
  -2   6  10       5589.41       5214.74        94.50 o                         
  -1   6  10       2721.16       2865.67        64.08 o                         
   0   6  10       5509.58       5328.32        96.37 o                         
   1   6  10        227.95        205.97        14.49 o                         
   2   6  10      10185.24      10093.54       161.83 o                         
   3   6  10          4.46         -7.89         9.13 o                         
   4   6  10      10597.14      10468.18       229.98 o                         
   5   6  10        465.12        448.38        46.92 o                         
   6   6  10       3298.12       3343.38        97.33 o                         
   7   6  10        330.57        399.33        42.58 o                         
   8   6  10        708.04        665.93        55.17 o                         
   9   6  10        136.23        137.51        40.22 o                         
  10   6  10        270.53        321.13        58.60 o                         
  11   6  10        190.32        161.96        50.95 o                         
 -13   7  10        239.19         91.78       115.79 o                         
 -12   7  10       8503.95       8682.57       329.90 o                         
 -11   7  10       1730.76       1792.97        93.88 o                         
 -10   7  10       6737.69       7115.93       213.65 o                         
  -9   7  10        689.68        721.19        45.30 o                         
  -8   7  10       3410.54       3358.57       150.03 o                         
  -7   7  10       1023.27       1007.14        65.79 o                         
  -6   7  10        296.02        264.17        26.57 o                         
  -5   7  10        991.70       1000.11        41.27 o                         
  -4   7  10        261.43        247.35        19.50 o                         
  -3   7  10       2041.88       2162.49        56.28 o                         
  -2   7  10      27548.89      28578.05       461.30 o                         
  -1   7  10         26.79         18.18        11.96 o                         
   0   7  10      17410.27      17128.31       282.49 o                         
   1   7  10        397.92        348.84        17.22 o                         
   2   7  10       4841.26       4869.72        80.52 o                         
   3   7  10       1369.92       1398.23        32.68 o                         
   4   7  10       2000.78       1912.26        51.26 o                         
   5   7  10       6929.22       7024.27       173.07 o                         
   6   7  10       3515.42       3580.29       129.13 o                         
   7   7  10        998.09        996.13        53.27 o                         
   8   7  10      17436.76      18048.15       561.21 o                         
   9   7  10          3.72         -9.02        43.77 o                         
  10   7  10       6680.17       6570.24       254.48 o                         
  11   7  10          1.17         35.35        48.94 o                         
 -12   8  10       1958.22       1950.23       112.98 o                         
 -11   8  10        672.18        517.81        86.64 o                         
 -10   8  10        208.66        131.14        42.87 o                         
  -9   8  10        196.75        177.34        33.55 o                         
  -8   8  10       6741.73       6606.81       183.74 o                         
  -7   8  10         22.90        -10.81        27.94 o                         
  -6   8  10      14403.09      14214.05       310.09 o                         
  -5   8  10        117.54        103.81        21.47 o                         
  -4   8  10      10931.94      11200.89       179.86 o                         
  -3   8  10         29.57         15.71        10.01 o                         
  -2   8  10       5285.93       5398.38       113.36 o                         
  -1   8  10       3449.14       3304.63        96.49 o                         
   0   8  10        662.64        628.98        19.53 o                         
   1   8  10        467.65        462.51        16.73 o                         
   2   8  10      13100.24      12662.06       196.78 o                         
   3   8  10        631.05        608.72        24.51 o                         
   4   8  10      12571.40      12319.18       227.65 o                         
   5   8  10        101.91        107.28        19.97 o                         
   6   8  10       6729.41       6988.76       174.48 o                         
   7   8  10        882.43        919.70        67.31 o                         
   8   8  10       1127.03       1155.52       120.64 o                         
   9   8  10         15.83         11.35        37.99 o                         
  10   8  10       1293.25       1196.29       109.12 o                         
  11   8  10         12.79         -2.68        46.21 o                         
 -12   9  10       6519.88       6677.15       290.95 o                         
 -11   9  10          0.11         80.40        44.28 o                         
 -10   9  10      10498.87      10629.87       325.99 o                         
  -9   9  10         81.14         29.35        40.85 o                         
  -8   9  10       4411.98       4241.79       140.73 o                         
  -7   9  10       3452.16       3578.43       108.02 o                         
  -6   9  10       1559.59       1569.58        62.68 o                         
  -5   9  10       1024.54        916.56        43.85 o                         
  -4   9  10       9796.47       9753.80       229.70 o                         
  -3   9  10       1821.79       1851.25        54.73 o                         
  -2   9  10      13469.99      13209.43       256.22 o                         
  -1   9  10          4.22          5.80         6.22 o                         
   0   9  10      15037.89      14365.28       222.82 o                         
   1   9  10        312.10        262.57        14.15 o                         
   2   9  10      11242.99      10753.72       157.50 o                         
   3   9  10       2447.57       2593.49        93.57 o                         
   4   9  10        859.50        798.71        35.51 o                         
   5   9  10       1713.54       1544.35        62.90 o                         
   6   9  10       4533.50       4539.69       142.26 o                         
   7   9  10       1803.18       1910.32       116.69 o                         
   8   9  10      10183.53      10481.41       308.00 o                         
   9   9  10         37.71        -10.39        30.75 o                         
  10   9  10       8341.45       8858.21       397.34 o                         
 -12  10  10       1633.81       1217.27       153.63 o                         
 -11  10  10         69.63         14.17        72.73 o                         
 -10  10  10        107.39        128.26        46.04 o                         
  -9  10  10        202.03        203.31        41.72 o                         
  -8  10  10       7228.52       7248.96       218.68 o                         
  -7  10  10        886.14        896.19        58.96 o                         
  -6  10  10      21886.38      22722.70       431.37 o                         
  -5  10  10       1766.76       1484.10        77.16 o                         
  -4  10  10      16570.46      16183.94       331.40 o                         
  -3  10  10       1577.63       1548.95        63.62 o                         
  -2  10  10        943.50        961.67        68.29 o                         
  -1  10  10       1068.20        983.90        35.90 o                         
   0  10  10       6680.61       6629.73       127.33 o                         
   1  10  10       2140.81       2213.26        62.22 o                         
   2  10  10       8681.89       8133.54       149.11 o                         
   3  10  10          0.61          1.17        12.27 o                         
   4  10  10      15184.77      14947.25       349.61 o                         
   5  10  10        547.98        550.02        36.64 o                         
   6  10  10       3553.44       3655.95       115.73 o                         
   7  10  10        297.70        321.69        38.01 o                         
   8  10  10       1518.34       1405.27       101.58 o                         
   9  10  10       2198.73       1963.71       118.44 o                         
  10  10  10        172.98         96.62        41.58 o                         
 -11  11  10         30.41        -17.77        50.97 o                         
 -10  11  10       4807.18       5187.65       274.13 o                         
  -9  11  10         23.77          9.65        40.17 o                         
  -8  11  10       4632.50       4540.21       262.79 o                         
  -7  11  10       1067.20       1120.12        80.19 o                         
  -6  11  10       1697.15       1762.10        92.42 o                         
  -5  11  10        956.53       1065.65        62.36 o                         
  -4  11  10       3104.87       3188.13       116.51 o                         
  -3  11  10        548.29        584.08        79.52 o                         
  -2  11  10      23751.20      23125.05       477.93 o                         
  -1  11  10        158.73         83.78        19.73 o                         
   0  11  10      31285.24      30960.71       461.70 o                         
   1  11  10       1207.02       1233.43        46.03 o                         
   2  11  10       6336.94       6366.68       137.07 o                         
   3  11  10       2217.82       2253.86        76.42 o                         
   4  11  10         34.71         27.69        18.18 o                         
   5  11  10        185.01        170.22        26.32 o                         
   6  11  10       4916.21       5344.82       297.39 o                         
   7  11  10        327.74        355.43        38.72 o                         
   8  11  10       7633.73       7677.45       279.53 o                         
   9  11  10       3064.79       2930.06       140.50 o                         
  10  11  10       6780.27       6723.42       308.75 o                         
 -11  12  10        339.78        259.36        65.65 o                         
 -10  12  10         96.34        116.56        50.36 o                         
  -9  12  10         57.07        161.08        49.15 o                         
  -8  12  10       4252.28       4630.50       189.49 o                         
  -7  12  10        237.82        175.89        50.44 o                         
  -6  12  10       6339.94       6656.96       281.78 o                         
  -5  12  10        988.53        900.99        71.85 o                         
  -4  12  10      11587.42      11869.17       442.40 o                         
  -3  12  10        607.14        669.52        68.07 o                         
  -2  12  10       1382.19       1396.73        51.31 o                         
  -1  12  10        341.06        401.06        33.06 o                         
   0  12  10       4689.65       4467.98       104.61 o                         
   1  12  10       1642.02       1705.25        59.22 o                         
   2  12  10      10348.50       9920.57       185.75 o
[truncated: 234,091 more chars]
